# Supplementary material for: Poly[3-methyl­pyridinium [(μ2-di­hydrogen phosphito)bis(μ3-hydrogen phosphito)dizinc]]
Source: IUCrdata. 2024 Apr 26;9(Pt 4):x240345. doi: 10.1107/S2414314624003456 (PMC11074543; doi:10.1107/S2414314624003456)
Supplement: Supplementary file 1 [file x-09-x240345-sup1.cif]

##############################################################################
#                                                                            #
# This CIF contains the data for a data article accepted for                 #
# publication in IUCrData. It conforms to the requirements of                #
# Notes for Authors for IUCrData, and has been                               #
# peer reviewed under the auspices of IUCrData.                              #
#                                                                            #
# Full details of the Crystallographic Information File format               #
# are given in the paper "The Crystallographic Information File (CIF):       #
# a New Standard Archive File for Crystallography" by S. R. Hall, F. H.      #
# Allen and I. D. Brown [Acta Cryst. (1991), A47, 655-685].                  #
#                                                                            #
# The current version of the core CIF dictionary is obtainable from          #
# ftp://ftp.iucr.org/pub/cif_core.dic.                                       #
#                                                                            #
# Software is freely available for graphical display of the structure(s)     #
# in this CIF. For information consult the CIF software page                 #
# http://www.iucr.org/resources/cif/software.                                #
#                                                                            #
# This file may be used for bona fide research purposes within the           #
# scientific community so long as proper attribution is given to the data    # 
# article from which it was obtained.                                        #
#                                                                            #
##############################################################################
data_I
_audit_creation_method     'SHELXL-2019/3'
_chemical_name_systematic
;
Poly[3-methylpyridinium [(\m~2~-dihydrogen phosphito)bis(\m~3~-hydrogen
phosphito)dizinc]]
;
_chemical_name_common     ?
_chemical_formula_moiety     'C6 H8 N +, H4 O9 P3 Zn2 -'
_chemical_formula_sum     'C6 H12 N O9 P3 Zn2'
_chemical_formula_iupac     '(C6 H8 N) [Zn2 (H P O3)2 (H2 P O3)]'
_chemical_formula_weight     465.82
_chemical_melting_point     ?
_space_group_crystal_system     triclinic
_space_group_name_H-M_alt     'P -1'
_space_group_name_Hall     '-P 1'
loop_
    _space_group_symop_operation_xyz
    'x, y, z'
    '-x, -y, -z'
_cell_length_a     8.8428(5)
_cell_length_b     9.2779(6)
_cell_length_c     9.9343(4)
_cell_angle_alpha     79.126(4)
_cell_angle_beta     82.732(4)
_cell_angle_gamma     67.279(6)
_cell_volume     736.99(8)
_cell_formula_units_Z     2
_cell_measurement_reflns_used     6732
_cell_measurement_theta_min     2.0830
_cell_measurement_theta_max     29.3970
_cell_measurement_temperature     173(2)
_exptl_crystal_description     bar
_exptl_crystal_colour     colourless
_exptl_crystal_size_max     0.120
_exptl_crystal_size_mid     0.030
_exptl_crystal_size_min     0.010
_exptl_crystal_density_diffrn     2.099
_exptl_crystal_density_meas     ?
_exptl_crystal_density_method     ?
_exptl_crystal_F_000     464
_exptl_absorpt_coefficient_mu     3.620
_exptl_absorpt_correction_type     multi-scan
_exptl_absorpt_process_details
;
(CrysAlis PRO; Rigaku OD, 2024)
;
_exptl_absorpt_correction_T_min     0.84991
_exptl_absorpt_correction_T_max     1.00000
_diffrn_ambient_temperature     173(2)
_diffrn_source     'Rotating Anode'
_diffrn_radiation_type     MoK\a
_diffrn_radiation_wavelength     0.71073
_diffrn_measurement_device_type     'Rigaku XtaLAB P200K'
_diffrn_measurement_method     \w
_diffrn_detector     'hybrid photon counting detector'
_diffrn_measurement_specimen_support     'Loop'
_diffrn_reflns_number     14787
_diffrn_reflns_av_R_equivalents     0.0659
_diffrn_reflns_av_unetI/netI     0.0620
_diffrn_reflns_theta_min     2.091
_diffrn_reflns_theta_max     29.583
_diffrn_reflns_theta_full     25.242
_diffrn_measured_fraction_theta_max     0.832
_diffrn_measured_fraction_theta_full     0.996
_diffrn_reflns_limit_h_min     -11
_diffrn_reflns_limit_h_max     12
_diffrn_reflns_limit_k_min     -12
_diffrn_reflns_limit_k_max     12
_diffrn_reflns_limit_l_min     -13
_diffrn_reflns_limit_l_max     12
_refine_special_details     ?
_reflns_number_total     3442
_reflns_number_gt     2491
_reflns_threshold_expression     'I > 2\s(I)'
_refine_ls_structure_factor_coef     Fsqd
_refine_ls_matrix_type     full
_refine_ls_R_factor_all     0.0735
_refine_ls_R_factor_gt     0.0501
_refine_ls_wR_factor_gt     0.1254
_refine_ls_wR_factor_ref     0.1342
_refine_ls_goodness_of_fit_ref     1.018
_refine_ls_restrained_S_all     1.018
_refine_ls_number_reflns     3442
_refine_ls_number_parameters     191
_refine_ls_number_restraints     0
_refine_ls_hydrogen_treatment     constr
_refine_ls_weighting_scheme     calc
_refine_ls_weighting_details
                      'w=1/[\s^2^(Fo^2^)+(0.0819P)^2^] where P=(Fo^2^+2Fc^2^)/3'
_atom_sites_solution_hydrogens     mixed
_atom_sites_solution_primary     dual
_atom_sites_solution_secondary     .
_refine_ls_shift/su_max     0.000
_refine_ls_shift/su_mean     0.000
_refine_diff_density_max     1.433
_refine_diff_density_min     -0.886
_refine_ls_extinction_method     none
_refine_ls_extinction_coef     .
loop_
    _atom_type_symbol
    _atom_type_description
    _atom_type_scat_dispersion_real
    _atom_type_scat_dispersion_imag
    _atom_type_scat_source
    'C' 'C' 0.0033 0.0016
                         'International Tables Vol C Tables 4.2.6.8 and 6.1.1.4'
    'H' 'H' 0.0000 0.0000
                         'International Tables Vol C Tables 4.2.6.8 and 6.1.1.4'
    'N' 'N' 0.0061 0.0033
                         'International Tables Vol C Tables 4.2.6.8 and 6.1.1.4'
    'O' 'O' 0.0106 0.0060
                         'International Tables Vol C Tables 4.2.6.8 and 6.1.1.4'
    'P' 'P' 0.1023 0.0942
                         'International Tables Vol C Tables 4.2.6.8 and 6.1.1.4'
    'Zn' 'Zn' 0.2839 1.4301
                         'International Tables Vol C Tables 4.2.6.8 and 6.1.1.4'
_computing_data_collection
;
CrysAlis PRO (Rigaku OD, 2024)
;
_computing_cell_refinement
;
CrysAlis PRO (Rigaku OD, 2024)
;
_computing_data_reduction
;
CrysAlis PRO (Rigaku OD, 2024)
;
_computing_structure_solution
;
SHELXT (Sheldrick, 2015a)
;
_computing_structure_refinement
;
SHELXL2019 (Sheldrick, 2015b)
;
_computing_molecular_graphics
;
ORTEP-3 (Farrugia, 2012)
;
_computing_publication_material
;
publCIF (Westrip, 2010)
;
loop_
    _atom_site_type_symbol
    _atom_site_label
    _atom_site_fract_x
    _atom_site_fract_y
    _atom_site_fract_z
    _atom_site_U_iso_or_equiv
    _atom_site_adp_type
    _atom_site_calc_flag
    _atom_site_occupancy
    _atom_site_disorder_assembly
    _atom_site_disorder_group
    Zn Zn1 -0.15526(6) 0.48844(6) 0.17897(5) 0.02409(17) Uani d 1 . .
    Zn Zn2 0.24043(6) 0.62310(6) 0.40311(5) 0.02507(18) Uani d 1 . .
    P P1 0.12600(13) 0.63180(14) 0.10765(11) 0.0231(3) Uani d 1 . .
    H H1 0.096928 0.778451 0.046688 0.028 Uiso calc 1 . .
    P P2 0.57579(14) 0.67732(15) 0.38453(12) 0.0249(3) Uani d 1 . .
    H H2 0.585406 0.817529 0.343455 0.030 Uiso calc 1 . .
    P P3 -0.05587(14) 0.79747(15) 0.60236(12) 0.0268(3) Uani d 1 . .
    H H3 -0.092835 0.950694 0.595471 0.032 Uiso calc 1 . .
    O O1 0.2488(4) 0.5969(4) 0.2136(3) 0.0339(8) Uani d 1 . .
    O O2 0.2100(4) 0.5268(4) -0.0006(3) 0.0354(8) Uani d 1 . .
    O O3 -0.0360(4) 0.6260(4) 0.1659(4) 0.0336(8) Uani d 1 . .
    O O4 0.6946(4) 0.5953(4) 0.4998(3) 0.0292(7) Uani d 1 . .
    O O5 0.6265(4) 0.5929(4) 0.2609(3) 0.0347(8) Uani d 1 . .
    O O6 0.3994(4) 0.7076(4) 0.4335(3) 0.0296(7) Uani d 1 . .
    O O7 0.0241(4) 0.7586(4) 0.4650(3) 0.0374(8) Uani d 1 . .
    O O8 0.0481(4) 0.7208(4) 0.7225(4) 0.0386(8) Uani d 1 . .
    O O9 -0.2216(4) 0.7747(5) 0.6275(4) 0.0495(10) Uani d 1 . .
    H H1O -0.248833 0.714280 0.588686 0.059 Uiso d 1 . .
    C C1 0.5538(6) 0.2241(8) 0.0263(6) 0.0480(15) Uani d 1 . .
    H H1A 0.501366 0.270784 -0.057545 0.058 Uiso calc 1 . .
    C C2 0.6748(6) 0.0729(7) 0.0373(5) 0.0398(13) Uani d 1 . .
    C C3 0.7424(6) 0.0139(6) 0.1628(5) 0.0365(12) Uani d 1 . .
    H H3A 0.822779 -0.090250 0.177280 0.044 Uiso calc 1 . .
    C C4 0.6958(7) 0.1029(7) 0.2676(5) 0.0424(13) Uani d 1 . .
    H H4 0.745714 0.061680 0.352982 0.051 Uiso calc 1 . .
    C C5 0.5791(7) 0.2484(7) 0.2484(6) 0.0462(15) Uani d 1 . .
    H H5 0.546317 0.311069 0.320035 0.055 Uiso calc 1 . .
    C C6 0.7301(10) -0.0189(10) -0.0812(7) 0.076(2) Uani d 1 . .
    H H6A 0.645693 0.024450 -0.148650 0.113 Uiso calc 1 . .
    H H6B 0.747583 -0.130136 -0.047771 0.113 Uiso calc 1 . .
    H H6C 0.832992 -0.010706 -0.124466 0.113 Uiso calc 1 . .
    N N1 0.5110(5) 0.3034(5) 0.1310(6) 0.0501(13) Uani d 1 . .
    H H1B 0.432689 0.397922 0.121074 0.060 Uiso calc 1 . .
loop_
    _atom_site_aniso_label
    _atom_site_aniso_U_11
    _atom_site_aniso_U_22
    _atom_site_aniso_U_33
    _atom_site_aniso_U_12
    _atom_site_aniso_U_13
    _atom_site_aniso_U_23
    Zn1 0.0207(3) 0.0390(3) 0.0137(3) -0.0117(2) 0.0011(2) -0.0071(2)
    Zn2 0.0217(3) 0.0384(3) 0.0167(3) -0.0109(2) 0.0002(2) -0.0094(2)
    P1 0.0208(6) 0.0313(6) 0.0170(6) -0.0083(5) -0.0011(4) -0.0064(5)
    P2 0.0231(6) 0.0367(7) 0.0183(6) -0.0141(5) -0.0002(5) -0.0067(5)
    P3 0.0226(6) 0.0356(7) 0.0231(6) -0.0106(5) 0.0001(5) -0.0079(5)
    O1 0.0318(18) 0.056(2) 0.0185(17) -0.0173(16) -0.0047(14) -0.0113(15)
    O2 0.0284(17) 0.058(2) 0.0178(17) -0.0078(16) -0.0033(14) -0.0176(16)
    O3 0.0247(17) 0.0344(18) 0.044(2) -0.0114(15) 0.0067(15) -0.0161(16)
    O4 0.0279(17) 0.0387(19) 0.0237(17) -0.0145(15) -0.0031(14) -0.0055(14)
    O5 0.0205(16) 0.066(2) 0.0187(16) -0.0148(16) 0.0025(13) -0.0153(16)
    O6 0.0215(16) 0.046(2) 0.0266(17) -0.0132(15) 0.0041(13) -0.0192(15)
    O7 0.0236(17) 0.054(2) 0.0286(19) -0.0059(16) 0.0002(14) -0.0126(16)
    O8 0.045(2) 0.043(2) 0.0290(19) -0.0170(17) -0.0059(16) -0.0032(16)
    O9 0.034(2) 0.080(3) 0.052(2) -0.033(2) 0.0135(17) -0.038(2)
    C1 0.026(3) 0.069(4) 0.040(3) -0.017(3) -0.007(2) 0.016(3)
    C2 0.036(3) 0.057(4) 0.033(3) -0.025(3) 0.008(2) -0.014(3)
    C3 0.025(2) 0.033(3) 0.043(3) -0.007(2) 0.000(2) 0.005(2)
    C4 0.046(3) 0.057(4) 0.029(3) -0.029(3) -0.004(2) 0.005(3)
    C5 0.054(4) 0.052(4) 0.044(4) -0.034(3) 0.029(3) -0.021(3)
    C6 0.088(5) 0.115(6) 0.053(4) -0.062(5) 0.024(4) -0.047(4)
    N1 0.030(2) 0.033(2) 0.066(4) 0.000(2) 0.024(2) -0.001(2)
_geom_special_details
;
 All esds (except the esd in the dihedral angle between two l.s. planes)
 are estimated using the full covariance matrix.  The cell esds are taken
 into account individually in the estimation of esds in distances, angles
 and torsion angles; correlations between esds in cell parameters are only
 used when they are defined by crystal symmetry.  An approximate (isotropic)
 treatment of cell esds is used for estimating esds involving l.s. planes.
;
loop_
    _geom_bond_atom_site_label_1
    _geom_bond_atom_site_label_2
    _geom_bond_site_symmetry_2
    _geom_bond_distance
    _geom_bond_publ_flag
    Zn1 O3 . 1.923(3) ?
    Zn1 O8 2_566 1.930(4) ?
    Zn1 O2 2_565 1.939(3) ?
    Zn1 O5 1_455 1.945(3) ?
    Zn2 O6 . 1.931(3) ?
    Zn2 O1 . 1.931(3) ?
    Zn2 O7 . 1.938(3) ?
    Zn2 O4 2_666 1.967(3) ?
    P1 O3 . 1.493(3) ?
    P1 O1 . 1.511(3) ?
    P1 O2 . 1.513(3) ?
    P1 H1 . 1.3200 ?
    P2 O6 . 1.507(3) ?
    P2 O5 . 1.509(3) ?
    P2 O4 . 1.533(3) ?
    P2 H2 . 1.3200 ?
    P3 O8 . 1.492(4) ?
    P3 O7 . 1.496(3) ?
    P3 O9 . 1.543(3) ?
    P3 H3 . 1.3200 ?
    O9 H1O . 0.8542 ?
    C1 N1 . 1.318(8) ?
    C1 C2 . 1.392(8) ?
    C1 H1A . 0.9500 ?
    C2 C3 . 1.374(8) ?
    C2 C6 . 1.504(8) ?
    C3 C4 . 1.375(8) ?
    C3 H3A . 0.9500 ?
    C4 C5 . 1.341(8) ?
    C4 H4 . 0.9500 ?
    C5 N1 . 1.304(8) ?
    C5 H5 . 0.9500 ?
    C6 H6A . 0.9800 ?
    C6 H6B . 0.9800 ?
    C6 H6C . 0.9800 ?
    N1 H1B . 0.8800 ?
loop_
    _geom_angle_atom_site_label_1
    _geom_angle_atom_site_label_2
    _geom_angle_atom_site_label_3
    _geom_angle_site_symmetry_1
    _geom_angle_site_symmetry_3
    _geom_angle
    _geom_angle_publ_flag
    O3 Zn1 O8 . 2_566 114.37(14) ?
    O3 Zn1 O2 . 2_565 112.19(15) ?
    O8 Zn1 O2 2_566 2_565 109.65(15) ?
    O3 Zn1 O5 . 1_455 107.88(14) ?
    O8 Zn1 O5 2_566 1_455 111.45(15) ?
    O2 Zn1 O5 2_565 1_455 100.45(13) ?
    O6 Zn2 O1 . . 111.84(14) ?
    O6 Zn2 O7 . . 108.97(14) ?
    O1 Zn2 O7 . . 112.00(13) ?
    O6 Zn2 O4 . 2_666 108.32(13) ?
    O1 Zn2 O4 . 2_666 102.86(14) ?
    O7 Zn2 O4 . 2_666 112.73(14) ?
    O3 P1 O1 . . 114.3(2) ?
    O3 P1 O2 . . 115.04(19) ?
    O1 P1 O2 . . 107.52(19) ?
    O3 P1 H1 . . 106.4 ?
    O1 P1 H1 . . 106.4 ?
    O2 P1 H1 . . 106.4 ?
    O6 P2 O5 . . 112.30(17) ?
    O6 P2 O4 . . 112.74(18) ?
    O5 P2 O4 . . 112.38(19) ?
    O6 P2 H2 . . 106.3 ?
    O5 P2 H2 . . 106.3 ?
    O4 P2 H2 . . 106.3 ?
    O8 P3 O7 . . 116.5(2) ?
    O8 P3 O9 . . 111.5(2) ?
    O7 P3 O9 . . 111.4(2) ?
    O8 P3 H3 . . 105.5 ?
    O7 P3 H3 . . 105.5 ?
    O9 P3 H3 . . 105.5 ?
    P1 O1 Zn2 . . 136.5(2) ?
    P1 O2 Zn1 . 2_565 135.1(2) ?
    P1 O3 Zn1 . . 138.2(2) ?
    P2 O4 Zn2 . 2_666 128.89(18) ?
    P2 O5 Zn1 . 1_655 129.60(18) ?
    P2 O6 Zn2 . . 134.27(19) ?
    P3 O7 Zn2 . . 134.0(2) ?
    P3 O8 Zn1 . 2_566 138.6(2) ?
    P3 O9 H1O . . 125.5 ?
    N1 C1 C2 . . 120.7(5) ?
    N1 C1 H1A . . 119.6 ?
    C2 C1 H1A . . 119.6 ?
    C3 C2 C1 . . 115.7(5) ?
    C3 C2 C6 . . 122.1(6) ?
    C1 C2 C6 . . 122.1(6) ?
    C2 C3 C4 . . 121.2(5) ?
    C2 C3 H3A . . 119.4 ?
    C4 C3 H3A . . 119.4 ?
    C5 C4 C3 . . 119.5(5) ?
    C5 C4 H4 . . 120.3 ?
    C3 C4 H4 . . 120.3 ?
    N1 C5 C4 . . 119.7(5) ?
    N1 C5 H5 . . 120.2 ?
    C4 C5 H5 . . 120.2 ?
    C2 C6 H6A . . 109.5 ?
    C2 C6 H6B . . 109.5 ?
    H6A C6 H6B . . 109.5 ?
    C2 C6 H6C . . 109.5 ?
    H6A C6 H6C . . 109.5 ?
    H6B C6 H6C . . 109.5 ?
    C5 N1 C1 . . 123.2(5) ?
    C5 N1 H1B . . 118.4 ?
    C1 N1 H1B . . 118.4 ?
loop_
    _geom_hbond_atom_site_label_D
    _geom_hbond_atom_site_label_H
    _geom_hbond_atom_site_label_A
    _geom_hbond_site_symmetry_A
    _geom_hbond_distance_DH
    _geom_hbond_distance_HA
    _geom_hbond_distance_DA
    _geom_hbond_angle_DHA
    _geom_hbond_publ_flag
    N1 H1B O1 . 0.88 2.20 2.992(6) 150 yes
    N1 H1B O2 . 0.88 2.24 2.947(6) 138 yes
    O9 H1O O4 1_455 0.85 1.78 2.630(4) 177 yes
    C1 H1A O5 2_665 0.95 2.34 3.285(6) 175 yes
    C5 H5 O4 2_666 0.95 2.59 3.368(6) 140 yes
    C5 H5 O6 2_666 0.95 2.52 3.300(7) 140 yes
_shelx_space_group_comment
;
The symmetry employed for this shelxl refinement is uniquely defined
by the following loop, which should always be used as a source of
symmetry information in preference to the above space-group names.
They are only intended as comments.
;
_shelx_estimated_absorpt_T_min     0.671
_shelx_estimated_absorpt_T_max     0.965
_shelx_hkl_file
;
 -11  -8  -5 22.3791 17.9415   8
 -11  -7  -6 116.847 20.8252   8
 -11  -7  -5 75.3432 18.9049   8
 -11  -7  -4 238.139 23.1399   8
 -11  -6  -6 11.8341 18.3983   8
 -11  -6  -5 27.4813 17.4204   8
 -11  -6  -4 133.293 18.8026   8
 -10 -10  -5 92.9700 19.7723   8
 -10  -9  -6-7.01836 17.7314   8
 -10  -9  -5 12.7029 16.7828   8
 -10  -9  -4 63.8650 16.8011   8
 -10  -8  -7 15.3108 18.3335   8
 -10  -8  -6 133.366 19.8592   8
 -10  -8  -5 16.1054 15.7789   8
 -10  -8  -4 139.506 18.0987   8
 -10  -8  -3 15.3065 13.7145   8
 -10  -7  -7 22.3111 17.6349   8
 -10  -7  -6 108.790 18.6459   8
 -10  -7  -5 14.2597 15.3595   8
 -10  -7  -4 176.224 18.9861   8
 -10  -7  -3 19.0361 13.8301   8
 -10  -7  -2 7.42503 12.7814   8
 -10  -6  -7 20.7354 18.3401   8
 -10  -6  -6 239.633 23.3379   8
 -10  -6  -5 5.92709 15.6061   8
 -10  -6  -4 2.01448 14.3608   8
 -10  -6  -3 86.4926 15.2431   8
 -10  -6  -2 1.43885 12.6020   8
 -10  -5  -7 3.24777 18.1600   8
 -10  -5  -6 454.415 32.3898   8
 -10  -5  -5 39.6910 16.2675   8
 -10  -5  -4 17.7428 14.3239   8
 -10  -4  -7 81.9111 19.2648   8
 -10   1  -3-15.2152 30.4391   5
  -9 -11  -5-1.13305 18.1584   8
  -9 -11  -4 26.1974 17.4109   8
  -9 -10  -6 10.2377 17.8866   8
  -9 -10  -5 25.4377 17.3635   8
  -9 -10  -4 86.6671 16.4151   1
  -9 -10  -4 37.9333 16.9010   8
  -9 -10  -3 34.2728 15.3284   1
  -9 -10  -3 12.5296 15.1313   8
  -9  -9  -7-24.4571 18.4861   8
  -9  -9  -6-0.18579 16.7163   8
  -9  -9  -5 22.5284 15.9381   8
  -9  -9  -4 26.4267 14.8617   8
  -9  -9  -3 25.0417 13.9189   8
  -9  -9  -2 10.4177 13.2738   8
  -9  -8  -7 157.781 21.3707   8
  -9  -8  -6 69.2551 17.4693   8
  -9  -8  -5 52.9433 16.0238   8
  -9  -8  -4 21.3283 14.2769   8
  -9  -8  -3 12.3970 12.9944   8
  -9  -8  -2 138.238 15.4053   8
  -9  -8  -1 96.4586 12.4218   8
  -9  -7  -8 18.6139 17.3313   8
  -9  -7  -7 99.3578 18.1445   8
  -9  -7  -6 193.939 20.2100   8
  -9  -7  -5 66.0049 14.9398   8
  -9  -7  -4-1.82169 13.1496   8
  -9  -7  -3 3.26062 12.0488   8
  -9  -7  -2 356.921 24.3318   8
  -9  -7  -1 123.096 15.2989   1
  -9  -7  -1 95.9307 12.3757   8
  -9  -6  -8 219.697 23.0258   8
  -9  -6  -7 20.2381 16.3412   8
  -9  -6  -6 328.778 25.5823   8
  -9  -6  -5 1.08541 13.4901   8
  -9  -6  -4 181.841 17.9603   8
  -9  -6  -3 319.939 23.0854   8
  -9  -6  -2 98.4956 14.3856   3
  -9  -6  -2 82.5792 13.3697   8
  -9  -6  -1 25.8086 12.9662   1
  -9  -6  -1 18.7162 10.4113   8
  -9  -6   0 3.34569 12.1048   1
  -9  -5  -8 351.641 28.3817   8
  -9  -5  -7 73.9577 17.2110   8
  -9  -5  -6 166.781 19.1746   8
  -9  -5  -5 1.26330 13.7580   8
  -9  -5  -4 225.583 19.8046   8
  -9  -5  -3 1153.28 65.0023   8
  -9  -5  -2 50.1965 14.2794   4
  -9  -5  -2 46.5900 13.4863   3
  -9  -5  -2 39.5958 12.0856   8
  -9  -5  -1-1.66330 12.1981   4
  -9  -5  -1 10.9718 11.7703   3
  -9  -5  -1-6.37910 12.9505   1
  -9  -5   0 7.45276 12.7077   1
  -9  -5   1 404.359 26.2751   1
  -9  -4  -8 264.948 25.3567   8
  -9  -4  -7 107.326 18.6138   8
  -9  -4  -6 18.0297 15.4687   8
  -9  -4  -5 169.102 18.8138   8
  -9  -4  -4 14.0046 13.3385   8
  -9  -4  -3 596.661 36.3772   8
  -9  -4  -2 19.6173 13.2524   4
  -9  -4  -1 220.206 17.6214   3
  -9  -4  -1 197.594 16.9612   4
  -9  -4   0 420.457 25.0591   1
  -9  -4   0 328.418 23.0870   3
  -9  -4   1 244.602 19.8745   1
  -9  -4   2 8.18147 13.1239   1
  -9  -3  -8 62.8498 19.4140   8
  -9  -3  -7 21.5539 16.2938   8
  -9  -3  -6 197.494 20.2974   8
  -9  -3  -2 15.3159 13.0556   4
  -9  -3  -1 373.614 24.1732   4
  -9  -3   1 21.7970 14.4513   1
  -9  -3   2 40.7620 14.7424   1
  -9  -3   3 17.5905 14.2135   1
  -9  -2  -2 30.5860 13.9710   4
  -9  -2  -1 23.2395 11.8180   4
  -9   0   0-12.1799 18.7678   5
  -9   1  -2 231.113 29.2161   5
  -9   1  -1-3.75120 24.1544   5
  -9   2  -4 221.089 34.8130   5
  -9   2  -3 133.622 31.1114   5
  -9   2  -2 105.467 28.8988   5
  -9   2  -1 11.2941 25.2964   5
  -9   3  -3 152.570 33.3715   5
  -9   3  -2 9.40111 29.5810   5
  -8 -11  -6 6.10793 19.3715   8
  -8 -11  -4 93.8689 17.0438   1
  -8 -10  -7 214.810 24.4925   8
  -8 -10  -6 2.32137 17.2715   8
  -8 -10  -5 9.09963 15.7678   1
  -8 -10  -5 7.75895 16.7215   8
  -8 -10  -4 6.57913 14.5048   1
  -8 -10  -4 10.8729 15.6417   8
  -8 -10  -3 145.747 15.5299   1
  -8 -10  -3 71.0266 16.8245   8
  -8 -10  -2 149.151 15.0783   1
  -8 -10  -2 74.8569 16.2361   8
  -8  -9  -8 95.1270 20.5802   8
  -8  -9  -7 211.553 23.2898   8
  -8  -9  -6 93.7631 18.0925   8
  -8  -9  -5 42.5383 15.7978   8
  -8  -9  -4 174.693 18.9613   8
  -8  -9  -3-11.7450 13.0490   1
  -8  -9  -3 4.29511 13.0170   8
  -8  -9  -2 158.291 14.7333   1
  -8  -9  -2 151.486 16.1685   1
  -8  -9  -1 12.6711 11.6560   1
  -8  -9  -1 7.94630 10.8359   8
  -8  -8  -8 279.305 25.9220   8
  -8  -8  -7 85.8934 17.9571   8
  -8  -8  -6 94.2892 16.9466   8
  -8  -8  -5 33.3991 14.7150   8
  -8  -8  -4 632.732 39.1344   8
  -8  -8  -3 42.1396 13.4655   8
  -8  -8  -2 178.246 15.6833   1
  -8  -8  -2 93.7559 14.5742   8
  -8  -8  -1-0.92704 12.4906   1
  -8  -8  -1 4.14999 10.0128   8
  -8  -8   0 146.257 13.1339   8
  -8  -7  -9 27.3983 19.1984   8
  -8  -7  -8 341.699 27.8237   8
  -8  -7  -7 43.4221 16.3439   8
  -8  -7  -6 15.5856 15.0554   8
  -8  -7  -5 179.769 18.5587   8
  -8  -7  -4 381.629 26.3030   8
  -8  -7  -3 342.635 21.6192   1
  -8  -7  -3 232.577 21.2820   8
  -8  -7  -2 26.8605 12.4134   1
  -8  -7  -2 5.09067 11.2942   8
  -8  -7  -1 473.135 24.7504   1
  -8  -7  -1 301.436 23.2611   8
  -8  -7   0 2.99910 10.3070   1
  -8  -7   0-3.74089 8.09226   8
  -8  -7   1 842.591 37.4107   1
  -8  -7   1 535.851 36.5222   8
  -8  -6  -9 13.8904 17.9592   8
  -8  -6  -8 262.899 23.4338   8
  -8  -6  -7 119.279 17.3823   8
  -8  -6  -6 429.560 29.3214   8
  -8  -6  -5 619.192 38.0212   8
  -8  -6  -4 127.979 15.1767   8
  -8  -6  -3 597.921 36.7217   3
  -8  -6  -3 540.850 36.3493   8
  -8  -6  -2 4.45352 12.2549   1
  -8  -6  -2 6.55969 13.2463   4
  -8  -6  -2 7.44903 11.8212   3
  -8  -6  -2 3.93832 10.4390   8
  -8  -6  -1 1396.10 65.6068   1
  -8  -6  -1 1019.01 65.0005   8
  -8  -6   0 243.880 16.7408   1
  -8  -6   0 200.969 15.5453   8
  -8  -6   1 181.935 14.4800   1
  -8  -6   2 35.8835 9.13798   1
  -8  -5  -8-15.7119 15.8847   8
  -8  -5  -7 2.21526 14.5299   8
  -8  -5  -6 174.854 18.0689   8
  -8  -5  -5 498.491 31.9176   8
  -8  -5  -4 23.1676 11.8262   8
  -8  -5  -3 29.8844 12.4169   1
  -8  -5  -3 18.3502 13.6038   4
  -8  -5  -3 11.2844 12.7687   3
  -8  -5  -3 7.87022 11.1432   8
  -8  -5  -2 445.066 26.5858   3
  -8  -5  -2 475.968 27.0198   1
  -8  -5  -2 378.317 26.4546   8
  -8  -5  -2 394.108 27.3279   4
  -8  -5  -1 504.355 30.4463   3
  -8  -5  -1 592.654 31.4021   1
  -8  -5  -1 495.042 30.5560   8
  -8  -5  -1 473.811 30.9643   4
  -8  -5   0 849.461 48.7200   3
  -8  -5   0 935.181 49.6436   1
  -8  -5   1 22.0679 10.7120   1
  -8  -5   2 6.02087 9.84355   1
  -8  -5   3 3.02007 8.85675   1
  -8  -4  -7 379.556 27.8080   8
  -8  -4  -6 55.3898 14.7557   8
  -8  -4  -5 382.114 26.4582   8
  -8  -4  -4 359.527 24.7360   8
  -8  -4  -3 613.907 34.7645   3
  -8  -4  -3 668.477 34.8108   1
  -8  -4  -3 586.330 34.8008   8
  -8  -4  -3 552.094 34.6972   4
  -8  -4  -2 836.069 44.6988   3
  -8  -4  -2 899.834 45.1593   1
  -8  -4  -2 796.502 44.9358   8
  -8  -4  -2 771.905 44.6688   4
  -8  -4  -1 3.70369 10.7472   4
  -8  -4  -1-2.11794 10.8721   3
  -8  -4  -1-0.36906 11.4019   1
  -8  -4  -1-15.0333 15.0575   9
  -8  -4   0 606.918 34.0610   1
  -8  -4   0 573.402 32.8817   3
  -8  -4   0 547.530 32.9817   4
  -8  -4   1-5.45225 11.3986   1
  -8  -4   1 8.44517 7.95208   3
  -8  -4   2 648.613 29.4379   1
  -8  -4   2 422.760 26.7282   3
  -8  -4   3 329.996 21.1878   1
  -8  -3  -9 0.62339 20.3880   8
  -8  -3  -7 539.579 35.5366   8
  -8  -3  -6 33.0881 14.4385   8
  -8  -3  -5 125.205 16.1937   8
  -8  -3  -4 13.0280 14.0857   9
  -8  -3  -4 21.2701 12.5447   8
  -8  -3  -3 136.480 16.5827   4
  -8  -3  -3 174.754 16.0450   1
  -8  -3  -3 132.623 17.5808   9
  -8  -3  -3 182.459 15.5707   8
  -8  -3  -2 332.322 28.0269   9
  -8  -3  -2 412.558 26.9946   4
  -8  -3  -1 107.327 13.5515   1
  -8  -3  -1 70.6274 11.9416   4
  -8  -3   0 68.3970 12.5522   1
  -8  -3   0 53.1572 9.87966   4
  -8  -3   1 36.3307 12.2386   1
  -8  -3   1 3.39758 7.61171   4
  -8  -3   2 455.913 28.4945   1
  -8  -3   3 422.624 26.4867   1
  -8  -3   4 288.502 19.8734   1
  -8  -2  -9 100.266 23.0072   8
  -8  -2  -4 476.627 31.6419   9
  -8  -2  -3-8.34437 13.7676   4
  -8  -2  -3 12.9588 15.7721   9
  -8  -2  -2 120.349 14.3336   1
  -8  -2  -2 50.8003 14.0534   4
  -8  -2  -1 140.121 14.7992   1
  -8  -2  -1 77.3154 12.5796   4
  -8  -2   0 442.723 25.3485   1
  -8  -2   0 349.200 22.9225   4
  -8  -2   1 266.480 18.3721   1
  -8  -2   1 228.730 19.8334   2
  -8  -2   1 185.760 13.9006   4
  -8  -2   2 254.097 19.2615   1
  -8  -2   2 229.270 20.7136   2
  -8  -2   2 195.010 23.7350   7
  -8  -2   3 272.913 20.4782   1
  -8  -2   3 293.556 22.6172   2
  -8  -2   3 231.058 25.3203   7
  -8  -2   4 19.0727 13.1751   1
  -8  -2   4 14.5313 16.1835   2
  -8  -2   4 13.3363 19.7156   7
  -8  -1  -2 169.862 16.8818   4
  -8  -1  -1 3.43311 11.4556   4
  -8  -1   0 495.116 29.2582   1
  -8  -1   0 494.613 29.9007   2
  -8  -1   0 400.169 26.5898   4
  -8  -1   1 104.829 15.0153   1
  -8  -1   1 71.1026 15.8477   2
  -8  -1   1 63.2021 9.22644   4
  -8  -1   2 108.232 15.7249   1
  -8  -1   2 118.507 16.5882   2
  -8  -1   3 148.618 16.9821   1
  -8  -1   3 162.897 17.6398   2
  -8  -1   3 139.626 21.0776   7
  -8  -1   4 34.1833 14.6874   1
  -8  -1   5 950.775 54.0926   1
  -8   0  -2 8.05423 14.0370   4
  -8   0  -1 431.451 27.7995   4
  -8   0   0 84.3570 16.3680   2
  -8   0   0 73.5903 12.0174   4
  -8   0   1 300.228 21.3292   2
  -8   0   1 240.843 17.4082   4
  -8   0   1 266.633 20.9406   5
  -8   0   2 20.7640 14.4524   2
  -8   1  -1 477.511 31.9524   4
  -8   1  -1 568.471 36.7626   5
  -8   1   0 90.6532 15.8582   2
  -8   1   0 67.0154 13.5030   4
  -8   1   0 50.8335 20.2659   5
  -8   1   1 730.112 40.2556   2
  -8   1   1 611.021 40.5870   5
  -8   2  -3 19.7701 26.7900   5
  -8   2  -2-32.8166 25.2090   5
  -8   2  -1 257.061 28.9432   5
  -8   2   0 10.3733 21.7415   5
  -8   2   1 227.959 23.2983   5
  -8   3  -5 5.14278 32.2519   5
  -8   3  -4-34.1772 30.9900   5
  -8   3  -3-21.8792 29.1531   5
  -8   3  -2-2.99517 27.0022   5
  -8   3  -1 177.863 28.2569   5
  -8   3   0 231.622 27.6290   5
  -8   4  -4 15.4824 33.3687   5
  -8   4  -3 55.7111 31.2672   5
  -8   4  -2 13.6952 29.0905   5
  -8   4  -1 121.852 28.4963   5
  -8   5  -2 37.3250 32.4643   5
  -8   5  -1 9.61360 31.1617   5
  -7 -11  -5 147.319 19.1542   1
  -7 -11  -4 218.133 20.1156   1
  -7 -11  -3 64.0934 14.7563   1
  -7 -10  -6 102.789 17.6447   1
  -7 -10  -5 16.0670 14.8422   1
  -7 -10  -4 566.547 34.9861   1
  -7 -10  -3 16.9837 13.0153   1
  -7 -10  -2 23.0802 12.4220   1
  -7  -9  -8 165.804 22.2700   8
  -7  -9  -7 10.8070 16.3666   1
  -7  -9  -7 7.81933 16.9585   8
  -7  -9  -6 354.556 26.2268   1
  -7  -9  -5 54.4611 15.0850   1
  -7  -9  -4 993.508 56.3244   1
  -7  -9  -3 58.8500 13.2466   1
  -7  -9  -2 170.118 15.6772   1
  -7  -9  -2 173.405 16.7107   1
  -7  -9  -1 883.076 51.1524   1
  -7  -9  -1 930.778 50.6122   1
  -7  -9   0 24.2924 9.20208   1
  -7  -8  -9 82.3543 20.8749   8
  -7  -8  -8 16.2302 16.6422   8
  -7  -8  -7-1.62135 14.8359   8
  -7  -8  -6 11.7281 14.7928   8
  -7  -8  -5 167.075 18.5089   8
  -7  -8  -4 122.975 16.4483   8
  -7  -8  -3 10.1767 12.9948   1
  -7  -8  -3 9.73912 12.0168   8
  -7  -8  -2 2.52113 12.3984   1
  -7  -8  -1 848.066 47.7180   1
  -7  -8   0 7.19374 8.48146   1
  -7  -8   0 6.41260 9.11351   1
  -7  -8   0-0.08670 9.17249   8
  -7  -8   1 10.8023 7.29551   1
  -7  -8   1-1.09875 7.84717   8
  -7  -7  -8 90.8518 17.3960   8
  -7  -7  -7 163.930 19.0206   8
  -7  -7  -6 59.2797 14.8073   8
  -7  -7  -5 453.071 29.7457   8
  -7  -7  -4 28.1204 13.3306   1
  -7  -7  -4 12.1563 11.4142   8
  -7  -7  -3 94.5125 13.7562   1
  -7  -7  -3 61.0564 12.5664   8
  -7  -7  -2 175.117 14.7290   1
  -7  -7  -2 104.986 13.7031   8
  -7  -7  -1 557.722 27.7865   1
  -7  -7  -1 360.893 27.4064   8
  -7  -7   0 54.1037 10.0166   1
  -7  -7   0 41.1258 8.92059   8
  -7  -7   1 93.5425 9.60067   1
  -7  -7   1 99.1430 19.9870   5
  -7  -7   1 55.7408 8.56843   8
  -7  -7   2 1087.65 44.6033   1
  -7  -7   2 1044.72 44.6978   1
  -7  -7   2 995.388 48.8920   5
  -7  -6 -10 391.220 32.6093   8
  -7  -6  -7 13.0969 14.1483   8
  -7  -6  -6 63.4436 14.0148   8
  -7  -6  -5 79.7544 13.5662   8
  -7  -6  -4 0.34027 12.3079   1
  -7  -6  -4 4.26993 12.6888   3
  -7  -6  -4-0.86332 10.7329   8
  -7  -6  -3 20.4046 11.5630   1
  -7  -6  -3 25.4953 11.9822   3
  -7  -6  -3 11.2837 13.3713   4
  -7  -6  -3 9.57398 10.3023   8
  -7  -6  -2 75.1960 11.6176   1
  -7  -6  -2 61.0816 13.3264   4
  -7  -6  -2 64.3074 10.7967   8
  -7  -6  -1 277.815 17.2093   1
  -7  -6  -1 187.806 16.5744   8
  -7  -6   0 106.352 11.2035   1
  -7  -6   0 80.0935 9.91523   8
  -7  -6   1 1.58223 8.08244   1
  -7  -6   1 6.17313 6.33813   8
  -7  -6   2 523.183 29.4660   1
  -7  -6   2 516.019 32.5888   5
  -7  -6   3 1.69412 6.02385   1
  -7  -6   3-17.4405 14.7770   5
  -7  -5 -10 163.330 23.4604   8
  -7  -5  -9 101.869 18.1887   8
  -7  -5  -7 79.3978 15.2427   8
  -7  -5  -6-2.05590 12.1341   8
  -7  -5  -5 262.689 19.2449   1
  -7  -5  -5 211.772 18.8414   8
  -7  -5  -4 83.4811 12.7511   1
  -7  -5  -4 70.1469 13.5343   3
  -7  -5  -4 64.6486 14.1293   4
  -7  -5  -4 64.2885 12.0385   8
  -7  -5  -3 142.416 14.3895   3
  -7  -5  -3 152.644 14.2548   1
  -7  -5  -3 123.048 13.4803   8
  -7  -5  -3 145.237 15.1936   4
  -7  -5  -3 139.080 19.3074   6
  -7  -5  -2 24.3997 10.6817   1
  -7  -5  -2 21.6996 12.0550   4
  -7  -5  -2 15.0625 10.4302   3
  -7  -5  -2 16.1894 9.13912   8
  -7  -5  -2 19.6345 16.4582   6
  -7  -5  -1 1.23508 9.55311   1
  -7  -5  -1 11.3581 10.6023   4
  -7  -5  -1 3.27840 9.20004   3
  -7  -5  -1 2.04198 8.34239   8
  -7  -5   0 5.60037 9.65549   1
  -7  -5   1 503.411 28.1458   1
  -7  -5   1 468.295 27.3885   8
  -7  -5   2 1026.70 54.9889   1
  -7  -5   2 977.047 55.6155   5
  -7  -5   3 70.9581 8.56112   1
  -7  -5   4 10.1276 5.93491   1
  -7  -4 -10 79.3737 21.4635   8
  -7  -4  -9 73.8898 17.5132   8
  -7  -4  -6 12.0264 11.9873   8
  -7  -4  -5 155.065 15.5446   8
  -7  -4  -4 11.3273 12.6022   3
  -7  -4  -4 2.54851 12.8135   4
  -7  -4  -4 14.8497 11.4672   1
  -7  -4  -4 19.0374 11.3598   9
  -7  -4  -4 12.1475 10.3278   8
  -7  -4  -3 1024.54 53.1694   3
  -7  -4  -3 999.815 53.1236   1
  -7  -4  -3 941.690 53.2686   8
  -7  -4  -3 860.074 53.2363   9
  -7  -4  -3 917.151 53.1977   4
  -7  -4  -3 934.233 54.3911   6
  -7  -4  -2 58.4712 11.2886   3
  -7  -4  -2 50.4254 11.4637   4
  -7  -4  -2 63.7538 11.0011   1
  -7  -4  -2 28.6353 13.2568   9
  -7  -4  -2 59.6794 16.9695   6
  -7  -4  -2 69.3206 9.93786   8
  -7  -4  -1 12.7576 10.2402   1
  -7  -4  -1 23.2120 9.46986   3
  -7  -4  -1 17.9969 9.91272   4
  -7  -4  -1 11.7927 14.1669   2
  -7  -4  -1 3.37604 15.9830   6
  -7  -4  -1 10.4403 8.61204   8
  -7  -4   0 229.650 16.1628   3
  -7  -4   0 273.825 20.6262   2
  -7  -4   0 246.995 16.9436   1
  -7  -4   0 239.947 16.1716   8
  -7  -4   0 242.754 16.8045   4
  -7  -4   1 13.6599 9.25352   1
  -7  -4   1 16.2456 14.3553   2
  -7  -4   1 7.81533 6.70041   3
  -7  -4   1 14.2469 18.0859   7
  -7  -4   2 603.527 34.3913   1
  -7  -4   2 604.217 37.2953   2
  -7  -4   2 585.878 39.0233   7
  -7  -4   3 88.5506 10.0415   1
  -7  -4   4 13.0309 7.82022   1
  -7  -3 -10 78.5935 22.6119   8
  -7  -3  -9 39.1766 17.8137   8
  -7  -3  -8 92.9669 16.8509   8
  -7  -3  -6 256.845 20.5255   8
  -7  -3  -5 1.83143 12.2318   9
  -7  -3  -5-0.27077 11.3543   8
  -7  -3  -4 96.9009 14.1767   4
  -7  -3  -4 66.2058 13.3761   9
  -7  -3  -4 99.4538 12.8750   8
  -7  -3  -3 1472.90 78.9202   1
  -7  -3  -3 1523.21 79.5729   8
  -7  -3  -3 1328.93 79.1992   9
  -7  -3  -3 1462.21 80.2487   6
  -7  -3  -3 1447.31 79.0563   4
  -7  -3  -2 59.9248 11.3656   4
  -7  -3  -2 85.1158 14.9608   2
  -7  -3  -2 80.6064 12.0340   1
  -7  -3  -2 47.4801 12.7277   9
  -7  -3  -2 62.7989 16.7014   6
  -7  -3  -2 59.5943 10.7043   8
  -7  -3  -1 61.0627 10.1905   4
  -7  -3  -1 63.8538 14.3475   2
  -7  -3  -1 58.2614 10.6757   1
  -7  -3  -1 54.7417 13.2313   9
  -7  -3  -1 60.5321 16.8161   6
  -7  -3   0 364.416 23.4007   2
  -7  -3   0 340.934 21.1379   1
  -7  -3   0 275.286 23.5690   9
  -7  -3   0 316.315 20.0212   4
  -7  -3   1 66.8964 14.5831   2
  -7  -3   1 55.9639 7.82572   4
  -7  -3   1 64.3185 10.9185   1
  -7  -3   1 31.0939 14.6301   9
  -7  -3   2 91.4785 11.9568   1
  -7  -3   2 123.020 15.9609   2
  -7  -3   2 122.488 19.9277   7
  -7  -3   3 93.1138 11.2344   1
  -7  -3   3 97.2890 16.1697   2
  -7  -3   3 80.9057 19.4290   7
  -7  -3   4 90.6827 10.8963   1
  -7  -3   4 67.7992 16.7793   2
  -7  -3   4 80.8421 19.7970   7
  -7  -3   5 298.686 18.5864   1
  -7  -2 -10 43.3250 23.8150   8
  -7  -2  -9 332.363 28.3818   8
  -7  -2  -8-5.98283 15.5640   8
  -7  -2  -5 184.907 18.5488   9
  -7  -2  -5 248.564 18.6946   8
  -7  -2  -4 1233.46 76.3232   9
  -7  -2  -4 1372.97 76.8993   8
  -7  -2  -3 464.520 28.2253   2
  -7  -2  -3 440.247 27.3734   4
  -7  -2  -3 396.252 27.9052   9
  -7  -2  -2 91.7257 12.4641   4
  -7  -2  -2 100.069 14.6911   2
  -7  -2  -2 107.245 12.2574   1
  -7  -2  -2 75.8754 14.3788   9
  -7  -2  -2 68.2132 17.4201   6
  -7  -2  -1 30.8679 13.8309   2
  -7  -2  -1 15.5897 9.58035   4
  -7  -2  -1 19.7805 10.8495   1
  -7  -2  -1 15.5595 13.4299   9
  -7  -2   0 1792.38 89.6303   2
  -7  -2   0 1723.72 89.1321   1
  -7  -2   0 1619.19 88.3243   4
  -7  -2   1 156.794 16.0968   2
  -7  -2   1 155.710 14.5553   1
  -7  -2   1 127.725 16.8929   9
  -7  -2   1 146.305 10.6973   4
  -7  -2   1 145.243 19.7173   6
  -7  -2   2 14.7169 11.1501   1
  -7  -2   2 15.2190 13.3591   2
  -7  -2   2 7.93136 17.0641   7
  -7  -2   3 425.451 25.2996   1
  -7  -2   3 417.007 27.0274   2
  -7  -2   3 352.722 28.9088   7
  -7  -2   4-1.19953 11.0160   1
  -7  -2   4 5.83987 14.9574   2
  -7  -2   4 8.23174 17.6735   7
  -7  -2   5 241.366 16.9487   1
  -7  -2   5 235.916 20.7979   2
  -7  -2   5 245.595 23.5237   7
  -7  -2   6 174.136 19.2150   2
  -7  -1  -5 157.051 17.2245   9
  -7  -1  -4 2053.96 106.643   4
  -7  -1  -4 1780.62 106.614   9
  -7  -1  -4 2020.42 106.122   1
  -7  -1  -3 533.443 30.1339   4
  -7  -1  -3 416.674 30.5847   9
  -7  -1  -2 53.0407 13.7243   2
  -7  -1  -2 38.0951 12.2097   4
  -7  -1  -2 27.6675 14.5036   9
  -7  -1  -1 45.9141 13.8371   2
  -7  -1  -1 36.2043 10.5664   4
  -7  -1  -1 54.1881 11.7808   1
  -7  -1  -1 21.7533 14.2491   9
  -7  -1   0 1036.03 51.2978   2
  -7  -1   0 857.801 49.5892   4
  -7  -1   0 916.591 50.6691   1
  -7  -1   0 810.785 51.7439   9
  -7  -1   0 916.166 52.4901   6
  -7  -1   1 360.607 22.9946   1
  -7  -1   1 370.389 23.8690   2
  -7  -1   1 357.198 26.6908   6
  -7  -1   1 324.065 20.3523   4
  -7  -1   2 125.647 14.0667   1
  -7  -1   2 106.993 14.6318   2
  -7  -1   2 112.827 10.9212   5
  -7  -1   3 305.530 21.1353   1
  -7  -1   3 325.808 21.5012   2
  -7  -1   3 246.386 23.6748   7
  -7  -1   4 15.8118 12.6212   1
  -7  -1   4 22.6727 13.6043   2
  -7  -1   4 15.2304 16.1886   7
  -7  -1   5 362.311 22.8572   1
  -7  -1   5 337.253 23.6464   2
  -7  -1   5 313.966 25.2626   7
  -7  -1   6 9.21947 11.5106   1
  -7   0  -3 40.3655 13.2776   1
  -7   0  -3 41.7583 14.0761   4
  -7   0  -2 14.6251 12.7640   4
  -7   0  -2 24.3385 14.0215   2
  -7   0  -1 1150.27 58.5963   2
  -7   0  -1 962.618 58.1704   4
  -7   0   0 181.816 16.2273   1
  -7   0   0 182.271 16.4958   2
  -7   0   0 137.652 13.9359   4
  -7   0   1 106.014 14.4649   2
  -7   0   1 79.6734 10.3933   4
  -7   0   1 93.6893 15.1684   5
  -7   0   2 195.978 16.1103   1
  -7   0   2 186.405 15.6595   2
  -7   0   2 133.932 10.9837   4
  -7   0   3 1275.65 64.9802   1
  -7   0   3 1206.20 64.1027   2
  -7   0   4 110.643 13.4950   2
  -7   0   4 70.7779 15.8655   7
  -7   0   5 0.50272 13.1544   1
  -7   0   6 37.7449 13.2704   1
  -7   1  -2 215.168 19.2844   2
  -7   1  -1 1454.04 79.7333   2
  -7   1   0-0.70715 14.2272   1
  -7   1   0 4.88266 12.7239   2
  -7   1   0-13.4345 19.1900   5
  -7   1   1 128.835 16.1835   1
  -7   1   1 141.801 15.1986   2
  -7   1   1 124.975 17.6818   5
  -7   1   2 58.4486 15.0030   1
  -7   1   2 43.5783 12.1502   2
  -7   1   3 1444.56 57.2741   1
  -7   1   3 1311.24 55.0444   2
  -7   2  -2 42.8286 23.7338   5
  -7   2  -1 176.463 17.4671   2
  -7   2  -1 132.388 23.7865   5
  -7   2   0 62.3042 13.6477   2
  -7   2   0 50.3638 20.4841   5
  -7   2   1 17.6222 12.1621   2
  -7   2   1 27.5986 17.4120   5
  -7   2   2 580.227 33.8075   2
  -7   3  -5-21.8871 29.4885   5
  -7   3  -4 170.188 30.9920   5
  -7   3  -3 491.794 39.3008   5
  -7   3  -2 5.32473 24.7396   5
  -7   3  -1 3.58522 23.3328   5
  -7   3   0 74.7479 15.0005   2
  -7   3   0 75.0362 22.5709   5
  -7   4  -5 53.3115 32.7220   5
  -7   4  -4 19.6532 29.7883   5
  -7   4  -3 395.230 37.1045   5
  -7   4  -2 37.1766 27.2124   5
  -7   4  -1 64.6423 25.7543   5
  -7   4   0 28.0106 24.1802   5
  -7   5  -5 206.665 34.3127   7
  -7   5  -4 143.470 34.8634   5
  -7   5  -3 89.5116 31.4767   5
  -7   5  -2 59.9739 29.6069   5
  -7   5  -1 112.566 29.3194   5
  -7   6  -4 167.294 26.8813   2
  -6 -11  -5 104.034 17.5456   1
  -6 -11  -4 217.873 20.3690   1
  -6 -11  -3 135.323 17.1588   1
  -6 -11  -2 93.2183 15.3506   1
  -6 -10  -6 210.645 20.8679   1
  -6 -10  -5 17.1811 15.4281   1
  -6 -10  -4 22.9262 14.0194   1
  -6 -10  -3 226.388 18.5047   1
  -6 -10  -2 39.2675 12.5781   1
  -6 -10  -2 52.5642 14.1826   1
  -6 -10  -1 148.976 14.9819   1
  -6  -9  -7 249.344 21.8269   1
  -6  -9  -6 460.531 30.1412   1
  -6  -9  -5 94.6242 14.8444   1
  -6  -9  -4 61.4038 13.3710   1
  -6  -9  -3 125.466 14.2588   1
  -6  -9  -3 134.629 16.1149   1
  -6  -9  -2 137.655 14.2283   1
  -6  -9  -2 140.156 15.3752   1
  -6  -9  -1 433.355 25.7031   1
  -6  -9  -1 408.170 26.3589   1
  -6  -9   0 50.5125 10.2879   1
  -6  -9   0 50.2143 9.44554   1
  -6  -8  -7 84.2822 15.8173   1
  -6  -8  -6 97.9677 15.3552   1
  -6  -8  -5 11.7727 12.8568   1
  -6  -8  -4-10.0452 11.9732   1
  -6  -8  -4-0.70173 12.6872   1
  -6  -8  -3 73.0209 13.4792   1
  -6  -8  -3 92.5361 12.4655   1
  -6  -8  -2 9.73450 10.3630   1
  -6  -8  -2 19.0539 11.2231   1
  -6  -8  -1 50.8374 10.8266   1
  -6  -8  -1 41.3572 9.70062   1
  -6  -8   0 186.906 13.9214   1
  -6  -8   0 198.321 14.5476   1
  -6  -8   1 17.1708 7.12789   1
  -6  -8   1 14.2750 7.67473   1
  -6  -8   2 170.792 11.4613   1
  -6  -7 -10 12.0690 20.9463   8
  -6  -7  -9 2.90329 17.0511   8
  -6  -7  -7 19.2250 14.3260   8
  -6  -7  -6 19.7793 13.3888   8
  -6  -7  -5 12.6667 12.9110   1
  -6  -7  -4 152.097 15.2691   1
  -6  -7  -3 700.418 40.3513   1
  -6  -7  -2 144.399 13.9324   1
  -6  -7  -1 0.47560 9.75901   1
  -6  -7   0 12.5529 8.85880   1
  -6  -7   1 72.7943 8.55932   1
  -6  -7   1 64.6168 8.09356   1
  -6  -7   1 88.6227 20.4293   5
  -6  -7   2 634.043 33.9956   1
  -6  -7   2 618.027 34.1377   1
  -6  -7   2 581.723 39.7897   5
  -6  -7   3 34.9769 5.19642   8
  -6  -7   3 118.950 20.5770   5
  -6  -6 -10 28.0448 20.3418   8
  -6  -6  -9 6.44554 15.8330   8
  -6  -6  -6 50.4194 13.1014   8
  -6  -6  -6 44.2380 15.8666   6
  -6  -6  -5 48.4069 12.6592   1
  -6  -6  -5 48.3145 12.0138   8
  -6  -6  -5 42.4553 16.2096   6
  -6  -6  -4 189.861 16.3931   3
  -6  -6  -4 204.596 15.7686   1
  -6  -6  -4 154.580 15.5155   8
  -6  -6  -4 184.476 17.2731   4
  -6  -6  -4 138.921 18.6955   6
  -6  -6  -3 378.734 24.5226   2
  -6  -6  -3 375.418 22.4444   1
  -6  -6  -3 342.095 23.6969   4
  -6  -6  -2 36.0422 14.2526   2
  -6  -6  -2 32.4282 10.3581   1
  -6  -6  -2 18.7327 9.60538   8
  -6  -6  -1 16.5024 13.7169   2
  -6  -6  -1 3.71020 8.87434   1
  -6  -6  -1 1.20131 7.99214   8
  -6  -6  -1-0.66931 17.3083   7
  -6  -6   0 37.9069 15.1760   2
  -6  -6   0 46.5069 8.53605   1
  -6  -6   0 15.8058 7.80972   8
  -6  -6   0 50.6404 18.2162   7
  -6  -6   1 54.1055 7.64810   1
  -6  -6   1 23.5042 7.04429   8
  -6  -6   2 653.177 29.0523   1
  -6  -6   2 692.235 33.5344   5
  -6  -6   3 212.825 12.0777   1
  -6  -6   3 200.862 20.2673   5
  -6  -5 -11 6.30073 23.7764   8
  -6  -5 -10 133.556 21.1792   8
  -6  -5  -9 417.768 30.1789   8
  -6  -5  -8 211.897 20.2794   8
  -6  -5  -7 97.7341 17.4409   6
  -6  -5  -6 3.41287 11.4385   8
  -6  -5  -6 4.85848 15.4840   6
  -6  -5  -5 1597.33 82.8324   3
  -6  -5  -5 1414.46 83.0338   8
  -6  -5  -5 1435.13 82.9098   6
  -6  -5  -5 1581.06 83.0037   4
  -6  -5  -4 119.244 14.2574   4
  -6  -5  -4 112.079 13.4676   3
  -6  -5  -4 99.6280 15.7167   2
  -6  -5  -4 99.0946 13.2020   1
  -6  -5  -4 113.780 12.4559   8
  -6  -5  -4 96.3905 16.3354   6
  -6  -5  -3 182.773 17.2342   2
  -6  -5  -3 190.079 15.5200   3
  -6  -5  -3 192.268 15.2630   1
  -6  -5  -3 175.870 14.7201   8
  -6  -5  -3 187.337 16.0291   4
  -6  -5  -3 179.060 18.5405   6
  -6  -5  -2 146.627 15.8451   2
  -6  -5  -2 150.806 12.8073   3
  -6  -5  -2 162.614 12.8310   1
  -6  -5  -2 117.307 12.2994   8
  -6  -5  -2 109.742 16.9106   6
  -6  -5  -2 134.379 13.7633   4
  -6  -5  -1 313.492 19.1928   3
  -6  -5  -1 333.421 19.2746   1
  -6  -5  -1 263.943 18.9813   8
  -6  -5  -1 299.387 20.0996   4
  -6  -5   0 885.025 45.1540   1
  -6  -5   0 752.842 45.0226   8
  -6  -5   1 130.092 10.4759   1
  -6  -5   1 99.7602 8.68923   8
  -6  -5   2 118.693 9.82992   1
  -6  -5   2 127.229 17.5472   2
  -6  -5   2 138.993 15.2853   5
  -6  -5   2 111.046 20.2279   7
  -6  -5   3 2.59035 5.51451   1
  -6  -5   3-18.5636 13.0418   5
  -6  -4 -11 39.4247 24.3927   8
  -6  -4 -10 318.857 26.9308   8
  -6  -4  -9 649.801 40.6170   8
  -6  -4  -8 76.9556 14.5037   8
  -6  -4  -7 97.5847 17.3846   6
  -6  -4  -6 93.8112 13.4087   1
  -6  -4  -6 69.1211 16.0069   6
  -6  -4  -5 2379.33 116.184   3
  -6  -4  -5 2279.01 116.197   2
  -6  -4  -5 2284.42 116.763   8
  -6  -4  -5 2131.09 116.286   6
  -6  -4  -5 2333.64 116.259   4
  -6  -4  -4 407.747 25.0603   3
  -6  -4  -4 399.066 25.9277   2
  -6  -4  -4 369.649 24.2353   9
  -6  -4  -4 430.115 25.2984   8
  -6  -4  -4 371.568 26.8133   6
  -6  -4  -4 401.673 25.5320   4
  -6  -4  -3 883.181 46.2208   2
  -6  -4  -3 868.660 45.3039   3
  -6  -4  -3 829.350 45.1071   1
  -6  -4  -3 799.808 45.5044   8
  -6  -4  -3 697.370 44.9886   9
  -6  -4  -3 821.965 45.4056   4
  -6  -4  -3 744.665 46.3827   6
  -6  -4  -2 129.079 12.2344   3
  -6  -4  -2 146.040 12.3646   1
  -6  -4  -2 116.610 11.2176   8
  -6  -4  -2 126.198 16.2075   6
  -6  -4  -2 129.701 12.8083   4
  -6  -4  -1 1260.49 67.2000   3
  -6  -4  -1 1306.79 67.4781   1
  -6  -4  -1 1173.54 67.3297   8
  -6  -4  -1 1159.84 68.8314   6
  -6  -4  -1 1258.29 67.5155   4
  -6  -4   0 1552.29 86.8168   3
  -6  -4   0 1700.50 87.2002   1
  -6  -4   0 1619.98 87.1014   8
  -6  -4   0 1613.98 87.1315   4
  -6  -4   1 2.44048 7.34080   1
  -6  -4   1 6.32945 13.3573   2
  -6  -4   1-9.72204 16.3988   7
  -6  -4   1 0.77696 5.84543   8
  -6  -4   2 25.7758 7.89458   1
  -6  -4   2 36.5618 13.8094   2
  -6  -4   2 27.6243 17.0798   7
  -6  -4   3 149.351 10.8711   1
  -6  -4   3 148.134 17.5493   2
  -6  -4   3 136.516 20.3740   7
  -6  -4   4 615.669 33.6723   1
  -6  -4   4 621.908 38.1370   2
  -6  -4   4 596.177 39.4261   7
  -6  -3 -11 219.038 29.2659   8
  -6  -3 -10 70.3638 20.0791   8
  -6  -3  -9 224.105 21.2945   8
  -6  -3  -8-1.43156 13.4518   8
  -6  -3  -7 13.2160 11.9331   8
  -6  -3  -6 185.068 15.8032   1
  -6  -3  -6 160.351 18.8794   6
  -6  -3  -5 581.009 33.6694   3
  -6  -3  -5 599.426 34.1727   2
  -6  -3  -5 603.047 33.1621   1
  -6  -3  -5 481.133 32.2605   9
  -6  -3  -5 611.849 34.1373   4
  -6  -3  -5 520.259 34.4615   6
  -6  -3  -4 443.860 28.7826   2
  -6  -3  -4 428.029 27.7157   9
  -6  -3  -4 504.421 28.4688   8
  -6  -3  -4 472.864 28.4682   4
  -6  -3  -4 485.768 29.8392   6
  -6  -3  -3 223.153 15.8430   1
  -6  -3  -3 216.697 15.6916   8
  -6  -3  -3 178.780 16.0137   9
  -6  -3  -3 211.100 16.0821   4
  -6  -3  -3 220.412 18.9480   6
  -6  -3  -2 2627.35 129.900   1
  -6  -3  -2 2493.37 130.236   8
  -6  -3  -2 2551.34 129.823   4
  -6  -3  -2 2467.50 130.658   6
  -6  -3  -1 1.30203 8.79468   4
  -6  -3  -1 10.1805 8.82078   1
  -6  -3  -1 13.0743 11.4376   9
  -6  -3  -1 12.4036 7.81630   8
  -6  -3  -1 21.2601 13.8625   6
  -6  -3   0 1826.56 93.7524   2
  -6  -3   0 1712.28 92.9417   1
  -6  -3   0 1775.62 92.9365   8
  -6  -3   0 1565.40 94.0315   9
  -6  -3   0 1708.51 94.2411   6
  -6  -3   0 1726.86 92.6684   4
  -6  -3   1-0.83332 12.1372   2
  -6  -3   1-2.91179 8.42263   1
  -6  -3   1 0.39554 12.2836   9
  -6  -3   2 29.9919 8.86847   1
  -6  -3   2 20.9430 5.22397   3
  -6  -3   2 37.0533 12.9060   2
  -6  -3   2 38.4255 16.1223   7
  -6  -3   3 852.488 46.2768   1
  -6  -3   3 849.109 48.2267   2
  -6  -3   3 808.716 49.1872   7
  -6  -3   4 2.97817 7.51302   1
  -6  -3   4 0.55237 14.5488   2
  -6  -3   4-1.42175 17.8147   7
  -6  -3   5 15.5613 6.43345   1
  -6  -3   5 8.91367 15.8572   2
  -6  -3   5-1.20889 19.6488   7
  -6  -3   6 82.3238 7.66719   1
  -6  -2 -11 542.149 42.5214   8
  -6  -2 -10 27.1897 20.3080   8
  -6  -2  -9 82.0998 17.4640   8
  -6  -2  -8 34.2761 14.4372   8
  -6  -2  -7 683.903 41.2105   8
  -6  -2  -6 936.467 42.6976   1
  -6  -2  -6 593.192 41.5078   9
  -6  -2  -5 58.4200 14.0872   2
  -6  -2  -5 56.2937 13.7830   4
  -6  -2  -5 60.5338 11.8360   1
  -6  -2  -5 47.2596 11.9150   9
  -6  -2  -5 51.9369 15.6863   6
  -6  -2  -4 1064.78 54.5565   4
  -6  -2  -4 968.734 53.9511   1
  -6  -2  -4 999.532 54.6633   8
  -6  -2  -4 860.703 54.1561   9
  -6  -2  -4 995.003 55.2572   6
  -6  -2  -3 480.218 26.3549   4
  -6  -2  -3 444.016 26.3062   8
  -6  -2  -3 433.539 27.8916   6
  -6  -2  -2 4162.93 213.487   4
  -6  -2  -2 4207.81 213.746   2
  -6  -2  -2 4076.64 213.608   1
  -6  -2  -2 3604.11 213.817   9
  -6  -2  -2 3940.45 213.932   8
  -6  -2  -2 3951.74 214.083   6
  -6  -2  -1 2134.58 106.113   2
  -6  -2  -1 1970.59 105.590   1
  -6  -2  -1 1677.04 106.071   9
  -6  -2  -1 2061.22 105.410   4
  -6  -2  -1 1915.28 106.453   6
  -6  -2   0 659.936 35.2148   2
  -6  -2   0 612.126 34.2702   1
  -6  -2   0 568.945 35.5738   9
  -6  -2   0 581.441 33.5587   4
  -6  -2   1 12.8872 11.6428   2
  -6  -2   1 2.83806 6.01433   4
  -6  -2   1 2.87806 9.00492   1
  -6  -2   1-1.69227 12.7453   9
  -6  -2   2 542.795 30.3280   2
  -6  -2   2 490.474 29.1830   1
  -6  -2   2 479.689 31.6039   9
  -6  -2   2 491.798 31.7210   7
  -6  -2   3 3754.37 191.018   2
  -6  -2   3 3671.34 190.536   1
  -6  -2   3 3181.53 191.859   9
  -6  -2   3 3509.75 191.326   7
  -6  -2   4 126.774 11.8507   1
  -6  -2   4 117.784 15.1702   2
  -6  -2   4 99.9165 17.5572   7
  -6  -2   5 8.21013 8.03062   1
  -6  -2   5 2.07545 14.3472   2
  -6  -2   5-4.19324 17.8813   7
  -6  -2   6 54.8245 8.78377   1
  -6  -2   6 56.9635 15.1811   2
  -6  -2   6 32.0552 19.0384   7
  -6  -2   7 543.578 36.8096   7
  -6  -1 -11 279.405 33.6005   8
  -6  -1 -10 21.2374 21.7773   8
  -6  -1  -9 12.2930 17.0526   8
  -6  -1  -8 17.5803 14.5858   8
  -6  -1  -7 378.788 26.5634   8
  -6  -1  -6 431.363 27.9325   8
  -6  -1  -6 524.401 27.0922   1
  -6  -1  -5 1.60018 13.4805   4
  -6  -1  -5-26.9698 12.2700   1
  -6  -1  -5 5.24980 11.4713   9
  -6  -1  -4 16.9866 12.2728   4
  -6  -1  -4 3.83707 11.0042   1
  -6  -1  -4 26.9967 11.6580   9
  -6  -1  -4 31.1960 15.2462   6
  -6  -1  -3 102.994 13.1371   4
  -6  -1  -3 74.9547 13.9089   9
  -6  -1  -3 103.798 15.9633   6
  -6  -1  -2 798.677 42.8546   2
  -6  -1  -2 751.678 42.3815   4
  -6  -1  -2 698.761 43.2700   9
  -6  -1  -2 742.324 43.5774   6
  -6  -1  -1 2283.85 117.376   2
  -6  -1  -1 2192.59 116.975   4
  -6  -1  -1 1975.54 117.869   9
  -6  -1  -1 2219.13 117.315   1
  -6  -1   0 158.077 12.5486   4
  -6  -1   0 182.896 15.2867   2
  -6  -1   0 147.764 13.9245   1
  -6  -1   0 201.269 16.4517   9
  -6  -1   1 518.649 28.9627   2
  -6  -1   1 577.060 28.8646   1
  -6  -1   1 396.338 30.1282   9
  -6  -1   1 452.990 27.0159   4
  -6  -1   1 477.656 30.6838   6
  -6  -1   2 159.172 14.1628   2
  -6  -1   2 172.075 13.5779   1
  -6  -1   2 95.6472 15.1557   9
  -6  -1   2 98.4572 17.6091   6
  -6  -1   2 129.738 10.5041   5
  -6  -1   3 1667.31 85.9682   2
  -6  -1   3 1575.34 85.9167   1
  -6  -1   3 1519.91 87.5305   9
  -6  -1   3 1535.51 86.5406   7
  -6  -1   4 59.2947 11.3742   1
  -6  -1   4 76.6151 12.8832   2
  -6  -1   4 56.8463 15.2217   7
  -6  -1   5 31.3899 10.0138   1
  -6  -1   5 34.2383 12.8886   2
  -6  -1   5 26.4865 15.8427   7
  -6  -1   6 560.036 31.6111   1
  -6  -1   6 549.676 32.7875   2
  -6  -1   6 521.357 34.2758   7
  -6  -1   7 173.639 13.8846   1
  -6   0  -6 107.357 16.2947   9
  -6   0  -5 182.570 19.2547   9
  -6   0  -5 272.187 18.3717   1
  -6   0  -4 1692.43 80.5899   2
  -6   0  -4 1521.34 80.4767   4
  -6   0  -4 1578.69 79.9244   1
  -6   0  -3 1860.96 88.6257   2
  -6   0  -3 1794.86 88.2079   1
  -6   0  -2 55.7094 11.5754   4
  -6   0  -2 79.1836 12.8750   2
  -6   0  -2 49.0689 13.2666   9
  -6   0  -1 499.426 30.5307   4
  -6   0  -1 470.885 32.2028   9
  -6   0   0 277.268 18.0869   2
  -6   0   0 211.665 16.6583   4
  -6   0   0 320.142 18.6842   1
  -6   0   0 196.363 19.7030   9
  -6   0   0 235.879 21.0098   6
  -6   0   1 2050.37 97.1973   2
  -6   0   1 1601.72 96.3037   4
  -6   0   1 2018.37 97.5611   1
  -6   0   1 1627.36 98.1822   9
  -6   0   1 1830.64 97.9648   6
  -6   0   2 1405.75 64.5909   2
  -6   0   2 1395.67 65.1451   1
  -6   0   2 1198.92 66.3392   9
  -6   0   2 1409.20 66.2620   6
  -6   0   3 215.834 16.2872   1
  -6   0   3 205.102 15.8991   2
  -6   0   3 189.191 17.9927   7
  -6   0   3 176.603 19.9991   6
  -6   0   4 3.24686 11.6974   1
  -6   0   4 7.05960 10.5644   2
  -6   0   4 10.1539 13.0241   7
  -6   0   5 511.884 29.2246   1
  -6   0   5 486.136 28.6263   2
  -6   0   5 438.327 29.6690   7
  -6   0   6 2670.76 133.846   1
  -6   0   6 2486.02 133.384   2
  -6   0   6 2324.51 133.715   7
  -6   0   7 8.00200 11.6036   1
  -6   1  -4 757.695 51.3681   9
  -6   1  -4 1009.36 50.8144   1
  -6   1  -3 1228.90 61.2054   2
  -6   1  -3 1243.75 60.8828   1
  -6   1  -2 30.8572 13.2503   2
  -6   1  -2 21.9999 11.9591   1
  -6   1  -2 21.1410 13.3374   9
  -6   1  -2 42.3790 15.9187   6
  -6   1  -1 17.0860 12.0843   2
  -6   1  -1 8.87273 13.6674   9
  -6   1  -1 13.6043 15.1342   6
  -6   1   0 19.6829 10.9921   2
  -6   1   0 29.7755 14.5110   9
  -6   1   0 25.7825 15.1517   6
  -6   1   0 21.3444 16.6702   5
  -6   1   1 290.274 18.8976   2
  -6   1   1 266.710 20.1907   1
  -6   1   1 256.430 22.1645   9
  -6   1   1 288.097 22.3310   6
  -6   1   1 255.802 21.5016   5
  -6   1   2 558.978 32.9276   1
  -6   1   2 519.831 31.2911   2
  -6   1   2 562.878 34.0161   6
  -6   1   3 59.1987 12.9175   1
  -6   1   3 58.6629 10.1363   2
  -6   1   3 56.0299 16.7022   6
  -6   1   4 61.1838 13.6437   1
  -6   1   4 42.2242 9.46835   2
  -6   1   4 30.1305 11.2891   7
  -6   1   5 76.6321 13.3446   1
  -6   1   5 60.3614 9.63752   2
  -6   1   5 59.5367 11.9821   7
  -6   1   6 1635.22 89.2183   1
  -6   1   7 17.4223 13.6577   1
  -6   1   7 7.73255 9.35701   3
  -6   2  -3 10.4174 13.3421   1
  -6   2  -2 23.2964 13.6075   2
  -6   2  -2 42.6369 13.5116   1
  -6   2  -1 1557.85 77.0710   1
  -6   2  -1 1445.57 76.2962   2
  -6   2  -1 1294.13 77.9900   5
  -6   2  -1 1224.08 77.2773   6
  -6   2   0 643.833 34.4274   2
  -6   2   0 557.128 37.3619   5
  -6   2   0 525.802 36.6260   6
  -6   2   1 3.38978 10.3369   2
  -6   2   1 18.7750 16.0430   5
  -6   2   1-4.88461 16.6693   6
  -6   2   2 27.8971 13.3549   1
  -6   2   2 23.3228 10.0217   2
  -6   2   2 19.5869 16.2280   6
  -6   2   3 202.079 17.8950   1
  -6   2   3 158.086 13.0506   2
  -6   2   3 174.312 19.6610   6
  -6   2   4 406.206 22.0184   2
  -6   2   4 325.043 21.8109   4
  -6   2   4 341.700 22.6329   7
  -6   2   5 227.672 13.6446   4
  -6   3  -3 39.2805 24.2192   5
  -6   3  -2 9.24159 14.4660   2
  -6   3  -2-19.8592 22.6925   5
  -6   3  -1 1141.49 61.9613   2
  -6   3  -1 1057.75 64.7049   5
  -6   3   0 557.982 31.7906   2
  -6   3   0 463.581 35.7478   5
  -6   3   1 48.0400 10.8977   2
  -6   3   1 64.8448 20.2511   5
  -6   3   1 63.5669 17.1133   6
  -6   3   2 18.8370 9.45035   2
  -6   3   2 34.4807 16.8094   6
  -6   3   3 31.3975 8.26209   2
  -6   3   3 31.9514 16.7510   6
  -6   3   4 615.880 33.3624   6
  -6   3   4 467.419 29.3783   4
  -6   3   5 577.979 32.5627   4
  -6   4  -5 78.2816 30.5304   5
  -6   4  -4-29.8400 27.7172   5
  -6   4  -3 2.52053 25.8633   5
  -6   4  -2 392.567 34.2771   5
  -6   4  -1 43.2160 15.0939   2
  -6   4  -1 57.2253 23.3178   5
  -6   4   0 152.500 15.7077   2
  -6   4   0 138.261 24.1636   5
  -6   4   1 38.4209 10.8696   2
  -6   4   2 434.489 30.5253   6
  -6   4   3 211.591 21.3215   6
  -6   4   4 90.8933 12.5362   4
  -6   5  -6 48.7741 31.0315   7
  -6   5  -5 52.4672 28.8309   7
  -6   5  -5 70.1403 32.3874   5
  -6   5  -4 24.5825 26.5462   7
  -6   5  -4 41.6731 29.7835   5
  -6   5  -3 10.3790 28.4901   5
  -6   5  -2 532.565 41.4838   5
  -6   5  -1 38.9540 26.2834   5
  -6   5   0 268.766 24.2538   7
  -6   5   1 36.3072 15.5350   7
  -6   5   4 36.9841 13.5672   4
  -6   6  -5 30.6316 24.1850   2
  -6   6  -5 10.4435 30.3272   7
  -6   6  -4-15.2521 22.2050   2
  -6   6  -4-18.3346 28.7878   7
  -6   6  -3 19.1165 20.6687   2
  -6   6  -3 36.2504 30.7922   5
  -6   6  -3 7.13067 25.7378   7
  -6   6  -2 108.511 20.5447   2
  -6   6  -2 139.173 31.5912   5
  -6   6  -2 82.4742 24.5056   7
  -6   6  -1 12.6936 18.0554   2
  -6   6  -1 2.44861 22.1186   7
  -5 -11  -5 3.66733 16.2327   1
  -5 -11  -4-4.12605 15.6141   1
  -5 -11  -3-1.43122 15.3355   1
  -5 -11  -2 313.357 23.9279   1
  -5 -11   0 30.4790 29.7121   9
  -5 -11   1 52.5738 32.7477   9
  -5 -11   2 21.3175 34.9132   9
  -5 -10  -6 32.0501 15.5966   1
  -5 -10  -5 38.9185 14.5899   1
  -5 -10  -4 168.615 17.5498   1
  -5 -10  -3 211.397 18.4359   1
  -5 -10  -2 5.10039 12.1927   1
  -5 -10  -2 14.9693 14.7824   1
  -5 -10  -1 53.1750 20.4989   9
  -5 -10  -1 97.7344 13.9166   1
  -5 -10  -1 92.3654 14.9118   1
  -5 -10   0-14.6427 24.0452   9
  -5 -10   0 5.49796 10.6258   1
  -5 -10   1 319.884 32.1024   9
  -5 -10   2 34.9732 28.0471   9
  -5 -10   3 78.4197 31.6533   9
  -5 -10   4 10.5769 34.2485   9
  -5  -9  -8 615.563 38.8028   1
  -5  -9  -7 43.2001 15.3879   1
  -5  -9  -6 3.03449 13.8188   1
  -5  -9  -5 25.1221 13.8290   1
  -5  -9  -4 586.784 35.3301   1
  -5  -9  -3 348.618 22.3367   1
  -5  -9  -3 304.607 23.9585   1
  -5  -9  -2 56.4100 14.2941   9
  -5  -9  -2 53.3488 13.7915   1
  -5  -9  -2 75.2264 11.5860   1
  -5  -9  -1 110.791 17.6186   9
  -5  -9  -1 159.611 13.8766   1
  -5  -9  -1 149.471 15.3204   1
  -5  -9   0 2.97073 15.8042   9
  -5  -9   0 10.8000 9.34989   1
  -5  -9   0 11.8331 10.0719   1
  -5  -9   1 251.441 28.2706   9
  -5  -9   1 431.088 23.3192   1
  -5  -9   2 154.607 22.7272   9
  -5  -9   3 108.060 24.4743   9
  -5  -9   4 26.7472 26.3401   9
  -5  -8 -10 130.295 25.8164   8
  -5  -8  -7 6.87513 13.5413   1
  -5  -8  -6 175.160 17.0134   1
  -5  -8  -5 537.041 32.5344   1
  -5  -8  -4 157.709 17.0903   1
  -5  -8  -4 153.476 14.7559   1
  -5  -8  -3 147.985 15.9182   1
  -5  -8  -3 140.947 13.6684   1
  -5  -8  -2 25.5444 10.1799   1
  -5  -8  -2 18.9364 11.6680   1
  -5  -8  -1 187.743 15.3585   1
  -5  -8  -1 179.568 14.1197   1
  -5  -8   0 491.716 26.2437   1
  -5  -8   0 454.725 26.4751   1
  -5  -8   1 15.9344 15.0671   9
  -5  -8   1 21.7307 7.64992   1
  -5  -8   1 25.2839 7.88366   1
  -5  -8   2 300.624 27.3751   9
  -5  -8   2 338.769 21.1739   1
  -5  -8   3 14.5581 18.2536   9
  -5  -7 -10 408.716 32.7801   8
  -5  -7  -9 116.473 20.1259   8
  -5  -7  -9 201.535 18.6743   1
  -5  -7  -6 479.452 29.7624   1
  -5  -7  -5 1897.98 94.2440   1
  -5  -7  -5 1789.76 94.7316   1
  -5  -7  -4 93.5612 11.7784   1
  -5  -7  -4 90.6266 13.5378   1
  -5  -7  -4 59.4716 14.8844   2
  -5  -7  -3 238.666 17.9697   1
  -5  -7  -3 253.980 16.9867   1
  -5  -7  -3 219.903 19.5740   2
  -5  -7  -3 201.134 22.2711   7
  -5  -7  -2 101.682 12.2617   1
  -5  -7  -2 104.067 11.2360   1
  -5  -7  -2 90.8288 15.3450   2
  -5  -7  -2 80.9948 18.8019   7
  -5  -7  -1 1711.49 87.2533   1
  -5  -7  -1 1647.16 87.4093   1
  -5  -7  -1 1477.26 88.7806   2
  -5  -7  -1 1494.19 89.4513   7
  -5  -7   0 871.203 46.2066   1
  -5  -7   0 810.188 46.3759   1
  -5  -7   1 6.90382 6.36367   1
  -5  -7   1 9.72599 6.88768   1
  -5  -7   1 12.5045 18.9792   5
  -5  -7   2 102.951 8.13088   1
  -5  -7   2 110.194 8.33810   1
  -5  -7   2 104.551 21.0615   5
  -5  -7   3 60.8692 21.8022   5
  -5  -6 -11-15.1647 23.9933   8
  -5  -6 -10 268.825 21.3751   1
  -5  -6 -10 182.581 24.3165   8
  -5  -6  -9 63.7993 16.5344   8
  -5  -6  -8 4.59658 13.5214   8
  -5  -6  -6 85.9536 15.4482   2
  -5  -6  -6 67.7245 14.3410   6
  -5  -6  -5 1325.52 67.0215   1
  -5  -6  -5 1234.54 67.1776   2
  -5  -6  -5 1082.41 66.7096   6
  -5  -6  -4 6.71363 10.6869   1
  -5  -6  -4 4.65951 12.6872   2
  -5  -6  -4 7.25907 12.3692   4
  -5  -6  -3 14.9323 10.1211   1
  -5  -6  -3 17.6699 12.4883   2
  -5  -6  -3 1.79831 11.2969   4
  -5  -6  -2 209.455 15.1921   1
  -5  -6  -2 203.313 17.8465   2
  -5  -6  -1 434.067 26.0771   1
  -5  -6  -1 435.087 28.3182   2
  -5  -6  -1 479.695 30.0888   7
  -5  -6   0 188.745 13.5007   1
  -5  -6   0 185.729 17.8804   2
  -5  -6   0 221.981 20.3169   7
  -5  -6   1 25.4686 6.86565   1
  -5  -6   1 23.5183 6.44760   1
  -5  -6   1 19.4439 14.1612   2
  -5  -6   1 30.9360 16.8629   7
  -5  -6   1 25.2307 16.6310   5
  -5  -6   2 429.658 23.9460   1
  -5  -6   2 433.828 23.8802   1
  -5  -6   2 449.054 29.8981   5
  -5  -6   3-13.6799 17.9907   5
  -5  -5 -11 38.6046 23.3766   8
  -5  -5 -10 174.626 21.4045   8
  -5  -5  -9 89.1574 16.4876   8
  -5  -5  -8 102.879 15.0834   8
  -5  -5  -7 1465.86 88.0270   8
  -5  -5  -7 1489.20 87.1821   6
  -5  -5  -6 456.672 28.8638   2
  -5  -5  -6 450.346 28.9346   6
  -5  -5  -5 888.445 47.4055   3
  -5  -5  -5 848.902 47.5812   2
  -5  -5  -5 769.302 47.2990   6
  -5  -5  -4 164.520 14.1257   3
  -5  -5  -4 148.415 15.5358   2
  -5  -5  -4 154.584 13.5307   1
  -5  -5  -4 146.011 13.4504   8
  -5  -5  -4 149.007 14.8751   4
  -5  -5  -4 140.763 15.8247   6
  -5  -5  -3 216.485 15.1336   1
  -5  -5  -3 195.693 16.6471   2
  -5  -5  -3 205.994 15.2718   3
  -5  -5  -3 171.342 17.3149   6
  -5  -5  -3 203.346 16.2887   4
  -5  -5  -2 2276.58 122.485   1
  -5  -5  -2 2286.01 123.030   2
  -5  -5  -2 2285.57 122.830   4
  -5  -5  -1-0.82754 7.80701   1
  -5  -5  -1 2.34845 11.6003   2
  -5  -5   0 83.0877 8.89634   1
  -5  -5   0 96.8291 13.6272   2
  -5  -5   0 115.719 16.5942   7
  -5  -5   1 394.471 22.5735   1
  -5  -5   2 4062.82 165.152   1
  -5  -5   2 4063.82 166.366   5
  -5  -5   3 406.917 22.2405   1
  -5  -5   3 442.453 28.2590   2
  -5  -5   3 459.481 27.1876   5
  -5  -5   3 422.057 29.8796   7
  -5  -4 -12 92.2321 28.8256   8
  -5  -4 -11 103.810 23.4420   8
  -5  -4 -10 215.432 22.4298   8
  -5  -4  -9 11.3589 14.3163   8
  -5  -4  -8 155.192 16.3574   8
  -5  -4  -8 128.867 17.5873   6
  -5  -4  -7 470.779 26.9119   1
  -5  -4  -7 392.225 27.0890   8
  -5  -4  -7 382.827 27.7704   6
  -5  -4  -6 366.328 22.6010   1
  -5  -4  -6 335.978 23.4205   2
  -5  -4  -6 316.730 23.4214   6
  -5  -4  -5 171.631 15.4934   2
  -5  -4  -5 162.159 16.2493   6
  -5  -4  -4 35.1217 11.4198   2
  -5  -4  -4 26.4112 10.1979   3
  -5  -4  -4 20.9375 10.7102   4
  -5  -4  -4 21.6804 12.4556   6
  -5  -4  -4 14.9622 8.76034   8
  -5  -4  -3 3.08257 8.99349   1
  -5  -4  -3 2.50605 9.75596   4
  -5  -4  -3 4.91053 8.97479   3
  -5  -4  -3 1.63548 11.1233   2
  -5  -4  -3 0.60378 7.99407   8
  -5  -4  -3-2.46793 12.0524   6
  -5  -4  -2 1845.95 99.5656   2
  -5  -4  -2 1837.95 98.9788   3
  -5  -4  -2 1791.16 99.0628   1
  -5  -4  -2 1852.35 99.4044   8
  -5  -4  -2 1828.25 99.8321   6
  -5  -4  -2 1894.08 99.2535   4
  -5  -4  -1-1.66405 7.44760   1
  -5  -4  -1-1.85619 7.29642   3
  -5  -4  -1 1.49181 8.36998   4
  -5  -4  -1 2.79255 10.8383   2
  -5  -4  -1 0.27614 12.6446   6
  -5  -4  -1 1.95534 6.49413   8
  -5  -4   0 170.246 12.1931   3
  -5  -4   0 206.024 12.7027   1
  -5  -4   0 167.701 11.9926   8
  -5  -4   1-2.71686 6.55543   1
  -5  -4   1-1.08774 4.70610   8
  -5  -4   2 1170.13 64.7704   1
  -5  -4   2 1221.74 66.7995   2
  -5  -4   2 1261.13 65.5309   5
  -5  -4   2 1202.70 67.4965   7
  -5  -4   3 621.384 33.8810   1
  -5  -4   3 627.407 37.3441   2
  -5  -4   3 637.691 38.4512   7
  -5  -4   4 3.15052 2.39210   1
  -5  -4   4 15.9088 15.0841   2
  -5  -4   4 7.16781 18.1470   7
  -5  -4   5 356.901 25.6954   2
  -5  -4   5 340.489 28.8033   7
  -5  -3 -12 89.5443 29.3407   8
  -5  -3 -11 285.660 28.9875   8
  -5  -3 -10 74.3538 17.4003   8
  -5  -3  -9 284.230 22.5500   8
  -5  -3  -8 308.627 22.3165   8
  -5  -3  -8 289.263 23.6241   6
  -5  -3  -7 136.275 14.0493   1
  -5  -3  -7 113.824 16.6220   6
  -5  -3  -7 109.743 14.1063   8
  -5  -3  -6 316.152 21.0451   2
  -5  -3  -6 319.848 19.7637   1
  -5  -3  -6 319.460 20.2823   8
  -5  -3  -6 229.142 17.5095   9
  -5  -3  -6 287.091 21.1681   6
  -5  -3  -5 298.238 18.8863   2
  -5  -3  -5 308.475 17.8695   1
  -5  -3  -5 250.368 19.5523   6
  -5  -3  -4 1205.15 59.3227   3
  -5  -3  -4 1169.62 59.3807   2
  -5  -3  -4 1224.52 59.3832   4
  -5  -3  -4 1051.24 59.5312   6
  -5  -3  -3 50.7160 9.95957   4
  -5  -3  -3 57.7182 9.78446   3
  -5  -3  -3 42.7324 10.8469   2
  -5  -3  -3 32.9651 8.92724   9
  -5  -3  -3 45.9188 12.7768   6
  -5  -3  -3 41.3188 8.28153   8
  -5  -3  -2 440.866 25.6069   3
  -5  -3  -2 440.991 26.6824   2
  -5  -3  -2 403.454 25.4919   1
  -5  -3  -2 493.285 25.9039   8
  -5  -3  -2 416.969 26.0037   9
  -5  -3  -2 436.539 27.5444   6
  -5  -3  -2 447.917 25.9182   4
  -5  -3  -1 215.667 14.1419   3
  -5  -3  -1 203.120 14.4215   1
  -5  -3  -1 195.823 16.0829   9
  -5  -3  -1 222.001 13.9256   8
  -5  -3  -1 215.086 14.3507   4
  -5  -3  -1 212.288 17.5627   6
  -5  -3   0 64.5074 8.42880   4
  -5  -3   0 70.9908 7.70211   3
  -5  -3   0 61.2958 8.49833   1
  -5  -3   0 76.8629 7.46045   8
  -5  -3   0 70.5639 11.9963   9
  -5  -3   0 74.6553 13.5109   6
  -5  -3   1 8273.81 433.217   1
  -5  -3   1 8300.34 433.842   2
  -5  -3   1 7972.36 432.922   3
  -5  -3   1 8345.60 434.023   7
  -5  -3   2 222.629 14.9196   1
  -5  -3   2 256.231 18.3326   2
  -5  -3   2 274.421 20.4285   7
  -5  -3   3 992.199 54.4311   1
  -5  -3   3 1033.06 56.3509   2
  -5  -3   3 1036.96 56.9560   7
  -5  -3   4 24.9425 5.87684   1
  -5  -3   4 15.5753 13.4440   2
  -5  -3   4 7.70414 16.2052   7
  -5  -3   5 2115.57 114.779   1
  -5  -3   5 2297.49 116.996   2
  -5  -3   5 2258.16 117.878   7
  -5  -3   6 1192.10 64.3261   2
  -5  -3   6 1080.41 65.4648   7
  -5  -2 -12 21.3841 29.4448   8
  -5  -2 -11 280.296 30.0349   8
  -5  -2 -10 60.1859 18.2398   8
  -5  -2  -9 344.538 25.8225   8
  -5  -2  -8 287.515 21.9891   8
  -5  -2  -7 215.530 16.4307   1
  -5  -2  -7 190.528 17.0424   8
  -5  -2  -7 188.469 19.5947   6
  -5  -2  -6 109.322 14.2072   2
  -5  -2  -6 123.592 12.1679   1
  -5  -2  -6 67.0272 10.4063   9
  -5  -2  -6 81.7875 12.0128   8
  -5  -2  -6 91.6236 15.2815   6
  -5  -2  -5 182.680 15.1885   2
  -5  -2  -5 184.419 13.2862   1
  -5  -2  -5 134.447 13.4234   8
  -5  -2  -5 107.259 12.1668   9
  -5  -2  -5 160.099 16.1022   6
  -5  -2  -4 579.514 31.5952   4
  -5  -2  -4 574.693 31.7172   2
  -5  -2  -4 579.259 31.0396   1
  -5  -2  -4 512.534 32.3147   6
  -5  -2  -3 33.7077 9.51245   4
  -5  -2  -3 21.4205 9.45345   9
  -5  -2  -3 26.3565 8.07431   8
  -5  -2  -3 24.4818 11.9650   6
  -5  -2  -2 359.601 20.6856   8
  -5  -2  -2 301.044 21.3902   9
  -5  -2  -2 322.708 22.4628   6
  -5  -2  -2 351.741 20.9257   4
  -5  -2  -1 230.990 15.8517   1
  -5  -2  -1 273.900 15.6685   8
  -5  -2  -1 221.367 16.8870   9
  -5  -2  -1 242.694 18.4211   6
  -5  -2  -1 221.476 15.4883   4
  -5  -2   0 1001.64 50.2454   2
  -5  -2   0 923.698 49.4939   1
  -5  -2   0 896.492 50.8345   6
  -5  -2   0 923.439 49.1051   4
  -5  -2   1 6865.99 360.204   2
  -5  -2   1 6731.49 359.895   1
  -5  -2   1 6423.83 360.781   9
  -5  -2   1 6864.30 359.457   4
  -5  -2   2 4.47905 10.7706   2
  -5  -2   2 9.53847 7.39670   1
  -5  -2   2 1.35539 11.4369   9
  -5  -2   2-1.86089 13.5319   7
  -5  -2   3 640.642 36.1364   1
  -5  -2   3 659.951 37.3563   2
  -5  -2   3 663.801 38.3231   7
  -5  -2   4 381.550 22.5707   1
  -5  -2   4 402.354 25.0193   2
  -5  -2   4 387.902 26.0268   7
  -5  -2   5 735.934 40.7959   1
  -5  -2   5 775.112 43.1110   2
  -5  -2   5 756.522 44.6530   7
  -5  -2   6 1611.10 86.7751   1
  -5  -2   6 1691.96 88.5459   2
  -5  -2   6 1562.62 89.1891   7
  -5  -1 -11 66.3507 26.1280   8
  -5  -1 -10 126.608 21.4738   8
  -5  -1  -9 52.5876 16.1940   8
  -5  -1  -8 293.703 22.5850   8
  -5  -1  -7 78.5657 12.7671   1
  -5  -1  -7 68.9020 12.9978   9
  -5  -1  -7 87.6147 13.4080   8
  -5  -1  -6 249.958 19.3860   2
  -5  -1  -6 241.059 17.2260   1
  -5  -1  -6 219.156 17.7041   8
  -5  -1  -6 185.241 17.6492   9
  -5  -1  -6 222.547 19.9789   6
  -5  -1  -5 504.454 27.8356   2
  -5  -1  -5 464.183 26.3550   1
  -5  -1  -5 439.822 27.1604   8
  -5  -1  -5 420.357 28.0647   6
  -5  -1  -4 770.252 40.8206   4
  -5  -1  -4 825.296 40.1894   1
  -5  -1  -4 728.458 41.2402   6
  -5  -1  -3 17.5818 10.0591   4
  -5  -1  -3 12.8267 8.85956   1
  -5  -1  -3 28.1671 10.0014   9
  -5  -1  -3 23.4958 12.3572   6
  -5  -1  -2 88.1876 10.3812   4
  -5  -1  -2 103.040 11.3440   2
  -5  -1  -2 63.4744 11.4797   9
  -5  -1  -2 86.2465 13.1439   6
  -5  -1  -1 955.810 51.9871   4
  -5  -1  -1 1007.59 52.3665   2
  -5  -1  -1 870.835 52.9072   9
  -5  -1   0 241.756 16.2758   2
  -5  -1   0 213.955 14.0452   4
  -5  -1   0 216.352 15.1830   1
  -5  -1   0 222.896 17.2861   9
  -5  -1   1 2209.78 114.027   2
  -5  -1   1 2231.27 114.094   1
  -5  -1   1 2036.84 114.786   9
  -5  -1   1 2065.09 113.265   4
  -5  -1   2 210.315 14.8921   2
  -5  -1   2 215.776 14.5375   1
  -5  -1   2 159.559 16.0481   9
  -5  -1   2 201.731 17.6181   6
  -5  -1   3 204.670 14.7358   2
  -5  -1   3 204.288 13.7120   1
  -5  -1   3 136.020 17.2262   9
  -5  -1   3 163.199 16.8745   7
  -5  -1   4 4356.07 225.661   1
  -5  -1   4 4302.64 225.789   2
  -5  -1   4 4012.92 225.959   7
  -5  -1   5 168.191 10.6280   1
  -5  -1   5 164.314 13.8131   2
  -5  -1   5 147.510 16.3851   7
  -5  -1   6 350.474 21.6260   1
  -5  -1   6 387.210 23.7395   2
  -5  -1   6 351.646 25.6013   7
  -5  -1   7 73.0777 9.46588   1
  -5   0  -8 277.394 22.4109   8
  -5   0  -7-7.30633 12.0278   1
  -5   0  -7-0.27987 13.4019   9
  -5   0  -7-1.58457 11.8416   8
  -5   0  -6 567.179 30.3741   1
  -5   0  -6 418.895 31.0147   9
  -5   0  -5 624.586 32.9318   1
  -5   0  -5 563.363 34.5118   6
  -5   0  -4 1220.26 65.5545   4
  -5   0  -4 1270.56 64.9759   1
  -5   0  -4 1038.97 65.4213   9
  -5   0  -4 1195.85 65.8763   6
  -5   0  -3 12.4167 9.00688   1
  -5   0  -3 9.87594 11.7632   2
  -5   0  -3 3.21096 10.4855   9
  -5   0  -3 8.71260 12.6225   6
  -5   0  -2 298.353 18.7717   2
  -5   0  -2 224.993 18.6244   9
  -5   0  -2 274.765 17.7593   1
  -5   0  -1 2299.29 118.611   2
  -5   0  -1 2083.49 119.247   9
  -5   0   0 361.076 22.6662   2
  -5   0   0 372.137 24.4500   9
  -5   0   0 396.738 24.5314   6
  -5   0   1 117.509 11.7460   2
  -5   0   1 105.714 11.6039   1
  -5   0   1 105.790 13.6931   9
  -5   0   1 111.990 14.5216   6
  -5   0   2 397.371 23.0352   2
  -5   0   2 384.789 23.6184   1
  -5   0   2 353.704 25.1414   9
  -5   0   2 396.553 25.5637   6
  -5   0   3 590.317 32.2553   1
  -5   0   3 588.497 31.8244   2
  -5   0   4 1695.55 87.6459   1
  -5   0   4 1649.23 87.2243   2
  -5   0   4 1508.23 87.5175   7
  -5   0   5 744.787 42.0726   2
  -5   0   5 768.494 42.2852   1
  -5   0   5 742.380 44.6844   9
  -5   0   6 488.818 25.0502   1
  -5   0   6 433.321 26.3684   7
  -5   0   7 39.6990 7.74044   3
  -5   0   7 55.3285 10.3128   1
  -5   1  -7-6.76256 12.5232   1
  -5   1  -7 2.42115 15.2329   9
  -5   1  -6 145.500 14.2112   1
  -5   1  -6 93.5102 16.3396   9
  -5   1  -5 666.301 33.9939   1
  -5   1  -5 454.928 35.1561   9
  -5   1  -4 1170.59 59.1411   2
  -5   1  -4 1045.64 58.3026   1
  -5   1  -4 958.178 59.2123   9
  -5   1  -4 1041.81 59.5180   6
  -5   1  -3 525.127 30.0203   2
  -5   1  -3 536.959 29.5168   1
  -5   1  -2 463.121 25.6494   2
  -5   1  -2 461.969 25.0535   1
  -5   1  -1 466.578 27.4046   2
  -5   1  -1 496.826 27.7152   1
  -5   1  -1 404.813 28.2419   9
  -5   1  -1 463.471 28.8951   6
  -5   1   0 341.998 20.5051   2
  -5   1   0 291.485 22.6337   9
  -5   1   0 337.241 22.4306   6
  -5   1   1 88.0181 10.4240   2
  -5   1   1 87.9909 13.8796   9
  -5   1   1 81.5719 13.6073   5
  -5   1   1 104.307 14.0072   6
  -5   1   2 206.282 14.2544   2
  -5   1   2 221.364 16.3670   1
  -5   1   2 183.449 17.8187   9
  -5   1   2 187.783 17.4227   6
  -5   1   3 54.7198 11.4508   1
  -5   1   3 54.0296 8.67015   2
  -5   1   3 43.8558 14.1982   6
  -5   1   4 2.98222 3.90858   4
  -5   1   4 9.10714 8.01303   2
  -5   1   4 18.1491 10.9241   1
  -5   1   4-1.52528 14.0215   9
  -5   1   4 5.81354 9.57744   7
  -5   1   5 60.8778 11.4440   1
  -5   1   5 49.1827 8.30039   2
  -5   1   5 47.3953 10.2344   7
  -5   1   6 21.8876 10.9852   1
  -5   1   7 474.899 30.6509   3
  -5   1   7 629.966 32.0697   1
  -5   1   8 6.98779 9.27447   3
  -5   1   8 5.63300 12.3668   1
  -5   2  -6 106.902 14.6728   1
  -5   2  -5 535.464 32.3547   1
  -5   2  -4-21.8233 15.3534   9
  -5   2  -4-18.7537 14.7374   2
  -5   2  -4-16.3537 11.8103   1
  -5   2  -3 568.902 33.4833   2
  -5   2  -3 615.984 33.0808   1
  -5   2  -2 1030.38 54.0693   2
  -5   2  -2 929.888 55.0224   6
  -5   2  -1 519.364 28.5313   2
  -5   2  -1 523.146 28.9441   1
  -5   2  -1 469.450 29.7219   6
  -5   2  -1 477.986 31.2720   5
  -5   2   0 89.4363 11.1956   2
  -5   2   0 82.5228 12.4681   1
  -5   2   0 63.1829 13.6213   9
  -5   2   0 63.1517 16.6648   5
  -5   2   0 77.9628 14.5055   6
  -5   2   1 20.8569 9.05714   2
  -5   2   1 21.7077 13.8163   9
  -5   2   1 40.3291 15.1392   5
  -5   2   1 29.8641 13.4186   6
  -5   2   2 1261.86 70.5075   1
  -5   2   2 1293.30 69.1949   2
  -5   2   2 1277.54 70.6630   6
  -5   2   3 34.3155 7.42069   2
  -5   2   3 37.8146 12.4252   1
  -5   2   3 32.7652 15.0606   9
  -5   2   3 35.2090 14.3707   6
  -5   2   4 9.42623 7.06976   4
  -5   2   4 6.32153 11.9951   1
  -5   2   4 4.35416 15.1591   9
  -5   2   5 267.183 16.4716   1
  -5   2   5 140.684 10.8788   4
  -5   2   6 156.062 15.6012   1
  -5   2   7 715.216 36.9420   1
  -5   2   7 547.636 35.7066   3
  -5   2   8-4.50816 10.7663   3
  -5   3  -4 82.7873 14.7543   1
  -5   3  -3-2.69379 14.3732   2
  -5   3  -3 16.3234 12.6905   1
  -5   3  -3-14.2837 21.3747   5
  -5   3  -2 371.233 23.4656   1
  -5   3  -2 331.058 22.9974   2
  -5   3  -2 294.739 27.8934   5
  -5   3  -2 309.623 24.8607   6
  -5   3  -1 518.116 30.7035   1
  -5   3  -1 490.543 30.0222   2
  -5   3  -1 465.817 33.8359   5
  -5   3  -1 494.798 31.6645   6
  -5   3   0 44.8859 11.5071   2
  -5   3   0 58.1325 12.9069   1
  -5   3   0 57.2194 15.3467   6
  -5   3   0 51.5298 18.9481   5
  -5   3   1 192.995 13.9699   2
  -5   3   1 181.165 20.0150   5
  -5   3   1 151.646 17.5141   6
  -5   3   2 658.539 37.4671   2
  -5   3   2 735.885 40.1950   6
  -5   3   3 75.0131 14.2197   1
  -5   3   3 52.8257 7.15703   2
  -5   3   3 78.8728 14.2871   6
  -5   3   4 511.576 27.0648   1
  -5   3   4 430.375 26.6206   6
  -5   3   5 85.4511 9.86353   4
  -5   3   6 41.0958 8.07144   4
  -5   3   8-17.0716 13.9271   3
  -5   4  -8 98.1248 33.1531   7
  -5   4  -8 50.1533 41.3025   5
  -5   4  -4 127.673 26.7403   5
  -5   4  -3-22.6822 24.8374   5
  -5   4  -2 168.829 17.3721   2
  -5   4  -2 136.586 24.3604   5
  -5   4  -1-11.1413 13.1883   2
  -5   4  -1 5.61928 20.8672   5
  -5   4   0 6.39767 11.6024   2
  -5   4   0 19.8124 16.1905   6
  -5   4   0 7.02875 20.2687   5
  -5   4   1 247.932 17.5708   2
  -5   4   1 273.067 21.5959   6
  -5   4   2 650.736 36.0360   2
  -5   4   2 642.299 38.8027   6
  -5   4   3 7.09053 8.20899   7
  -5   4   3 14.0180 14.2265   6
  -5   4   4 1.29120 10.9707   4
  -5   4   4 14.5953 13.5446   6
  -5   4   5 484.324 28.9125   4
  -5   4   6 5.07260 9.33902   4
  -5   4   8-8.68110 15.6005   3
  -5   5  -7 306.470 36.5558   7
  -5   5  -6-1.49358 28.0750   7
  -5   5  -5-0.30565 26.1721   7
  -5   5  -4-10.7417 27.4401   5
  -5   5  -4 5.73417 24.5408   7
  -5   5  -3 74.8759 23.3704   7
  -5   5  -3 81.2911 26.8687   5
  -5   5  -2 160.840 24.6035   7
  -5   5  -2 240.634 28.5767   5
  -5   5  -1 8.55832 14.0804   2
  -5   5  -1 38.6801 23.1341   5
  -5   5   0 0.31031 12.0244   2
  -5   5   0 5.80422 17.0642   7
  -5   5   0 25.3060 22.7143   5
  -5   5   1 41.9619 10.5633   2
  -5   5   1 27.7359 11.6535   2
  -5   5   1 29.4801 14.2006   7
  -5   5   1 35.4957 16.6015   6
  -5   5   2 483.732 27.8661   2
  -5   5   2 553.397 31.2091   6
  -5   5   3 236.422 20.4507   6
  -5   5   4 5.67359 13.1973   4
  -5   5   5 373.540 24.8380   4
  -5   6  -6 13.2327 24.0598   2
  -5   6  -6 30.1929 30.3169   7
  -5   6  -5 42.2043 22.3358   2
  -5   6  -5 15.4507 28.3398   7
  -5   6  -4 51.3392 21.1473   2
  -5   6  -4 78.7502 30.9568   5
  -5   6  -4 64.0459 26.1705   7
  -5   6  -3 63.6047 19.7663   2
  -5   6  -3 78.0395 28.8800   5
  -5   6  -3 66.9310 24.2459   7
  -5   6  -2-19.2036 18.2822   2
  -5   6  -2-23.8137 22.4726   7
  -5   6  -2 28.3515 27.8569   5
  -5   6  -1-40.0941 17.5795   2
  -5   6  -1-52.2326 21.3032   7
  -5   6   0-20.4487 14.4316   2
  -5   6   0-4.36153 18.1109   7
  -5   6   1 20.5151 12.3853   2
  -5   6   1 26.4360 15.8995   7
  -5   6   4 56.4145 15.7645   4
  -5   6   5 64.6930 15.6338   4
  -5   7  -4 229.258 27.3285   2
  -5   7  -4 200.600 32.8898   7
  -5   7  -3 21.6126 21.4032   2
  -5   7  -3 5.41429 26.7390   7
  -5   7  -3 41.8112 32.2918   5
  -5   7  -2-2.74083 19.5320   2
  -5   7  -2 23.9531 25.4912   7
  -5   7  -1 8.48520 18.7210   2
  -5   7  -1 30.5403 23.7278   7
  -5   7   4 65.9106 18.3071   4
  -5   8   4 24.4073 20.3916   4
  -4 -12  -3 47.3290 17.4447   1
  -4 -11  -5 2.82552 17.7553   1
  -4 -11  -4 63.0780 17.4339   1
  -4 -11  -3 43.0748 16.2421   1
  -4 -11  -2 93.6936 16.6332   1
  -4 -11  -1 91.2087 15.3104   1
  -4 -11   0 18.4761 30.1971   9
  -4 -11   1 66.9376 33.5245   9
  -4 -11   2 6.37656 35.8376   9
  -4 -10  -6 508.861 33.2977   1
  -4 -10  -5 266.657 22.2336   1
  -4 -10  -4 5.58019 14.7674   1
  -4 -10  -3 103.001 15.4643   1
  -4 -10  -2 78.0125 15.8038   1
  -4 -10  -2 87.4332 14.6115   1
  -4 -10  -1 224.486 19.5260   1
  -4 -10  -1 278.921 19.0537   1
  -4 -10   0 98.1585 12.7231   1
  -4 -10   0 38.5846 23.3803   9
  -4 -10   1 48.5427 24.8092   9
  -4 -10   2 24.0842 27.5159   9
  -4 -10   3 57.4438 31.0477   9
  -4 -10   4 281.138 38.6876   9
  -4  -9  -7 78.8430 16.0617   1
  -4  -9  -6 122.425 16.0146   1
  -4  -9  -5 239.077 19.5624   1
  -4  -9  -4 160.072 15.8754   1
  -4  -9  -3 188.982 16.2001   1
  -4  -9  -3 176.086 17.4522   1
  -4  -9  -2-7.26704 11.1925   1
  -4  -9  -2 5.49319 13.0903   1
  -4  -9  -2 5.83914 13.8706   9
  -4  -9  -1 108.843 12.5849   1
  -4  -9  -1 82.2567 13.4709   1
  -4  -9   0 30.4691 10.2610   1
  -4  -9   0 20.4323 10.8764   1
  -4  -9   0 0.25029 16.1630   9
  -4  -9   1 10.2320 9.21023   1
  -4  -9   1 12.4263 9.34226   1
  -4  -9   1-6.48691 17.6561   9
  -4  -9   2 1.80767 7.70808   1
  -4  -9   2-5.93597 19.1305   9
  -4  -9   3-0.16574 21.5513   9
  -4  -9   4 106.582 26.3136   9
  -4  -9   5 32.3784 28.0985   9
  -4  -8  -9 52.6731 16.3834   1
  -4  -8  -6 6.67345 12.4709   1
  -4  -8  -5 323.461 20.7276   1
  -4  -8  -5 267.709 21.9119   1
  -4  -8  -5 246.161 21.8943   2
  -4  -8  -5 274.930 24.1967   7
  -4  -8  -4 12.3880 14.6505   2
  -4  -8  -4 2.25907 13.0577   1
  -4  -8  -4 7.04178 11.3638   1
  -4  -8  -4 5.79935 9.23104   9
  -4  -8  -4-8.23351 17.6638   7
  -4  -8  -3 697.543 42.5120   2
  -4  -8  -3 798.140 42.0040   1
  -4  -8  -3 841.567 41.1589   1
  -4  -8  -3 593.311 40.8204   9
  -4  -8  -3 666.530 43.6710   7
  -4  -8  -2 237.481 21.6786   2
  -4  -8  -2 298.510 19.6531   1
  -4  -8  -2 316.483 18.4959   1
  -4  -8  -2 212.509 19.5622   9
  -4  -8  -2 243.759 24.0179   7
  -4  -8  -1 177.196 17.6489   9
  -4  -8  -1 199.616 15.1354   1
  -4  -8  -1 211.185 16.1165   1
  -4  -8   0 28.6140 14.2084   9
  -4  -8   0 57.9073 10.5991   1
  -4  -8   0 65.5068 10.0376   1
  -4  -8   1 85.5448 16.7803   9
  -4  -8   1 131.317 11.1704   1
  -4  -8   1 117.433 11.1943   1
  -4  -8   2 544.466 27.8349   1
  -4  -8   2 481.798 27.7131   1
  -4  -8   3 22.5175 17.0486   9
  -4  -8   3 9.85145 3.66235   1
  -4  -8   4 39.2559 19.4680   9
  -4  -8   5 176.072 24.7782   9
  -4  -8   6 66.8732 25.2427   9
  -4  -8   7 304.728 34.5027   9
  -4  -7 -11-7.16822 25.9257   8
  -4  -7 -10 53.3701 20.9625   8
  -4  -7 -10 79.0140 16.5632   1
  -4  -7  -9-1.91891 14.2254   1
  -4  -7  -8 1.46845 13.0420   1
  -4  -7  -7 10.9726 13.4542   2
  -4  -7  -6 15.1397 13.5591   2
  -4  -7  -5 346.836 23.1496   1
  -4  -7  -5 354.507 22.0142   1
  -4  -7  -5 277.372 22.7381   2
  -4  -7  -4 22.0662 12.2052   1
  -4  -7  -4 27.8713 10.0204   1
  -4  -7  -4 28.5270 12.7413   2
  -4  -7  -4 26.7451 15.7432   7
  -4  -7  -3 758.508 45.8181   2
  -4  -7  -3 899.592 44.8175   1
  -4  -7  -3 876.868 45.4869   1
  -4  -7  -3 702.872 44.3618   9
  -4  -7  -3 774.433 46.7883   7
  -4  -7  -2 101.633 14.9607   2
  -4  -7  -2 114.288 10.9056   1
  -4  -7  -2 117.903 12.5439   1
  -4  -7  -2 116.888 12.5249   9
  -4  -7  -2 111.305 17.8570   7
  -4  -7  -1 394.738 28.1924   2
  -4  -7  -1 460.716 25.4688   1
  -4  -7  -1 462.172 25.9342   1
  -4  -7  -1 390.776 26.7799   9
  -4  -7  -1 397.154 29.4354   7
  -4  -7   0 19.2868 14.4548   2
  -4  -7   0 15.9562 7.79039   1
  -4  -7   0 26.4184 9.01115   1
  -4  -7   0 22.6587 11.6380   9
  -4  -7   0 44.5286 17.3526   7
  -4  -7   0 32.1368 18.8337   5
  -4  -7   1 16.9481 15.4115   2
  -4  -7   1 60.2322 7.94594   1
  -4  -7   1 49.0545 8.25581   1
  -4  -7   1 39.7623 13.2772   9
  -4  -7   1 26.6799 18.2727   7
  -4  -7   1 62.2537 19.6478   5
  -4  -7   2 387.584 24.2707   1
  -4  -7   2 358.167 28.4056   9
  -4  -7   2 429.016 32.1154   5
  -4  -7   3 4.48770 15.0825   9
  -4  -7   4-6.22075 15.7760   9
  -4  -7   5 8.50496 17.6747   9
  -4  -7   6 21.8617 20.0416   9
  -4  -6 -11-14.3243 23.2376   8
  -4  -6 -10 7.20263 17.3450   8
  -4  -6 -10 14.8053 14.8458   1
  -4  -6  -9 153.383 20.0260   8
  -4  -6  -9 244.674 19.2075   1
  -4  -6  -8 30.4545 12.6308   1
  -4  -6  -8 17.5091 14.0265   2
  -4  -6  -7 54.2066 12.1099   1
  -4  -6  -7 36.9699 14.1826   1
  -4  -6  -7 58.3004 13.8030   2
  -4  -6  -6-8.76132 13.0241   2
  -4  -6  -6 3.75418 11.1396   6
  -4  -6  -5 6.78032 12.3140   4
  -4  -6  -5 5.11704 11.5750   2
  -4  -6  -4 72.9443 12.0917   1
  -4  -6  -4 65.9585 12.5338   2
  -4  -6  -3 171.988 12.7146   1
  -4  -6  -3 157.953 14.0853   1
  -4  -6  -3 137.897 15.2690   2
  -4  -6  -2 537.571 29.5449   1
  -4  -6  -2 536.628 30.1508   1
  -4  -6  -2 465.862 31.1256   2
  -4  -6  -2 499.907 32.5563   7
  -4  -6  -1-12.6254 12.5777   2
  -4  -6  -1 3.88389 7.38581   1
  -4  -6  -1 2.76570 8.68613   1
  -4  -6  -1 1.10826 9.60592   9
  -4  -6  -1 6.23522 14.7072   7
  -4  -6   0 743.112 46.1137   2
  -4  -6   0 817.504 43.9852   1
  -4  -6   0 865.209 44.3208   1
  -4  -6   0 724.738 45.4168   9
  -4  -6   0 811.830 46.9823   7
  -4  -6   1 728.742 43.7525   2
  -4  -6   1 819.817 40.9889   1
  -4  -6   1 748.262 41.1112   1
  -4  -6   1 629.633 43.0885   9
  -4  -6   1 735.481 44.4568   5
  -4  -6   1 707.370 44.6432   7
  -4  -6   2 622.868 38.1300   2
  -4  -6   2 648.077 34.2101   1
  -4  -6   2 618.954 34.1858   1
  -4  -6   2 585.237 37.4758   9
  -4  -6   2 633.320 39.3947   7
  -4  -6   2 644.673 38.9136   5
  -4  -6   3 6.09055 12.8130   9
  -4  -6   3-24.6125 19.0303   5
  -4  -6   4 77.5960 7.70954   8
  -4  -6   4 137.497 16.0874   9
  -4  -6   5 528.102 34.7240   9
  -4  -5 -12 250.421 33.3114   8
  -4  -5 -11 13.2592 15.8877   1
  -4  -5 -11 21.3362 21.4492   8
  -4  -5 -10 10.9087 14.0466   1
  -4  -5 -10 21.6407 16.7376   8
  -4  -5  -9 210.343 20.0042   8
  -4  -5  -8 797.389 44.9238   2
  -4  -5  -8 755.361 46.0077   8
  -4  -5  -7 363.142 24.2286   2
  -4  -5  -7 381.594 24.8527   1
  -4  -5  -7 368.265 25.1518   8
  -4  -5  -7 358.410 23.7066   6
  -4  -5  -6 1.25234 11.2797   1
  -4  -5  -6 3.86655 11.4939   2
  -4  -5  -6 1.13282 12.1066   4
  -4  -5  -6 2.05755 11.6671   6
  -4  -5  -5 58.9545 12.0742   2
  -4  -5  -5 59.4282 12.0254   4
  -4  -5  -5 47.8018 11.4622   6
  -4  -5  -4 850.217 45.4377   2
  -4  -5  -4 760.787 44.9955   6
  -4  -5  -3 523.290 28.9062   1
  -4  -5  -3 455.219 29.3167   2
  -4  -5  -2 1373.21 70.8760   1
  -4  -5  -2 1241.57 71.2857   2
  -4  -5  -2 1286.55 71.1425   4
  -4  -5  -1 92.0981 8.93973   1
  -4  -5  -1 82.2938 12.1884   2
  -4  -5  -1 60.8714 14.5100   7
  -4  -5   0 914.903 48.1590   1
  -4  -5   0 829.509 49.6585   2
  -4  -5   0 871.287 50.4029   7
  -4  -5   1 855.424 44.8863   1
  -4  -5   1 789.380 46.9879   2
  -4  -5   1 771.090 47.5992   7
  -4  -5   2 949.575 50.9168   1
  -4  -5   2 959.178 53.6115   5
  -4  -5   4-1.41667 14.8123   2
  -4  -5   4-7.56063 19.2762   7
  -4  -4 -12 178.411 29.5768   8
  -4  -4 -11 42.5199 21.4756   8
  -4  -4 -10 56.9921 16.3995   8
  -4  -4  -9 313.116 23.7460   8
  -4  -4  -8 293.342 21.1279   2
  -4  -4  -8 286.009 20.6162   1
  -4  -4  -8 291.273 21.0160   8
  -4  -4  -8 248.234 20.8462   6
  -4  -4  -7 277.867 21.4164   2
  -4  -4  -7 308.525 20.9136   1
  -4  -4  -7 325.534 21.6379   8
  -4  -4  -7 297.598 21.8588   4
  -4  -4  -7 311.222 21.4815   6
  -4  -4  -6 71.1206 12.5532   4
  -4  -4  -6 83.1655 12.3208   3
  -4  -4  -6 76.5488 12.3384   2
  -4  -4  -6 78.1341 11.3788   1
  -4  -4  -6 71.7393 11.1325   8
  -4  -4  -6 72.0741 12.5651   6
  -4  -4  -5 374.591 24.0760   2
  -4  -4  -5 402.107 23.8202   1
  -4  -4  -5 371.569 24.2056   8
  -4  -4  -5 370.068 24.1905   6
  -4  -4  -5 412.944 24.4685   4
  -4  -4  -4 1540.60 82.6264   2
  -4  -4  -4 1505.48 82.6127   6
  -4  -4  -3 152.574 12.4541   3
  -4  -4  -3 146.513 13.6684   2
  -4  -4  -3 133.988 13.7654   6
  -4  -4  -2 63.8309 8.72705   1
  -4  -4  -2 65.9467 9.89341   4
  -4  -4  -2 58.5333 8.64360   3
  -4  -4  -2 57.1801 10.9139   2
  -4  -4  -2 63.3052 11.9613   6
  -4  -4  -1 528.469 29.4850   1
  -4  -4  -1 522.560 30.7932   2
  -4  -4  -1 524.551 30.0338   4
  -4  -4   0 102.068 8.97119   1
  -4  -4   0 107.978 12.3889   2
  -4  -4   0 120.897 14.6690   7
  -4  -4   1 2172.14 115.766   1
  -4  -4   2 986.900 53.5029   1
  -4  -4   2 1055.42 55.1776   5
  -4  -4   3 564.865 33.5921   2
  -4  -4   3 540.165 34.5033   7
  -4  -4   4 480.164 29.8771   2
  -4  -4   4 454.308 32.1322   7
  -4  -4   5 718.749 42.4780   2
  -4  -4   5 718.795 43.9417   7
  -4  -3 -12 41.9927 26.3621   8
  -4  -3 -11 24.9813 20.0226   8
  -4  -3 -10 4.07140 14.8018   8
  -4  -3  -9 1492.30 83.2353   8
  -4  -3  -8 139.285 13.7455   1
  -4  -3  -8 103.177 15.4173   2
  -4  -3  -8 86.3799 14.1437   8
  -4  -3  -8 103.106 15.6265   6
  -4  -3  -7 302.499 19.5432   3
  -4  -3  -7 281.499 19.5600   2
  -4  -3  -7 305.371 18.5412   1
  -4  -3  -7 306.788 19.3337   8
  -4  -3  -7 200.701 15.0753   9
  -4  -3  -7 302.027 19.8918   4
  -4  -3  -7 282.932 19.7107   6
  -4  -3  -6 511.708 27.0033   3
  -4  -3  -6 509.268 27.1267   2
  -4  -3  -6 515.050 26.4078   1
  -4  -3  -6 462.701 26.8953   8
  -4  -3  -6 466.797 27.0496   6
  -4  -3  -6 519.429 27.2599   4
  -4  -3  -5 390.506 23.6051   2
  -4  -3  -5 416.240 23.6548   3
  -4  -3  -5 390.653 23.0374   1
  -4  -3  -5 424.315 23.6157   8
  -4  -3  -5 321.216 21.1329   9
  -4  -3  -5 429.386 23.8891   4
  -4  -3  -5 392.750 23.8072   6
  -4  -3  -4 3156.17 162.969   2
  -4  -3  -4 3114.62 162.852   1
  -4  -3  -4 2961.17 162.094   9
  -4  -3  -4 3057.92 162.906   6
  -4  -3  -3 40.8870 9.82411   2
  -4  -3  -3 35.1913 8.80922   3
  -4  -3  -3 25.8193 6.92743   9
  -4  -3  -3 33.0101 10.8371   6
  -4  -3  -2 696.443 34.8835   3
  -4  -3  -2 693.642 35.4679   2
  -4  -3  -2 630.452 34.8617   8
  -4  -3  -2 659.690 34.9458   4
  -4  -3  -2 593.897 35.8217   6
  -4  -3  -1 2420.76 126.982   2
  -4  -3  -1 2407.80 126.479   3
  -4  -3  -1 2313.91 126.596   1
  -4  -3  -1 2397.52 126.744   8
  -4  -3  -1 2266.52 127.171   6
  -4  -3  -1 2386.82 126.638   4
  -4  -3   0 275.089 16.3067   3
  -4  -3   0 241.395 16.6483   1
  -4  -3   0 296.054 16.3183   8
  -4  -3   0 284.153 16.8928   4
  -4  -3   1 779.405 44.3437   1
  -4  -3   1 846.744 44.0927   8
  -4  -3   2 92.7720 7.97566   1
  -4  -3   2 111.984 12.6494   2
  -4  -3   2 129.909 14.8425   7
  -4  -3   2 133.114 10.8517   5
  -4  -3   3 626.457 33.8879   1
  -4  -3   3 626.583 36.4161   2
  -4  -3   3 627.404 37.2865   7
  -4  -3   4 1073.83 59.6627   2
  -4  -3   4 1062.93 60.3690   7
  -4  -3   5 1107.62 61.0857   2
  -4  -3   5 1073.09 61.9576   7
  -4  -3   6 311.924 26.3096   7
  -4  -2 -12 34.0498 26.8560   8
  -4  -2 -11 5.57162 20.6558   8
  -4  -2 -10 28.5524 15.3915   8
  -4  -2  -9 1053.56 60.1950   8
  -4  -2  -8 155.621 14.6608   1
  -4  -2  -8 120.941 14.4858   8
  -4  -2  -8 145.898 17.5723   6
  -4  -2  -7 204.191 17.5690   2
  -4  -2  -7 205.114 17.4387   4
  -4  -2  -7 190.971 16.7533   3
  -4  -2  -7 200.711 15.9287   1
  -4  -2  -7 199.447 15.9740   8
  -4  -2  -7 174.867 14.4176   9
  -4  -2  -7 201.287 17.8414   6
  -4  -2  -6 570.746 31.8375   2
  -4  -2  -6 550.734 31.7926   4
  -4  -2  -6 522.555 31.3856   3
  -4  -2  -6 603.129 31.2003   1
  -4  -2  -6 451.869 29.9663   9
  -4  -2  -6 534.425 31.4729   8
  -4  -2  -6 525.504 31.9266   6
  -4  -2  -5-2.86860 10.1545   4
  -4  -2  -5 1.76340 8.93176   1
  -4  -2  -5 4.16364 10.8179   2
  -4  -2  -5 3.75461 6.92189   9
  -4  -2  -5-6.94608 8.19039   8
  -4  -2  -5 4.97688 11.5632   6
  -4  -2  -4 2789.79 141.066   2
  -4  -2  -4 2706.74 140.850   1
  -4  -2  -4 2651.04 141.427   8
  -4  -2  -4 2410.18 140.368   9
  -4  -2  -4 2758.81 141.112   6
  -4  -2  -3 55.6397 10.0145   2
  -4  -2  -3 62.7331 8.72545   1
  -4  -2  -3 57.2192 8.51719   9
  -4  -2  -3 55.7633 11.2631   6
  -4  -2  -2 391.891 22.6809   2
  -4  -2  -2 372.919 21.9955   8
  -4  -2  -2 340.907 22.3963   9
  -4  -2  -2 410.445 22.4733   4
  -4  -2  -2 360.350 23.4879   6
  -4  -2  -1 292.368 16.5092   8
  -4  -2  -1 229.548 17.3743   9
  -4  -2  -1 282.060 16.5527   4
  -4  -2  -1 262.873 18.7771   6
  -4  -2   0 17.8525 6.41344   4
  -4  -2   0 11.9117 7.04398   1
  -4  -2   0 15.0863 9.10774   9
  -4  -2   0 21.2026 11.1508   6
  -4  -2   0 25.4162 5.68228   8
  -4  -2   1 554.921 31.9364   2
  -4  -2   1 536.325 30.6818   1
  -4  -2   1 536.191 32.3100   9
  -4  -2   1 572.894 30.2548   4
  -4  -2   2 135.465 10.6140   1
  -4  -2   2 165.180 13.4505   2
  -4  -2   2 181.941 15.6647   7
  -4  -2   3 18.5781 5.90005   1
  -4  -2   3 17.2675 10.4594   2
  -4  -2   3 12.5989 12.3468   7
  -4  -2   4 439.159 24.9840   1
  -4  -2   4 473.971 27.6041   2
  -4  -2   4 473.484 28.8726   7
  -4  -2   5 444.514 25.3684   1
  -4  -2   5 487.470 28.4186   2
  -4  -2   5 503.930 29.9541   7
  -4  -2   6 95.7091 18.2699   7
  -4  -1 -12 52.7831 28.3440   8
  -4  -1 -11 442.112 34.9990   8
  -4  -1 -10 341.280 26.9446   8
  -4  -1  -9 100.651 15.9175   8
  -4  -1  -8 34.6755 11.4000   1
  -4  -1  -8 37.7536 12.2511   8
  -4  -1  -7 92.6138 14.4688   4
  -4  -1  -7 68.9863 11.3278   1
  -4  -1  -7 76.3402 14.4813   2
  -4  -1  -7 89.6451 11.8647   9
  -4  -1  -7 74.8224 11.8926   8
  -4  -1  -7 81.4891 15.1769   6
  -4  -1  -6 1202.94 64.4893   4
  -4  -1  -6 1278.52 64.2608   2
  -4  -1  -6 1210.98 63.5619   1
  -4  -1  -6 1166.49 64.5285   8
  -4  -1  -6 989.202 63.4001   9
  -4  -1  -6 1180.08 64.4779   6
  -4  -1  -5 786.348 42.2140   2
  -4  -1  -5 767.986 42.2473   4
  -4  -1  -5 737.410 41.4191   1
  -4  -1  -5 681.846 41.5326   9
  -4  -1  -5 769.820 42.2645   8
  -4  -1  -5 730.786 42.5400   6
  -4  -1  -4 760.437 41.3125   2
  -4  -1  -4 732.024 40.7310   1
  -4  -1  -4 664.315 40.9411   9
  -4  -1  -4 776.909 41.4177   8
  -4  -1  -4 738.240 41.6020   6
  -4  -1  -3 495.024 27.9059   1
  -4  -1  -3 446.989 27.8611   9
  -4  -1  -3 530.450 29.1661   6
  -4  -1  -2 716.353 38.1486   4
  -4  -1  -2 723.383 37.9227   1
  -4  -1  -2 589.120 38.3167   9
  -4  -1  -2 694.844 38.8076   6
  -4  -1  -1 1081.18 57.3070   4
  -4  -1  -1 1092.21 57.5629   8
  -4  -1  -1 990.860 58.0581   9
  -4  -1  -1 1043.45 58.0848   6
  -4  -1   0-2.05280 6.26020   4
  -4  -1   0 0.53316 9.04108   2
  -4  -1   0-0.07982 7.53059   1
  -4  -1   0 7.12557 9.54406   9
  -4  -1   1 175.819 12.6136   2
  -4  -1   1 169.802 12.1576   1
  -4  -1   1 162.281 13.5721   9
  -4  -1   1 156.134 9.95921   4
  -4  -1   2 1071.60 57.3807   2
  -4  -1   2 1098.20 57.2507   1
  -4  -1   2 1031.60 58.3425   9
  -4  -1   2 987.716 57.8959   7
  -4  -1   3 22.4110 9.69250   2
  -4  -1   3 20.9857 7.07766   1
  -4  -1   3 41.0169 11.5126   9
  -4  -1   3 31.1667 11.7671   7
  -4  -1   4 760.440 41.8131   1
  -4  -1   4 789.740 42.6843   2
  -4  -1   4 743.968 43.3427   7
  -4  -1   5 334.813 18.8472   1
  -4  -1   5 307.953 20.5911   2
  -4  -1   5 270.659 22.1883   7
  -4  -1   6 3.67087 7.43902   1
  -4  -1   6-0.33845 15.1771   7
  -4   0 -11 403.979 34.4396   8
  -4   0 -10 215.197 23.4486   8
  -4   0  -9 11.6055 14.5141   8
  -4   0  -8 3.23910 11.3424   1
  -4   0  -8-2.90045 12.8319   8
  -4   0  -7-1.91138 10.5155   1
  -4   0  -7 3.97406 11.6685   9
  -4   0  -7 2.78114 11.2487   8
  -4   0  -6 1020.67 50.8505   2
  -4   0  -6 893.479 50.8099   4
  -4   0  -6 925.982 49.6076   1
  -4   0  -6 793.026 50.1403   9
  -4   0  -6 837.741 50.7773   8
  -4   0  -6 893.361 50.9298   6
  -4   0  -5 1048.56 54.4637   2
  -4   0  -5 984.937 53.5822   1
  -4   0  -5 914.862 54.1758   9
  -4   0  -5 946.113 54.6136   8
  -4   0  -5 976.247 54.7716   6
  -4   0  -4 159.979 13.0572   1
  -4   0  -4 188.371 13.8690   8
  -4   0  -4 174.576 14.6888   9
  -4   0  -4 170.857 15.7764   6
  -4   0  -3 62.9146 9.37923   1
  -4   0  -3 66.4221 11.2602   9
  -4   0  -3 63.3028 12.0536   6
  -4   0  -2 261.156 17.0163   1
  -4   0  -2 273.516 18.1176   9
  -4   0  -2 275.759 18.8065   6
  -4   0  -1 2045.71 103.400   2
  -4   0  -1 1778.80 103.676   9
  -4   0  -1 1930.55 103.402   1
  -4   0   0 269.240 16.0611   2
  -4   0   0 210.274 17.3064   9
  -4   0   1 208.874 13.9636   2
  -4   0   1 190.595 14.2284   1
  -4   0   1 200.213 15.9226   9
  -4   0   1 204.986 16.0820   6
  -4   0   2 596.212 33.3219   2
  -4   0   2 572.180 33.6208   1
  -4   0   2 599.136 34.9588   9
  -4   0   2 642.264 34.7079   6
  -4   0   3 761.708 42.6535   1
  -4   0   3 780.786 42.3039   2
  -4   0   3 766.245 42.8161   7
  -4   0   4 723.456 41.4917   1
  -4   0   4 789.403 41.5084   2
  -4   0   4 739.181 41.9783   7
  -4   0   5 33.7778 8.22818   1
  -4   0   5 34.9038 9.11672   2
  -4   0   5 17.3175 11.4058   7
  -4   0   6 6.57960 6.58653   3
  -4   0   6 12.1145 8.33200   1
  -4   0   7 50.4530 9.63951   1
  -4   1  -8 250.516 17.9973   1
  -4   1  -8 145.390 19.9040   9
  -4   1  -7 79.4899 12.3073   1
  -4   1  -7 61.8579 14.7009   9
  -4   1  -6 68.6539 11.4527   1
  -4   1  -6 84.3545 13.2501   9
  -4   1  -6 65.8496 16.2027   6
  -4   1  -5 165.073 13.6193   1
  -4   1  -5 142.974 15.6747   9
  -4   1  -5 173.711 17.1713   6
  -4   1  -4 19.2869 9.12493   1
  -4   1  -4 3.37854 11.3697   9
  -4   1  -4 14.4794 12.5090   6
  -4   1  -3 1458.22 73.4766   2
  -4   1  -3 1219.27 73.7187   9
  -4   1  -3 1348.04 73.0473   1
  -4   1  -2 277.116 17.8563   2
  -4   1  -2 219.715 18.7891   9
  -4   1  -2 281.722 17.4232   1
  -4   1  -1 1494.88 76.8695   2
  -4   1  -1 1415.51 76.9198   1
  -4   1  -1 1330.98 77.3521   9
  -4   1   0 351.860 21.5368   2
  -4   1   0 350.965 22.9897   9
  -4   1   0 399.047 23.3643   6
  -4   1   1 41.1096 7.90775   2
  -4   1   1 51.8366 11.1895   9
  -4   1   1 44.9387 11.7476   6
  -4   1   1 43.3344 11.4217   5
  -4   1   2 1437.28 78.8860   1
  -4   1   2 1442.14 78.0058   2
  -4   1   2 1497.93 78.9672   6
  -4   1   3 443.042 27.6450   1
  -4   1   3 476.951 26.2643   2
  -4   1   3 456.200 26.8888   7
  -4   1   3 497.478 28.4194   6
  -4   1   4 87.5861 8.37293   2
  -4   1   4 95.7497 10.5239   1
  -4   1   4 116.353 13.1815   9
  -4   1   4 84.8647 9.89544   7
  -4   1   4 58.2936 6.13247   4
  -4   1   5 128.756 16.0424   9
  -4   1   5 107.047 11.5600   1
  -4   1   6 248.850 20.7128   9
  -4   1   6 227.552 16.7516   1
  -4   1   7 49.4871 9.39673   3
  -4   1   7 63.2593 11.0978   1
  -4   1   8-1.05396 9.11884   3
  -4   2  -8 720.017 41.6831   1
  -4   2  -7 284.548 20.0044   1
  -4   2  -6 31.4682 11.1146   1
  -4   2  -6 15.1439 14.1571   9
  -4   2  -5 34.7633 11.1297   1
  -4   2  -5 18.3598 13.6931   9
  -4   2  -5 16.9519 15.6029   6
  -4   2  -4 334.988 22.1731   2
  -4   2  -4 338.466 20.4368   1
  -4   2  -3 2284.49 114.359   2
  -4   2  -3 2167.73 114.001   1
  -4   2  -2 1001.40 53.0273   2
  -4   2  -2 1015.32 52.9484   1
  -4   2  -2 821.025 53.6148   9
  -4   2  -2 952.566 53.5715   6
  -4   2  -1 19.6704 9.68480   1
  -4   2  -1 19.0614 9.38704   2
  -4   2  -1 24.8909 11.7776   9
  -4   2  -1 27.4455 11.8173   6
  -4   2   0 677.892 37.2454   2
  -4   2   0 700.686 38.0303   1
  -4   2   0 575.432 38.1992   9
  -4   2   0 658.564 39.1544   5
  -4   2   0 707.374 38.3176   6
  -4   2   1 76.6559 8.65554   2
  -4   2   1 59.5778 12.0249   9
  -4   2   1 71.2398 13.2364   5
  -4   2   1 61.9318 11.4860   6
  -4   2   2 2647.05 141.108   2
  -4   2   2 2655.08 141.941   6
  -4   2   3 17.0816 5.62383   2
  -4   2   3 8.28677 10.4504   1
  -4   2   3 14.9439 12.5076   9
  -4   2   3 21.9112 11.6191   6
  -4   2   4 40.7030 7.47492   4
  -4   2   4 50.8201 10.6928   1
  -4   2   4 57.5409 13.6462   9
  -4   2   5 108.701 12.1000   1
  -4   2   5 119.835 14.9784   9
  -4   2   5 82.1435 8.26474   4
  -4   2   6 1668.69 82.7589   9
  -4   2   6 1895.33 81.4074   1
  -4   2   7 285.463 19.3994   1
  -4   2   7 245.927 18.6726   3
  -4   2   8 31.7860 12.6757   1
  -4   2   8 15.7180 10.6080   3
  -4   2   9 113.986 13.2311   3
  -4   3  -9 165.616 35.2920   7
  -4   3  -7 147.028 16.1159   1
  -4   3  -6-6.49945 12.1138   1
  -4   3  -5 331.485 22.2923   1
  -4   3  -4 38.8140 11.6847   1
  -4   3  -4 37.5290 14.2853   2
  -4   3  -4 7.05727 14.6489   9
  -4   3  -3 952.896 51.0191   2
  -4   3  -3 987.999 50.6680   1
  -4   3  -3 887.475 51.4733   6
  -4   3  -2 165.872 14.1768   1
  -4   3  -2 103.670 14.6591   2
  -4   3  -2 134.882 16.6509   9
  -4   3  -2 154.206 20.5980   5
  -4   3  -2 140.460 16.4014   6
  -4   3  -1 14.7876 10.6910   1
  -4   3  -1-13.5812 10.5281   2
  -4   3  -1 14.4339 13.1734   9
  -4   3  -1 5.87980 12.9571   6
  -4   3  -1-8.20379 17.0341   5
  -4   3   0 700.226 36.5302   2
  -4   3   0 702.514 37.6036   1
  -4   3   0 645.069 39.0516   5
  -4   3   0 624.249 37.6861   6
  -4   3   1 106.184 10.2462   2
  -4   3   1 92.4665 16.4267   5
  -4   3   1 78.7972 13.4794   6
  -4   3   2 1243.01 68.3748   2
  -4   3   2 1280.91 70.7093   9
  -4   3   2 1345.30 69.6914   6
  -4   3   3 105.195 15.6373   9
  -4   3   3 101.166 12.8431   6
  -4   3   4 39.6584 9.17889   4
  -4   3   4 49.0979 11.6348   1
  -4   3   4 43.8728 14.4587   9
  -4   3   5 262.555 23.8094   9
  -4   3   5 281.413 19.1393   4
  -4   3   6 851.768 41.6595   1
  -4   3   6 653.221 39.3410   4
  -4   3   7 161.301 15.7985   1
  -4   3   7 123.507 11.3645   4
  -4   3   8 45.4558 13.5277   3
  -4   3   9 313.361 22.8522   3
  -4   4  -6 3.96915 14.2556   1
  -4   4  -6-20.0260 27.1218   5
  -4   4  -5 1419.04 78.1868   1
  -4   4  -4 342.694 23.6769   1
  -4   4  -3-8.34478 13.8823   2
  -4   4  -3 3.17143 12.8538   1
  -4   4  -2-1.18028 11.8611   1
  -4   4  -2-2.13318 12.7324   2
  -4   4  -2-11.9263 15.4529   6
  -4   4  -2-14.1068 19.9122   5
  -4   4  -1 133.161 14.0977   2
  -4   4  -1 85.6793 16.8862   9
  -4   4  -1 92.7736 16.4167   6
  -4   4  -1 123.790 20.7274   5
  -4   4   0 1403.10 70.3853   1
  -4   4   0 1351.57 69.4069   2
  -4   4   0 1169.68 71.3551   5
  -4   4   0 1119.92 70.0350   6
  -4   4   1 683.151 38.1483   2
  -4   4   1 598.871 39.5737   6
  -4   4   2 37.0148 7.36426   2
  -4   4   2 47.0398 12.9434   1
  -4   4   2 58.1725 14.0401   9
  -4   4   2 37.0717 10.4215   7
  -4   4   2 55.5996 12.3211   6
  -4   4   3 1.20051 5.17902   2
  -4   4   3 10.0364 14.9471   9
  -4   4   3 2.69714 11.7955   6
  -4   4   3 2.56326 6.38573   7
  -4   4   4 19.9051 10.6893   4
  -4   4   4 31.0517 15.6973   9
  -4   4   4 19.1716 11.3520   6
  -4   4   5 1901.57 91.8128   1
  -4   4   5 1543.19 90.5138   4
  -4   4   6 23.2611 9.85488   4
  -4   4   7-1.18862 9.73351   4
  -4   4   8 166.036 17.9282   3
  -4   4   9 503.172 32.4648   3
  -4   5  -8 4.26354 26.0929   2
  -4   5  -8 5.43615 32.3919   7
  -4   5  -7-3.78927 21.8884   2
  -4   5  -7 9.33530 28.4504   7
  -4   5  -7-22.4287 36.3843   5
  -4   5  -6 138.278 27.7493   7
  -4   5  -6 151.601 31.7709   5
  -4   5  -5 305.865 30.9007   7
  -4   5  -4 282.806 28.6101   7
  -4   5  -3-1.51498 14.3317   1
  -4   5  -3 9.55109 20.9012   7
  -4   5  -2 47.9407 14.5979   2
  -4   5  -2 49.5952 14.3247   1
  -4   5  -2 36.2640 19.3602   7
  -4   5  -2 48.3228 22.5650   5
  -4   5  -1 18.2298 12.6690   2
  -4   5  -1 2.92528 13.3243   1
  -4   5  -1 30.0338 21.1126   5
  -4   5  -1 3.25155 15.8806   6
  -4   5  -1-1.59592 17.2098   7
  -4   5   0 641.667 34.7210   1
  -4   5   0 574.687 32.7196   2
  -4   5   0 539.162 33.0992   2
  -4   5   0 557.509 37.3455   5
  -4   5   0 521.010 34.1979   6
  -4   5   0 474.124 34.5178   7
  -4   5   1 308.232 21.0535   1
  -4   5   1 265.226 17.3096   2
  -4   5   1 228.752 17.8937   2
  -4   5   1 198.870 19.6708   7
  -4   5   1 255.931 20.4002   6
  -4   5   2 11.4607 7.74504   2
  -4   5   2 6.27384 9.20876   2
  -4   5   2 12.6212 13.2464   6
  -4   5   2 2.70280 11.2646   7
  -4   5   3 47.4019 6.52688   2
  -4   5   3 61.2748 12.5910   6
  -4   5   4 13.0181 12.4448   4
  -4   5   4 8.40261 11.3437   6
  -4   5   5 1341.49 73.8394   4
  -4   5   6 67.3445 12.5410   4
  -4   5   7 3.37500 11.0274   4
  -4   5   8 329.898 25.4767   3
  -4   5   9 54.4697 17.3322   3
  -4   6  -6 313.076 29.5453   2
  -4   6  -6 264.005 33.3960   7
  -4   6  -5-1.92174 20.5867   2
  -4   6  -5 25.4722 25.4317   7
  -4   6  -4 77.6934 20.3203   2
  -4   6  -4 72.2822 25.3020   7
  -4   6  -3 17.4143 18.5718   2
  -4   6  -3 8.46153 22.0334   7
  -4   6  -3 17.3561 26.0946   5
  -4   6  -2 348.893 26.7531   2
  -4   6  -2 322.552 29.4586   7
  -4   6  -2 374.271 33.4057   5
  -4   6  -1 344.384 25.4140   2
  -4   6  -1 402.033 24.9020   2
  -4   6  -1 329.026 32.1510   5
  -4   6   0 13.3851 12.7025   2
  -4   6   0 10.4703 13.8527   2
  -4   6   0 8.19045 16.2903   6
  -4   6   0 9.33872 17.9518   7
  -4   6   1 23.2916 10.6572   2
  -4   6   1 17.9268 12.0234   2
  -4   6   1 20.8748 15.1362   6
  -4   6   1 16.5964 15.2598   7
  -4   6   2 136.993 12.3507   2
  -4   6   2 113.897 15.9283   6
  -4   6   2 85.6235 14.0721   7
  -4   6   4 183.987 18.6252   4
  -4   6   5 11.9168 14.3292   4
  -4   6   6 1.29370 14.1068   4
  -4   6   7 21.2318 13.7279   4
  -4   6   9 97.2569 20.4435   3
  -4   7  -5 43.2419 23.8398   2
  -4   7  -5 29.8152 29.4322   7
  -4   7  -4 45.7061 22.4087   2
  -4   7  -4 78.1809 27.7939   7
  -4   7  -3 14.6808 19.4985   2
  -4   7  -3 43.8317 25.6332   7
  -4   7  -3 17.9887 29.5536   5
  -4   7  -2 257.867 24.6646   2
  -4   7  -2 261.748 29.4470   7
  -4   7  -2 276.462 33.1873   5
  -4   7  -1 574.948 35.2174   2
  -4   7  -1 459.959 37.2892   7
  -4   7   0 24.3735 15.7433   2
  -4   7   0 18.2835 19.1918   7
  -4   7   1 59.8866 13.5697   2
  -4   7   1 46.0878 15.8268   7
  -4   7   4 158.322 19.6851   4
  -4   7   5 26.5994 16.4577   4
  -4   7   6 21.7034 16.4464   4
  -4   8  -4 7.21554 24.5735   2
  -4   8  -4 36.9107 30.4426   7
  -4   8  -3 118.437 24.3074   2
  -4   8  -3 87.9698 29.0749   7
  -4   8  -2 5.97049 20.6407   2
  -4   8  -2 37.2335 25.5285   7
  -4   8  -1 103.785 20.6321   2
  -4   8  -1 87.6039 23.5713   7
  -4   8   4 21.5634 18.7341   4
  -4   8   5 23.9954 18.8370   4
  -4   9   3 7.76074 21.5601   4
  -4   9   4 25.4839 21.6641   4
  -4   9   5-4.18181 21.5460   4
  -3 -11  -4 24.5349 17.8036   1
  -3 -11  -3 95.2111 17.7052   1
  -3 -11  -2 6.01887 15.2983   1
  -3 -11  -1 41.4002 15.0182   1
  -3 -11   0 22.1173 30.9439   9
  -3 -11   1 65.3698 34.1839   9
  -3 -11   2 86.0082 37.1116   9
  -3 -10  -6 253.604 22.8256   1
  -3 -10  -5 41.5528 16.5203   1
  -3 -10  -4 92.3154 17.0658   1
  -3 -10  -3 158.432 18.2332   1
  -3 -10  -2 127.188 16.0593   1
  -3 -10  -2 53.9941 19.7901   9
  -3 -10  -1 135.089 15.1231   1
  -3 -10  -1 100.868 16.3095   1
  -3 -10  -1 80.9144 21.8724   9
  -3 -10   0-2.95663 12.3861   1
  -3 -10   0 5.64415 13.6114   1
  -3 -10   0-0.14521 22.1815   9
  -3 -10   1 52.1616 11.6640   1
  -3 -10   1 18.8953 24.6807   9
  -3 -10   2 29.5380 27.6112   9
  -3 -10   3 17.0575 30.1434   9
  -3 -10   4-4.82873 34.1760   9
  -3  -9  -7 42.3091 16.0371   1
  -3  -9  -6 29.1124 14.5754   1
  -3  -9  -5-11.0753 13.9416   1
  -3  -9  -4 63.6388 13.6114   1
  -3  -9  -3 107.523 17.0480   2
  -3  -9  -3 135.094 14.5973   1
  -3  -9  -3 99.0947 16.0402   1
  -3  -9  -3 87.9459 15.1079   9
  -3  -9  -3 80.6095 19.7328   7
  -3  -9  -2 36.8199 12.5797   1
  -3  -9  -2 26.9793 13.7131   1
  -3  -9  -2 30.1673 14.3020   9
  -3  -9  -1 19.2208 12.7842   1
  -3  -9  -1 22.9440 12.2605   1
  -3  -9  -1 16.7380 15.3797   9
  -3  -9   0 135.922 14.6492   1
  -3  -9   0 167.894 14.2901   1
  -3  -9   1 52.8388 10.3117   1
  -3  -9   1 50.1188 10.7685   1
  -3  -9   1 44.7581 17.7052   9
  -3  -9   2 93.5952 10.3913   1
  -3  -9   2 49.4895 19.7747   9
  -3  -9   3 24.9612 21.8835   9
  -3  -9   4-5.64783 24.5147   9
  -3  -9   5 5.37921 27.1804   9
  -3  -8  -9 62.0089 16.0089   1
  -3  -8  -6 12.0361 12.7011   1
  -3  -8  -5-0.09842 14.2844   1
  -3  -8  -5-1.94365 11.5498   1
  -3  -8  -4 9.32414 13.1494   2
  -3  -8  -4-15.8418 11.3177   1
  -3  -8  -4 4.11650 13.0738   1
  -3  -8  -4-12.4369 10.3428   9
  -3  -8  -4 23.3456 16.3103   7
  -3  -8  -3 503.800 32.5376   2
  -3  -8  -3 600.608 31.4736   1
  -3  -8  -3 527.668 32.0335   1
  -3  -8  -3 450.236 31.1241   9
  -3  -8  -3 544.700 34.0313   7
  -3  -8  -2 54.9480 14.9754   2
  -3  -8  -2 74.6597 12.9539   1
  -3  -8  -2 90.3116 11.3598   1
  -3  -8  -2 64.9723 12.8944   9
  -3  -8  -2 72.3159 17.5732   7
  -3  -8  -1 44.4362 15.0742   2
  -3  -8  -1 50.8051 11.6580   1
  -3  -8  -1 56.3079 11.0238   1
  -3  -8  -1 51.2512 13.4225   9
  -3  -8  -1 52.9196 18.5357   7
  -3  -8   0 108.992 15.8643   9
  -3  -8   0 123.693 12.8154   1
  -3  -8   0 131.700 12.7497   1
  -3  -8   1 247.591 17.1509   1
  -3  -8   1 285.233 17.0742   1
  -3  -8   2 346.319 30.7266   9
  -3  -8   2 412.473 25.9027   1
  -3  -8   3-4.96224 17.2171   9
  -3  -8   3 4.36763 6.41172   1
  -3  -8   3 4.29648 5.91038   1
  -3  -8   4 33.5373 19.2212   9
  -3  -8   5 46.9593 21.6923   9
  -3  -8   6 65.3053 24.4627   9
  -3  -8   7 39.9672 27.4945   9
  -3  -7 -10 59.2535 16.7424   1
  -3  -7  -9 44.6797 15.4821   1
  -3  -7  -8 616.575 37.3248   1
  -3  -7  -7 19.5623 12.6202   1
  -3  -7  -6 32.9660 12.5267   2
  -3  -7  -5 60.5679 12.7852   2
  -3  -7  -5 81.0069 12.2481   1
  -3  -7  -5 66.9314 13.6237   1
  -3  -7  -5 49.7751 7.80846   9
  -3  -7  -5 91.3089 15.3339   7
  -3  -7  -4 29.0887 12.1910   2
  -3  -7  -4 46.1052 12.0119   1
  -3  -7  -4 45.1010 10.6280   1
  -3  -7  -4 26.9665 8.89884   9
  -3  -7  -4 25.8284 15.2812   7
  -3  -7  -3 535.820 35.6364   2
  -3  -7  -3 688.933 34.7876   1
  -3  -7  -3 643.712 35.5788   1
  -3  -7  -3 543.327 34.4217   9
  -3  -7  -3 610.112 36.7692   7
  -3  -7  -2 12.5071 12.2230   2
  -3  -7  -2 27.4449 8.93042   1
  -3  -7  -2 22.6595 10.4334   1
  -3  -7  -2 21.4636 10.3970   9
  -3  -7  -2 26.9877 15.0427   7
  -3  -7  -1 58.3714 13.6485   2
  -3  -7  -1 72.8453 10.6731   1
  -3  -7  -1 77.4872 9.72044   1
  -3  -7  -1 53.5501 12.0385   9
  -3  -7  -1 55.7326 16.4329   7
  -3  -7   0 261.816 21.1549   2
  -3  -7   0 299.304 17.8198   1
  -3  -7   0 279.930 18.0248   1
  -3  -7   0 245.796 19.7803   9
  -3  -7   0 249.381 23.2248   7
  -3  -7   0 274.680 24.4414   5
  -3  -7   1 11.7816 14.4436   2
  -3  -7   1-2.38086 8.00377   1
  -3  -7   1 4.43706 7.73804   1
  -3  -7   1 5.22330 12.6781   9
  -3  -7   1 5.86066 20.2475   5
  -3  -7   1 17.2044 18.4877   7
  -3  -7   2 613.512 35.9044   1
  -3  -7   2 532.110 39.0619   9
  -3  -7   2 608.350 42.0326   5
  -3  -7   3 68.4908 6.54225   1
  -3  -7   3 60.5583 15.8642   9
  -3  -7   4 19.3777 15.5296   9
  -3  -7   5 45.1300 17.8931   9
  -3  -7   5 42.9581 9.39689   8
  -3  -7   6 54.1313 19.9549   9
  -3  -6 -12 155.294 30.8529   8
  -3  -6 -11 7.42383 23.7514   8
  -3  -6 -10 445.671 29.5273   1
  -3  -6  -9 1155.67 64.7695   1
  -3  -6  -8 193.664 16.8629   1
  -3  -6  -7 32.0444 11.4544   1
  -3  -6  -7 41.4913 13.7299   1
  -3  -6  -7 30.7349 12.5784   2
  -3  -6  -6 0.24390 10.1240   1
  -3  -6  -6 14.2355 12.5978   4
  -3  -6  -6 4.66087 11.0814   2
  -3  -6  -5 1086.07 59.5891   2
  -3  -6  -5 1073.09 60.4285   4
  -3  -6  -4 197.676 16.7840   2
  -3  -6  -4 238.554 17.0888   1
  -3  -6  -4 236.661 15.6164   1
  -3  -6  -4 215.331 13.9135   9
  -3  -6  -3 167.335 15.6785   2
  -3  -6  -3 187.075 15.0898   1
  -3  -6  -3 211.054 13.9364   1
  -3  -6  -3 191.007 13.6010   9
  -3  -6  -3 201.423 17.6729   7
  -3  -6  -2 8.44187 11.0412   2
  -3  -6  -2 0.92517 8.74752   1
  -3  -6  -2 4.68701 7.47209   1
  -3  -6  -2 9.34823 8.65498   9
  -3  -6  -2 11.5419 13.5366   7
  -3  -6  -1 35.9618 12.0090   2
  -3  -6  -1 37.9714 7.53697   1
  -3  -6  -1 39.3556 8.89784   1
  -3  -6  -1 43.0139 10.2388   9
  -3  -6  -1 33.0237 14.2113   7
  -3  -6   0 2612.71 144.778   2
  -3  -6   0 2789.88 143.719   1
  -3  -6   0 2805.76 143.873   1
  -3  -6   0 2468.12 144.654   9
  -3  -6   0 2632.57 145.053   7
  -3  -6   0 2669.57 145.072   5
  -3  -6   1 765.506 46.2035   2
  -3  -6   1 894.747 44.0609   1
  -3  -6   1 809.732 44.0388   1
  -3  -6   1 678.190 45.6284   9
  -3  -6   1 731.828 47.1211   7
  -3  -6   1 822.546 47.4451   5
  -3  -6   2 320.579 23.4627   2
  -3  -6   2 326.462 18.9128   1
  -3  -6   2 336.622 18.8808   1
  -3  -6   2 335.844 23.0413   9
  -3  -6   2 319.254 26.1112   5
  -3  -6   2 345.911 26.2587   7
  -3  -6   3 416.083 22.0162   2
  -3  -6   3 379.154 21.4997   9
  -3  -6   3 392.005 24.4987   7
  -3  -6   4 21.2147 14.1233   9
  -3  -6   5 538.069 29.9302   9
  -3  -6   5 386.715 24.3344   8
  -3  -6   6 13.3158 16.4471   9
  -3  -6   6 9.00954 7.39848   8
  -3  -6   8 50.6324 21.0980   9
  -3  -5 -12 104.186 28.0933   8
  -3  -5 -11-2.63318 14.8078   1
  -3  -5 -11 8.95171 21.0220   8
  -3  -5 -10 163.116 20.9090   8
  -3  -5 -10 251.616 19.1654   1
  -3  -5  -9 1487.01 89.1024   8
  -3  -5  -9 1679.99 87.8676   1
  -3  -5  -8 76.5136 12.7917   1
  -3  -5  -8 62.5069 14.5170   1
  -3  -5  -8 69.6655 13.0149   2
  -3  -5  -7 16.8496 10.5055   1
  -3  -5  -7 26.2166 12.5588   1
  -3  -5  -7 21.9548 11.2046   2
  -3  -5  -7 16.8147 12.6632   4
  -3  -5  -7 25.2910 9.96611   6
  -3  -5  -6 145.190 14.7355   1
  -3  -5  -6 169.421 13.4052   1
  -3  -5  -6 148.798 14.1867   2
  -3  -5  -6 155.558 15.4886   4
  -3  -5  -6 141.752 12.5787   6
  -3  -5  -5 2534.52 122.220   1
  -3  -5  -5 2341.54 122.081   2
  -3  -5  -5 2090.20 121.433   6
  -3  -5  -5 2238.30 122.575   4
  -3  -5  -4 783.671 44.2507   2
  -3  -5  -4 804.415 44.8285   4
  -3  -5  -3 98.5946 11.0535   1
  -3  -5  -3 104.977 9.71280   1
  -3  -5  -3 97.7701 11.9950   2
  -3  -5  -2 273.355 19.4262   2
  -3  -5  -2 287.741 18.5617   1
  -3  -5  -2 319.349 17.8457   1
  -3  -5  -2 283.934 17.9447   9
  -3  -5  -2 287.303 20.6527   7
  -3  -5  -1 17.7852 10.9593   2
  -3  -5  -1 25.4174 7.68118   1
  -3  -5  -1 33.9818 6.61781   1
  -3  -5  -1 18.4786 8.65029   9
  -3  -5  -1 17.4601 13.4660   7
  -3  -5   0 2622.93 148.720   2
  -3  -5   0 2918.37 147.918   1
  -3  -5   0 2788.49 147.747   1
  -3  -5   0 2673.34 148.593   9
  -3  -5   0 2731.61 148.921   7
  -3  -5   1 798.742 48.3394   2
  -3  -5   1 879.600 46.4283   1
  -3  -5   1 913.326 46.5961   1
  -3  -5   1 798.880 48.0831   9
  -3  -5   1 794.795 48.8767   5
  -3  -5   1 829.992 48.9550   7
  -3  -5   2 9.15753 12.1718   2
  -3  -5   2 5.45765 4.14134   1
  -3  -5   2 5.91698 10.5042   9
  -3  -5   2-5.30021 15.1805   5
  -3  -5   2 16.3453 14.9126   7
  -3  -5   3 607.871 36.0151   9
  -3  -5   4 10.5895 12.5372   9
  -3  -5   4 5.24912 5.84780   8
  -3  -5   5 425.243 24.3122   9
  -3  -5   5 297.585 18.4990   8
  -3  -5   6 31.0469 6.24304   8
  -3  -4 -12 33.1380 15.7510   1
  -3  -4 -12 5.37669 26.4876   8
  -3  -4 -11 367.420 24.5320   1
  -3  -4 -11 264.221 28.0742   8
  -3  -4 -10 54.2819 13.9680   1
  -3  -4 -10 51.1233 15.9058   8
  -3  -4  -9 933.766 54.5857   2
  -3  -4  -9 874.310 55.5798   8
  -3  -4  -8 183.151 16.0349   2
  -3  -4  -8 190.422 16.8246   1
  -3  -4  -8 168.551 16.7971   8
  -3  -4  -7 269.829 19.2474   1
  -3  -4  -7 254.690 18.6863   2
  -3  -4  -7 265.488 19.2996   3
  -3  -4  -7 267.463 19.3748   4
  -3  -4  -7 248.154 17.9208   6
  -3  -4  -6 3662.33 184.271   1
  -3  -4  -6 3478.37 184.146   3
  -3  -4  -6 3346.85 183.665   2
  -3  -4  -6 3548.98 184.195   4
  -3  -4  -6 3303.35 183.330   6
  -3  -4  -5 769.831 38.8060   1
  -3  -4  -5 647.680 38.1470   2
  -3  -4  -5 696.643 38.6053   3
  -3  -4  -5 692.463 38.6797   4
  -3  -4  -5 620.860 37.8409   6
  -3  -4  -4 548.332 32.9226   2
  -3  -4  -4 600.529 33.2467   4
  -3  -4  -4 579.686 32.6722   6
  -3  -4  -3 4.36002 10.0438   2
  -3  -4  -3 9.69730 9.21628   6
  -3  -4  -2 2048.57 104.847   1
  -3  -4  -2 1850.34 104.994   2
  -3  -4  -1 1480.65 76.9213   1
  -3  -4  -1 1359.48 77.3470   2
  -3  -4   0 195.352 16.2846   2
  -3  -4   0 199.878 13.7991   1
  -3  -4   0 266.844 15.1048   9
  -3  -4   0 252.060 18.1315   7
  -3  -4   1 17.9921 10.7013   2
  -3  -4   1 20.0639 4.88286   1
  -3  -4   1 18.9339 4.58870   1
  -3  -4   1 15.8066 8.54565   9
  -3  -4   1 26.5112 13.2608   5
  -3  -4   1 25.0006 12.9706   7
  -3  -4   2 58.9718 4.75056   1
  -3  -4   2 88.4686 10.5173   9
  -3  -4   2 75.5228 13.2786   5
  -3  -4   3 886.937 49.7878   9
  -3  -4   4 582.643 34.7172   9
  -3  -4   5 175.690 16.5174   9
  -3  -4   5 157.641 21.3131   7
  -3  -3 -13 2.48093 29.9174   8
  -3  -3 -12 167.897 18.6104   1
  -3  -3 -12 76.6810 26.1547   8
  -3  -3 -11 472.196 37.4913   8
  -3  -3 -11 616.164 34.9590   1
  -3  -3 -10 215.111 20.3869   8
  -3  -3  -9 298.596 21.8430   2
  -3  -3  -9 303.093 21.1183   1
  -3  -3  -9 262.885 21.5448   8
  -3  -3  -8 47.4067 12.5232   2
  -3  -3  -8 47.5853 11.7541   1
  -3  -3  -8 32.5851 11.3087   8
  -3  -3  -8 44.4712 12.3876   6
  -3  -3  -7 1037.63 48.8826   3
  -3  -3  -7 1053.26 48.5971   2
  -3  -3  -7 1100.86 48.6427   1
  -3  -3  -7 954.401 49.2184   8
  -3  -3  -7 1043.86 49.0283   4
  -3  -3  -7 981.975 48.1952   6
  -3  -3  -6 4622.43 244.491   2
  -3  -3  -6 4630.72 244.745   3
  -3  -3  -6 4566.94 244.597   1
  -3  -3  -6 4630.86 245.344   8
  -3  -3  -6 4500.90 244.226   6
  -3  -3  -6 4614.21 244.803   4
  -3  -3  -5 38.7981 10.0349   2
  -3  -3  -5 32.5842 9.50956   3
  -3  -3  -5 38.2038 9.92505   4
  -3  -3  -5 41.7896 9.12208   1
  -3  -3  -5 39.7342 8.79676   8
  -3  -3  -5 36.1178 9.59378   6
  -3  -3  -4 81.7767 9.77135   1
  -3  -3  -4 72.1078 10.4314   2
  -3  -3  -4 87.3475 10.1712   3
  -3  -3  -4 96.6317 10.5248   4
  -3  -3  -4 86.6340 10.7312   6
  -3  -3  -3 822.103 45.5790   2
  -3  -3  -3 833.960 45.6807   6
  -3  -3  -2 1954.45 103.300   2
  -3  -3  -2 1896.42 103.219   6
  -3  -3  -1 2748.47 143.891   1
  -3  -3  -1 2686.41 143.923   3
  -3  -3  -1 2666.44 144.239   2
  -3  -3  -1 2755.36 144.112   4
  -3  -3  -1 2621.41 144.305   6
  -3  -3   0 598.539 30.3419   1
  -3  -3   0 497.795 31.3948   2
  -3  -3   0 500.489 32.0911   7
  -3  -3   1 112.716 7.75433   1
  -3  -3   2 685.564 37.9388   1
  -3  -3   2 825.884 39.5640   5
  -3  -3   4 341.983 22.6503   2
  -3  -3   4 330.963 24.3108   7
  -3  -3   5 11.6334 16.1273   7
  -3  -2 -13 97.1380 31.5841   8
  -3  -2 -12 26.1386 24.4905   8
  -3  -2 -11 286.103 25.9019   8
  -3  -2 -10 109.888 16.1111   8
  -3  -2  -9 307.787 20.3463   1
  -3  -2  -9 250.092 20.9138   8
  -3  -2  -9 270.887 21.9140   6
  -3  -2  -8 135.555 15.4409   3
  -3  -2  -8 136.529 15.6358   2
  -3  -2  -8 147.420 14.1372   1
  -3  -2  -8 146.875 14.4379   8
  -3  -2  -8 126.562 16.0692   6
  -3  -2  -7 98.6203 13.8531   4
  -3  -2  -7 98.4368 12.9984   3
  -3  -2  -7 106.407 13.7010   2
  -3  -2  -7 94.5092 11.7466   1
  -3  -2  -7 140.234 10.4731   9
  -3  -2  -7 115.803 12.4674   8
  -3  -2  -7 126.273 14.0788   6
  -3  -2  -6 1529.43 79.7482   2
  -3  -2  -6 1523.53 79.8590   3
  -3  -2  -6 1517.85 79.9181   4
  -3  -2  -6 1449.15 79.3898   1
  -3  -2  -6 1353.19 78.5722   9
  -3  -2  -6 1559.57 80.2808   8
  -3  -2  -6 1499.34 79.6488   6
  -3  -2  -5 495.256 27.1395   2
  -3  -2  -5 484.932 26.8503   4
  -3  -2  -5 477.199 26.7824   3
  -3  -2  -5 494.760 26.3248   1
  -3  -2  -5 377.772 25.1345   9
  -3  -2  -5 463.627 26.7308   8
  -3  -2  -5 451.480 26.8533   6
  -3  -2  -4 555.697 28.4691   2
  -3  -2  -4 532.546 28.2275   3
  -3  -2  -4 564.505 28.5123   4
  -3  -2  -4 535.530 27.8905   1
  -3  -2  -4 530.318 28.2737   8
  -3  -2  -4 506.567 28.4706   6
  -3  -2  -3 4151.39 226.260   2
  -3  -2  -3 4061.00 226.172   1
  -3  -2  -3 4747.42 226.774   8
  -3  -2  -3 4243.19 225.830   9
  -3  -2  -3 4239.84 226.261   6
  -3  -2  -2 95.2923 9.90474   2
  -3  -2  -2 89.1467 8.44888   9
  -3  -2  -2 92.2953 10.9859   6
  -3  -2  -1 1404.36 74.4385   2
  -3  -2  -1 1314.83 74.2438   9
  -3  -2  -1 1416.56 74.2195   8
  -3  -2  -1 1401.46 74.0964   4
  -3  -2  -1 1362.82 74.6649   6
  -3  -2   0 8.36377 5.31406   3
  -3  -2   0 10.1317 5.92774   4
  -3  -2   0 13.4527 5.93266   1
  -3  -2   0 7.20453 8.59945   9
  -3  -2   0 9.88758 4.58910   8
  -3  -2   0 14.0230 10.1278   6
  -3  -2   1 7.33996 5.28170   1
  -3  -2   1 20.0814 3.69650   8
  -3  -2   2 162.472 10.5455   1
  -3  -2   2 194.696 13.6182   2
  -3  -2   3 217.408 13.1104   1
  -3  -2   3 257.086 16.6035   2
  -3  -2   3 284.268 18.0700   7
  -3  -2   4 33.8360 10.5417   2
  -3  -2   4 30.7427 13.7925   7
  -3  -2   5 102.031 16.0032   7
  -3  -1 -12 133.345 26.8976   8
  -3  -1 -11 160.194 22.9460   8
  -3  -1 -10 0.74696 14.2071   8
  -3  -1  -9 667.484 35.0316   1
  -3  -1  -9 494.786 35.8322   8
  -3  -1  -8 2053.08 102.926   2
  -3  -1  -8 1926.31 102.744   3
  -3  -1  -8 2008.35 102.128   1
  -3  -1  -8 1702.32 101.872   9
  -3  -1  -8 1783.23 102.971   8
  -3  -1  -8 1908.34 102.800   6
  -3  -1  -7 788.935 44.4329   2
  -3  -1  -7 798.570 44.6138   4
  -3  -1  -7 763.926 43.6345   1
  -3  -1  -7 761.043 44.3569   8
  -3  -1  -7 774.268 43.4371   9
  -3  -1  -7 776.381 44.5822   6
  -3  -1  -6 29.4345 10.9275   4
  -3  -1  -6 28.7568 9.18595   1
  -3  -1  -6 36.6244 11.3270   2
  -3  -1  -6 42.7453 9.49197   9
  -3  -1  -6 33.4262 9.01048   8
  -3  -1  -6 43.3038 11.9177   6
  -3  -1  -5 186.766 13.9212   2
  -3  -1  -5 171.237 13.7725   4
  -3  -1  -5 193.109 12.5501   1
  -3  -1  -5 131.088 11.8760   9
  -3  -1  -5 132.291 12.2551   8
  -3  -1  -5 161.021 14.6227   6
  -3  -1  -4 1070.12 54.9824   2
  -3  -1  -4 1046.83 55.0875   4
  -3  -1  -4 1030.82 54.6313   1
  -3  -1  -4 1020.88 55.0358   8
  -3  -1  -4 854.149 54.4219   9
  -3  -1  -4 1052.72 55.1781   6
  -3  -1  -3 1359.19 75.0006   2
  -3  -1  -3 1273.38 74.6469   1
  -3  -1  -3 1412.69 74.8312   9
  -3  -1  -3 1514.70 75.2001   8
  -3  -1  -3 1430.97 75.1207   6
  -3  -1  -2 653.286 35.4408   2
  -3  -1  -2 633.478 34.9906   1
  -3  -1  -2 608.398 35.0808   9
  -3  -1  -2 652.101 35.6891   6
  -3  -1  -1 253.658 15.2994   4
  -3  -1  -1 261.924 16.4503   9
  -3  -1  -1 229.109 16.6999   6
  -3  -1   0 1031.49 57.2062   4
  -3  -1   0 1087.48 58.0612   9
  -3  -1   0 1139.95 57.5403   8
  -3  -1   0 1020.96 58.1932   6
  -3  -1   1 9562.09 501.515   2
  -3  -1   1 9288.86 501.423   1
  -3  -1   1 9578.58 501.906   9
  -3  -1   2 1476.19 78.4084   2
  -3  -1   2 1359.93 78.0685   1
  -3  -1   2 1651.46 79.2555   9
  -3  -1   2 1483.34 78.7501   7
  -3  -1   3 283.418 17.0600   1
  -3  -1   3 298.413 18.7047   2
  -3  -1   3 310.001 19.6475   7
  -3  -1   4 50.9124 6.19332   1
  -3  -1   4 64.4144 10.1778   2
  -3  -1   4 76.1151 12.4757   7
  -3  -1   5 282.812 16.2279   1
  -3  -1   5 242.766 20.0295   7
  -3   0 -12 110.285 27.5162   8
  -3   0 -12 154.519 50.1784   7
  -3   0 -11 50.3875 22.2760   8
  -3   0 -10 230.687 22.0392   8
  -3   0  -9 35.2473 11.5253   1
  -3   0  -9 24.8279 13.3154   8
  -3   0  -8 868.332 45.8357   1
  -3   0  -8 755.738 46.6608   9
  -3   0  -8 802.270 47.3451   8
  -3   0  -7 150.181 16.0910   4
  -3   0  -7 152.572 16.3896   2
  -3   0  -7 166.877 13.2008   1
  -3   0  -7 152.822 14.2677   8
  -3   0  -7 135.351 14.6091   9
  -3   0  -7 146.242 17.4622   6
  -3   0  -6 131.018 13.9821   2
  -3   0  -6 109.589 13.2826   4
  -3   0  -6 123.659 10.9893   1
  -3   0  -6 90.5835 12.3860   9
  -3   0  -6 99.6600 11.6581   8
  -3   0  -6 111.254 14.6157   6
  -3   0  -5 598.868 35.1396   4
  -3   0  -5 622.357 35.2493   2
  -3   0  -5 591.613 34.2216   1
  -3   0  -5 625.160 35.0833   9
  -3   0  -5 621.984 35.1691   8
  -3   0  -5 595.007 35.4959   6
  -3   0  -4 225.840 16.3403   2
  -3   0  -4 228.344 14.5890   1
  -3   0  -4 230.184 15.3923   8
  -3   0  -4 192.834 15.2257   9
  -3   0  -4 218.297 16.8486   6
  -3   0  -3 342.052 21.8515   2
  -3   0  -3 343.083 20.9003   1
  -3   0  -3 393.127 21.5886   8
  -3   0  -3 344.069 21.8601   9
  -3   0  -3 364.336 22.3983   6
  -3   0  -2 248.234 15.6522   1
  -3   0  -2 249.996 16.6798   9
  -3   0  -2 244.167 15.6493   8
  -3   0  -2 238.294 16.9917   6
  -3   0  -1 31.1313 7.10607   1
  -3   0  -1 10.2022 8.37959   9
  -3   0  -1 18.7415 9.66299   6
  -3   0   0 404.435 25.0452   2
  -3   0   0 512.877 26.3462   9
  -3   0   1 7225.40 383.059   2
  -3   0   1 7206.45 383.694   9
  -3   0   2 1639.47 89.9620   2
  -3   0   2 1643.78 90.2587   1
  -3   0   2 1786.43 90.9784   9
  -3   0   2 1740.01 90.6910   6
  -3   0   3 198.441 14.0692   1
  -3   0   3 207.414 14.2106   2
  -3   0   3 253.659 15.2717   7
  -3   0   4 2074.18 112.706   2
  -3   0   4 1980.82 112.646   1
  -3   0   4 2332.60 114.014   9
  -3   0   4 2210.54 112.990   7
  -3   0   5 494.674 27.4511   1
  -3   0   5 479.857 27.0188   3
  -3   0   6 2092.92 112.068   1
  -3   1 -11 32.0416 41.6186   7
  -3   1  -8 369.175 21.8718   1
  -3   1  -8 281.295 24.2109   9
  -3   1  -7 7.47506 9.68806   1
  -3   1  -7 1.39816 12.6918   9
  -3   1  -7-0.44745 14.9485   6
  -3   1  -6 316.567 20.5697   2
  -3   1  -6 292.494 18.0295   1
  -3   1  -6 216.171 19.8006   9
  -3   1  -6 252.598 20.8213   6
  -3   1  -5 3629.11 185.428   2
  -3   1  -5 3523.45 184.897   1
  -3   1  -5 3258.21 185.512   9
  -3   1  -5 3412.69 185.483   6
  -3   1  -4 17.3221 8.11174   1
  -3   1  -4 32.6960 10.9804   9
  -3   1  -4 22.2601 11.7513   6
  -3   1  -3 30.1722 7.87062   1
  -3   1  -3 35.0586 10.2810   9
  -3   1  -3 35.8181 10.9741   6
  -3   1  -2 9.06531 9.38275   9
  -3   1  -2 18.8187 7.78846   1
  -3   1  -1 1073.65 57.4201   2
  -3   1  -1 1037.40 58.1415   9
  -3   1  -1 1053.48 57.4098   1
  -3   1   0 3533.45 185.497   2
  -3   1   0 3422.31 185.794   1
  -3   1   0 3487.15 186.100   9
  -3   1   1 1279.27 67.6841   2
  -3   1   1 1292.58 68.9403   9
  -3   1   1 1178.00 68.2398   5
  -3   1   1 1300.88 68.3513   6
  -3   1   2 598.843 33.1741   2
  -3   1   2 633.409 34.4276   6
  -3   1   3 1.65862 8.06613   1
  -3   1   3 5.18678 4.88337   4
  -3   1   3 4.52894 5.56535   2
  -3   1   3 7.72889 6.74712   7
  -3   1   4 5938.77 312.023   1
  -3   1   4 6219.84 312.650   9
  -3   1   4 5717.00 311.331   4
  -3   1   4 5918.78 311.520   7
  -3   1   5 3624.09 177.873   9
  -3   1   5 3150.25 176.733   1
  -3   1   6 141.049 11.7746   1
  -3   1   6 123.248 11.2491   3
  -3   1   7 111.303 10.8948   3
  -3   2 -11 60.7730 45.7347   7
  -3   2 -10 176.694 36.5833   7
  -3   2  -8 209.887 16.5003   1
  -3   2  -7 19.5046 10.2818   1
  -3   2  -7 12.0354 14.4194   9
  -3   2  -6-15.2283 14.1363   2
  -3   2  -6-7.55735 9.60596   1
  -3   2  -6-3.62160 13.8277   9
  -3   2  -6 2.66570 14.6507   6
  -3   2  -5 1954.38 100.723   1
  -3   2  -5 1776.56 102.024   9
  -3   2  -5 1818.16 101.778   6
  -3   2  -4 17.0298 8.76708   1
  -3   2  -4 2.52441 11.8436   9
  -3   2  -4 16.8194 12.4147   6
  -3   2  -3 14.5008 10.6211   9
  -3   2  -3 16.4909 10.8992   2
  -3   2  -3 17.4993 8.67795   1
  -3   2  -2 337.764 20.3643   2
  -3   2  -2 365.786 20.0221   1
  -3   2  -1 571.463 32.6855   2
  -3   2  -1 548.351 32.8092   1
  -3   2  -1 612.878 34.0103   9
  -3   2  -1 598.887 33.3529   6
  -3   2   0 2915.42 157.012   2
  -3   2   0 2876.79 157.453   1
  -3   2   0 2997.75 157.929   9
  -3   2   0 2942.25 157.669   5
  -3   2   0 3030.63 157.458   6
  -3   2   1 177.302 13.7057   1
  -3   2   1 178.226 11.6442   2
  -3   2   1 166.642 15.5809   5
  -3   2   1 172.839 13.6492   6
  -3   2   2 7.45645 4.84897   2
  -3   2   2 11.4221 9.29479   6
  -3   2   3 242.235 17.7034   9
  -3   2   3 225.415 16.2291   6
  -3   2   4 823.933 47.9587   1
  -3   2   4 979.295 49.0813   9
  -3   2   4 850.089 47.0178   4
  -3   2   5 3973.05 203.603   1
  -3   2   5 3970.92 204.095   9
  -3   2   5 3670.00 202.826   4
  -3   2   6 8.89804 9.06378   3
  -3   2   6 14.3486 7.01276   4
  -3   2   6 10.7644 13.3736   9
  -3   2   6 12.4753 9.55469   1
  -3   2   7 467.766 27.0330   1
  -3   2   7 415.214 26.5043   3
  -3   2   8 24.7022 10.7903   3
  -3   3 -10 11.3705 38.8300   7
  -3   3  -9 97.8602 30.9036   7
  -3   3  -8 16.2070 25.3847   7
  -3   3  -7 171.710 15.2361   1
  -3   3  -6 558.689 32.7316   1
  -3   3  -5 935.474 61.4766   9
  -3   3  -5 1170.51 59.7880   1
  -3   3  -4 63.0571 14.4372   9
  -3   3  -4 85.8233 10.9762   1
  -3   3  -4 69.1181 13.9916   2
  -3   3  -3 287.706 20.3106   2
  -3   3  -3 361.210 19.4265   1
  -3   3  -2 2626.71 130.581   2
  -3   3  -2 2705.96 130.591   1
  -3   3  -2 2334.62 130.666   6
  -3   3  -1 147.275 12.7779   2
  -3   3  -1 169.352 12.8149   1
  -3   3  -1 125.510 13.9611   6
  -3   3   0 2174.26 115.869   1
  -3   3   0 2142.90 115.227   2
  -3   3   0 2140.52 115.657   6
  -3   3   0 2166.73 116.345   5
  -3   3   1 84.5149 10.6315   1
  -3   3   1 73.9036 8.10036   2
  -3   3   1 64.7082 13.5704   5
  -3   3   1 50.1064 10.7390   6
  -3   3   2 234.975 13.7135   2
  -3   3   2 260.242 16.9918   1
  -3   3   2 196.510 17.1825   9
  -3   3   2 219.831 15.9205   6
  -3   3   3 1946.88 105.657   9
  -3   3   3 1949.90 104.473   6
  -3   3   4 327.284 19.7358   1
  -3   3   4 251.363 20.9472   9
  -3   3   4 291.905 18.5670   4
  -3   3   5 690.491 41.0969   1
  -3   3   5 811.439 42.4178   9
  -3   3   5 705.949 40.1427   4
  -3   3   6 5.72641 12.9964   9
  -3   3   6-1.56991 10.8717   1
  -3   3   7 1008.30 57.7720   3
  -3   3   7 988.591 56.7588   4
  -3   3   7 1050.94 59.2966   9
  -3   3   7 1158.12 58.1359   1
  -3   3   8 727.523 40.7004   4
  -3   3   8 723.307 42.0146   3
  -3   3   9 119.943 15.1156   3
  -3   3  10 4.35578 13.8549   3
  -3   4  -9 130.798 28.4541   2
  -3   4  -9 123.920 34.6511   7
  -3   4  -8 8.88223 26.9405   7
  -3   4  -6 496.775 28.7324   1
  -3   4  -6 341.466 35.6931   5
  -3   4  -5 176.863 15.5795   1
  -3   4  -5 150.566 23.2661   7
  -3   4  -5 130.899 24.4663   5
  -3   4  -4 63.8192 15.0876   2
  -3   4  -4 69.1524 12.1431   1
  -3   4  -4 34.7572 20.6918   5
  -3   4  -3 64.6872 12.2041   1
  -3   4  -3 33.5859 13.5545   2
  -3   4  -3 47.6909 14.0677   9
  -3   4  -3 53.0578 14.8903   6
  -3   4  -2 1977.74 99.3078   2
  -3   4  -2 2003.05 99.1960   1
  -3   4  -2 1757.39 99.3842   6
  -3   4  -1 199.418 15.3184   2
  -3   4  -1 206.732 15.6855   1
  -3   4  -1 139.693 16.9897   9
  -3   4  -1 186.134 20.4913   5
  -3   4  -1 181.639 16.7330   6
  -3   4   0 319.858 20.4922   1
  -3   4   0 313.668 19.7157   2
  -3   4   0 296.052 20.8014   6
  -3   4   0 285.805 21.9547   7
  -3   4   0 302.703 24.2253   5
  -3   4   1 100.485 9.73651   2
  -3   4   1 74.2971 14.0031   9
  -3   4   1 59.2226 12.3373   7
  -3   4   1 78.6421 12.0038   6
  -3   4   2 229.209 13.6299   2
  -3   4   2 195.829 14.1766   2
  -3   4   2 265.923 17.3279   1
  -3   4   2 222.440 17.6952   9
  -3   4   2 198.296 15.4813   7
  -3   4   2 228.701 16.2601   6
  -3   4   3 1520.21 86.6213   9
  -3   4   3 1616.56 85.3241   6
  -3   4   4 940.602 54.0242   9
  -3   4   4 944.932 52.5873   4
  -3   4   4 953.926 51.8469   6
  -3   4   5 229.840 16.6652   1
  -3   4   5 191.880 18.6812   9
  -3   4   5 170.453 15.1732   4
  -3   4   6 33.4574 10.3519   4
  -3   4   6 48.0849 12.5691   1
  -3   4   6 22.9767 15.0796   9
  -3   4   7 421.256 28.1121   9
  -3   4   7 389.455 24.5233   4
  -3   4   8 820.525 47.2652   3
  -3   4   8 813.942 45.8652   4
  -3   4   9-2.40903 10.3771   4
  -3   4   9 5.26748 13.8382   3
  -3   4  10 40.5350 15.8573   3
  -3   5  -8-7.78843 40.9804   5
  -3   5  -7-49.0708 32.5955   5
  -3   5  -6 256.034 25.1570   2
  -3   5  -6 255.973 29.3550   7
  -3   5  -6 256.237 32.2629   5
  -3   5  -5 53.2892 13.7477   1
  -3   5  -5 53.5934 18.4712   2
  -3   5  -5 10.5822 25.7107   5
  -3   5  -5 43.1825 22.9420   7
  -3   5  -4 42.4722 13.0330   1
  -3   5  -4 27.8060 16.5451   2
  -3   5  -4 4.23870 20.8580   7
  -3   5  -3 751.360 39.5560   1
  -3   5  -3 670.642 40.2318   2
  -3   5  -2 330.485 21.4675   1
  -3   5  -2 305.900 22.0750   2
  -3   5  -2 287.680 22.4990   2
  -3   5  -2 284.244 25.0388   7
  -3   5  -2 286.325 23.1187   6
  -3   5  -1 85.8217 13.6357   2
  -3   5  -1 130.971 13.7998   1
  -3   5  -1 95.7034 14.2859   2
  -3   5  -1 87.9582 17.2681   7
  -3   5  -1 103.809 20.1655   5
  -3   5  -1 76.8451 15.3039   6
  -3   5   0 1.22263 12.3124   1
  -3   5   0-14.4482 10.7645   2
  -3   5   0-13.7182 11.8907   2
  -3   5   0-35.2943 13.4613   6
  -3   5   0-4.27100 14.1766   7
  -3   5   1 868.846 44.5138   2
  -3   5   1 752.353 44.7959   2
  -3   5   1 705.884 47.0917   9
  -3   5   1 736.274 45.7407   7
  -3   5   1 775.000 45.3236   6
  -3   5   2 10.0066 8.47321   2
  -3   5   2 0.09561 7.14571   2
  -3   5   2-8.60757 11.7848   1
  -3   5   2-14.8175 13.8664   9
  -3   5   2 10.1571 10.1607   7
  -3   5   2 2.48637 10.7699   6
  -3   5   3 223.993 13.6267   2
  -3   5   3 280.841 18.7853   1
  -3   5   3 215.597 19.4274   9
  -3   5   4 23.4399 11.6172   4
  -3   5   4 20.3055 14.7979   9
  -3   5   4 20.5347 8.85349   6
  -3   5   5 186.216 20.2410   9
  -3   5   5 209.917 17.2496   4
  -3   5   6 349.638 27.2354   9
  -3   5   6 396.252 24.6380   4
  -3   5   7 5.58696 11.8912   4
  -3   5   8 124.644 17.5473   3
  -3   5   8 154.234 15.1455   4
  -3   5   9 22.6929 16.1090   3
  -3   5  10 80.5219 17.9237   3
  -3   6  -7 17.7273 23.1926   2
  -3   6  -7 6.97987 28.7246   7
  -3   6  -7 24.8082 39.6443   5
  -3   6  -6 117.882 22.7506   2
  -3   6  -6 92.2433 33.6795   5
  -3   6  -6 97.5279 27.6775   7
  -3   6  -5 27.1165 19.8499   2
  -3   6  -5 23.9979 28.5002   5
  -3   6  -5 4.65388 24.0503   7
  -3   6  -4 198.116 23.4376   2
  -3   6  -4 163.097 26.6097   7
  -3   6  -3 473.233 34.2659   2
  -3   6  -3 398.100 37.0356   7
  -3   6  -2 36.5941 14.4635   1
  -3   6  -2 33.6841 16.1243   2
  -3   6  -2 32.8121 19.6408   7
  -3   6  -1 187.271 17.3225   1
  -3   6  -1 150.742 16.3035   2
  -3   6  -1 148.260 17.4746   2
  -3   6  -1 146.615 24.3890   5
  -3   6  -1 114.618 20.8210   7
  -3   6  -1 137.505 18.1515   6
  -3   6   0 11.8176 13.6620   1
  -3   6   0 1.29943 12.0714   2
  -3   6   0 9.16882 13.4033   2
  -3   6   0-6.90484 14.3179   6
  -3   6   0 5.20282 17.6838   7
  -3   6   1 741.044 42.6310   2
  -3   6   1 792.027 41.9924   2
  -3   6   1 653.590 42.8746   6
  -3   6   1 650.020 43.3942   7
  -3   6   2 10.1994 8.31840   2
  -3   6   2 6.78215 9.53299   2
  -3   6   2 13.6048 11.3978   7
  -3   6   2 8.32518 11.6650   6
  -3   6   3 7.48803 6.74182   2
  -3   6   3 12.7188 10.1526   6
  -3   6   4 22.4543 13.5783   4
  -3   6   4 13.3150 9.05314   6
  -3   6   5 445.127 29.1650   4
  -3   6   6 517.779 32.2889   4
  -3   6   7 63.7285 14.7371   4
  -3   6   8 11.5612 14.1150   4
  -3   6   8 14.0074 16.8962   3
  -3   6   9 1.32522 17.6667   3
  -3   6  10 62.9985 19.5050   3
  -3   7  -6-1.10552 23.7489   2
  -3   7  -6 34.6115 41.2340   5
  -3   7  -6-9.53946 31.1554   7
  -3   7  -5-14.0737 21.7681   2
  -3   7  -5 9.08919 27.8246   7
  -3   7  -5 54.2120 34.4204   5
  -3   7  -4 44.0109 20.5430   2
  -3   7  -4 19.5892 26.3553   7
  -3   7  -3 61.3067 19.8148   2
  -3   7  -3 29.7097 24.7940   7
  -3   7  -2 20.2289 18.6324   2
  -3   7  -2 13.0247 22.4296   7
  -3   7  -1-11.4670 16.8448   2
  -3   7  -1-22.3753 21.5557   7
  -3   7   0 118.477 17.0802   2
  -3   7   0 139.482 15.7838   2
  -3   7   0 96.6414 19.7288   7
  -3   7   0 129.760 18.2648   6
  -3   7   1 149.127 14.2767   2
  -3   7   1 156.163 15.9273   2
  -3   7   1 146.712 17.9361   7
  -3   7   1 124.416 17.2226   6
  -3   7   2 3.14314 10.4568   2
  -3   7   2 12.5453 13.2345   7
  -3   7   2-3.82566 12.6147   6
  -3   7   4 114.744 17.8460   4
  -3   7   5 43.9391 16.0520   4
  -3   7   6 123.951 17.5683   4
  -3   7   7 13.4567 15.5930   4
  -3   7   8 115.505 20.9077   3
  -3   7   9 45.9735 20.5804   3
  -3   8  -5 28.5144 25.5401   2
  -3   8  -5 32.8180 31.2931   7
  -3   8  -4 52.4626 23.6115   2
  -3   8  -4 34.1921 28.5006   7
  -3   8  -3-1.32824 21.2541   2
  -3   8  -3 22.8013 25.9682   7
  -3   8  -2 39.8803 19.8141   2
  -3   8  -2 44.4326 23.6343   7
  -3   8  -1 30.9512 18.8406   2
  -3   8  -1 42.2706 21.9046   7
  -3   8   0 116.192 18.7199   2
  -3   8   0 127.538 21.7148   7
  -3   8   1 10.1342 13.7267   2
  -3   8   1 35.5562 16.8632   7
  -3   8   4 270.272 24.1946   4
  -3   8   5 74.9775 18.5583   4
  -3   8   6 35.4562 17.8083   4
  -3   8   7 22.4147 17.9426   4
  -3   9  -3 0.85067 23.5148   2
  -3   9  -3 29.6642 28.3496   7
  -3   9  -2-7.22776 22.3148   2
  -3   9  -2 18.0467 26.6505   7
  -3   9   3 53.2108 20.7074   4
  -3   9   4 133.120 22.4253   4
  -3   9   5 45.5515 20.9385   4
  -3   9   6 84.6116 21.0385   4
  -2 -11  -4 171.904 20.9693   1
  -2 -11  -3 388.673 28.9839   1
  -2 -11  -2 37.0633 16.4350   1
  -2 -11  -1-2.30895 15.9477   1
  -2 -11  -1 10.5659 30.0941   9
  -2 -11   0 4.11083 32.4625   9
  -2 -11   1 150.823 36.2166   9
  -2 -11   2 25.4805 37.2876   9
  -2 -10  -6 11.7568 17.5914   1
  -2 -10  -5-16.7030 17.3820   1
  -2 -10  -4 109.396 18.4710   1
  -2 -10  -3 470.479 31.3978   1
  -2 -10  -2 2.30532 14.5217   1
  -2 -10  -2 7.56662 20.5185   9
  -2 -10  -1 12.5139 13.5028   1
  -2 -10  -1 18.5396 22.2891   9
  -2 -10   0 76.9221 15.2532   1
  -2 -10   0 59.0550 23.7001   9
  -2 -10   1 333.103 22.0177   1
  -2 -10   1 183.535 31.6265   9
  -2 -10   2 71.6240 28.5339   9
  -2 -10   3 15.8317 30.9254   9
  -2 -10   4 32.9424 34.6371   9
  -2  -9  -6 208.727 20.1991   1
  -2  -9  -5 382.412 26.9454   1
  -2  -9  -4 41.8226 14.6620   1
  -2  -9  -3 107.186 15.2939   1
  -2  -9  -3 70.1166 15.5682   9
  -2  -9  -2 295.761 20.1343   1
  -2  -9  -2 192.598 21.0848   9
  -2  -9  -1 127.167 14.3337   1
  -2  -9  -1 65.0185 16.8508   9
  -2  -9   0 637.732 32.5550   1
  -2  -9   0 378.237 34.6287   9
  -2  -9   1 24.1348 11.2420   1
  -2  -9   1 22.5779 18.3341   9
  -2  -9   2 25.2525 9.98538   1
  -2  -9   2 7.11340 19.9729   9
  -2  -9   3 0.33921 21.6631   9
  -2  -9   4 197.197 28.0468   9
  -2  -9   5 64.6344 29.0249   9
  -2  -8  -9 20.1753 16.0551   1
  -2  -8  -8 188.341 19.3476   1
  -2  -8  -5 1325.87 73.3815   1
  -2  -8  -4 225.960 19.3007   1
  -2  -8  -4 252.413 17.8561   1
  -2  -8  -3 19.7885 13.3241   2
  -2  -8  -3 29.9910 13.9403   1
  -2  -8  -3 29.3688 12.1018   1
  -2  -8  -3 22.1591 12.2064   9
  -2  -8  -3 28.1794 16.7327   7
  -2  -8  -2 10.5956 13.5529   2
  -2  -8  -2 4.04370 11.5398   1
  -2  -8  -2 12.9799 12.6176   9
  -2  -8  -2 1.25003 17.1613   7
  -2  -8  -1 55.7323 14.5025   2
  -2  -8  -1 84.5055 12.1636   1
  -2  -8  -1 56.7397 14.0417   9
  -2  -8  -1 51.8157 18.8377   7
  -2  -8   0 618.661 40.4472   2
  -2  -8   0 549.470 40.1858   9
  -2  -8   0 589.421 41.9220   7
  -2  -8   1 32.6445 10.2907   1
  -2  -8   1-5.03443 15.0816   9
  -2  -8   2 12.6209 9.07653   1
  -2  -8   2 12.1308 16.2525   9
  -2  -8   3 12.5863 7.49993   1
  -2  -8   3 24.2767 17.3059   9
  -2  -8   4 611.369 40.2720   9
  -2  -8   5 80.3400 22.4761   9
  -2  -8   6 8.04472 23.6437   9
  -2  -8   7 27.4157 27.1278   9
  -2  -7 -10 260.461 22.4570   1
  -2  -7  -9 340.940 24.8241   1
  -2  -7  -8 6.67792 12.9217   1
  -2  -7  -7 690.783 40.4838   1
  -2  -7  -5 882.018 48.5159   2
  -2  -7  -5 841.702 47.7400   9
  -2  -7  -5 891.945 49.2195   7
  -2  -7  -4 11.4813 11.3497   2
  -2  -7  -4 12.6288 10.2967   1
  -2  -7  -4 18.3772 12.6725   1
  -2  -7  -4 18.0503 9.74595   9
  -2  -7  -4 15.6896 13.5405   7
  -2  -7  -3 701.970 43.4459   2
  -2  -7  -3 883.538 43.4260   1
  -2  -7  -3 837.986 44.0942   1
  -2  -7  -3 687.577 42.9585   9
  -2  -7  -3 735.084 44.1130   7
  -2  -7  -2 842.345 49.3469   2
  -2  -7  -2 978.430 48.8460   1
  -2  -7  -2 820.571 49.1164   9
  -2  -7  -2 838.122 49.8845   7
  -2  -7  -1 37.7868 13.1298   2
  -2  -7  -1 56.5838 9.87058   1
  -2  -7  -1 30.3075 11.3025   9
  -2  -7  -1 35.9150 16.4160   7
  -2  -7   0 204.365 18.4725   2
  -2  -7   0 245.525 15.9114   1
  -2  -7   0 212.111 18.1140   9
  -2  -7   0 201.233 21.6792   7
  -2  -7   1 45.3061 14.3171   2
  -2  -7   1 46.3613 9.04274   1
  -2  -7   1 15.7125 12.7717   9
  -2  -7   1 37.4655 17.5703   7
  -2  -7   1 36.9087 20.8666   5
  -2  -7   2 82.9529 15.9566   2
  -2  -7   2 105.443 9.88806   1
  -2  -7   2 59.3740 15.0062   9
  -2  -7   2 78.2238 19.2719   7
  -2  -7   2 65.8235 22.5292   5
  -2  -7   3 347.789 19.6239   1
  -2  -7   3 281.110 24.6984   9
  -2  -7   4 42.8167 6.17357   1
  -2  -7   4 48.1897 16.1102   9
  -2  -7   5 41.6538 18.2639   9
  -2  -7   5 48.8880 11.5915   8
  -2  -7   6-3.97954 19.7193   9
  -2  -6 -12 137.420 31.8010   8
  -2  -6 -11 782.323 46.6196   1
  -2  -6 -10 69.7133 15.6447   1
  -2  -6  -9 540.409 33.6966   1
  -2  -6  -8-4.79963 12.6294   1
  -2  -6  -7 930.979 58.2035   1
  -2  -6  -7 1119.10 57.8297   1
  -2  -6  -6 934.240 45.3036   2
  -2  -6  -6 1009.08 46.9613   1
  -2  -6  -5 370.126 22.8152   2
  -2  -6  -5 364.880 21.2035   9
  -2  -6  -4 5.20286 9.89148   2
  -2  -6  -4-3.54530 7.34780   9
  -2  -6  -4-2.39401 12.4208   7
  -2  -6  -3 750.576 45.1633   2
  -2  -6  -3 947.481 45.0815   1
  -2  -6  -3 911.677 45.7889   1
  -2  -6  -3 706.458 44.6484   9
  -2  -6  -3 770.948 45.8093   7
  -2  -6  -2 2698.88 151.684   2
  -2  -6  -2 2956.96 151.465   1
  -2  -6  -2 2967.21 151.827   1
  -2  -6  -2 2722.84 151.567   9
  -2  -6  -2 2814.20 151.882   7
  -2  -6  -1 44.4629 11.9333   2
  -2  -6  -1 69.1853 8.68300   1
  -2  -6  -1 33.3241 9.73111   9
  -2  -6  -1 43.4240 13.6909   7
  -2  -6   0 15.1212 12.0167   2
  -2  -6   0 10.9443 7.75347   1
  -2  -6   0 6.96460 10.2214   9
  -2  -6   0 25.1603 14.8483   7
  -2  -6   1 82.1315 13.6823   2
  -2  -6   1 105.390 9.28885   1
  -2  -6   1 102.264 13.0358   9
  -2  -6   1 79.2265 16.7595   7
  -2  -6   1 78.5953 18.5547   5
  -2  -6   2 830.566 48.9513   2
  -2  -6   2 939.820 46.8183   1
  -2  -6   2 736.780 48.7840   9
  -2  -6   2 878.079 50.9233   5
  -2  -6   2 767.989 49.8618   7
  -2  -6   3 1128.99 59.4550   1
  -2  -6   3 997.360 62.1548   9
  -2  -6   3 1125.46 63.4696   7
  -2  -6   4 46.9870 14.6581   9
  -2  -6   5 106.071 17.1601   9
  -2  -6   5 83.2251 10.8063   8
  -2  -6   6-3.31625 8.78131   8
  -2  -6   8 226.480 25.1235   9
  -2  -6   9 23.4682 21.7182   9
  -2  -5 -12 24.8105 26.9895   8
  -2  -5 -11 288.292 31.7895   8
  -2  -5 -11 446.097 27.9371   1
  -2  -5 -10 27.6719 14.0619   1
  -2  -5  -9 5.77419 12.2649   1
  -2  -5  -8 415.167 29.0712   1
  -2  -5  -8 483.398 28.1963   1
  -2  -5  -7 39.4426 10.7797   1
  -2  -5  -7 28.3205 12.3762   1
  -2  -5  -7 29.0905 12.6866   4
  -2  -5  -7 30.6708 10.2545   2
  -2  -5  -6 1314.68 75.9694   1
  -2  -5  -6 1464.30 75.5839   1
  -2  -5  -6 1403.04 75.1412   2
  -2  -5  -6 1339.41 76.0330   4
  -2  -5  -5 39.2927 9.15307   2
  -2  -5  -5 38.9998 10.8408   4
  -2  -5  -5 32.8073 10.5068   1
  -2  -5  -5 51.6941 8.85372   1
  -2  -5  -5 20.3805 4.35390   9
  -2  -5  -4 1215.33 65.0604   2
  -2  -5  -4 1177.24 64.2518   9
  -2  -5  -4 1236.29 65.7809   4
  -2  -5  -3 21.4473 8.82200   2
  -2  -5  -3 3.08226 6.27315   9
  -2  -5  -3 10.4888 11.5415   7
  -2  -5  -2 1185.61 68.9702   2
  -2  -5  -2 1251.42 68.9598   1
  -2  -5  -2 1336.60 68.6637   1
  -2  -5  -2 1267.86 68.5700   9
  -2  -5  -2 1296.27 69.3352   7
  -2  -5  -1 4.64509 10.0568   2
  -2  -5  -1 9.37839 8.42145   1
  -2  -5  -1 13.2713 6.73940   1
  -2  -5  -1-0.88323 8.28330   9
  -2  -5  -1 1.53372 12.6120   7
  -2  -5   0 588.346 35.1362   2
  -2  -5   0 640.979 33.5918   1
  -2  -5   0 588.746 34.8414   9
  -2  -5   0 573.150 35.6866   7
  -2  -5   1 1688.57 93.9442   2
  -2  -5   1 1779.63 92.8473   1
  -2  -5   1 1681.81 94.0097   9
  -2  -5   1 1761.02 94.5775   7
  -2  -5   1 1711.38 94.5555   5
  -2  -5   2 79.4536 12.7867   2
  -2  -5   2 80.7790 6.87939   1
  -2  -5   2 85.6283 11.5503   9
  -2  -5   2 55.2930 15.4264   7
  -2  -5   2 52.3942 16.7228   5
  -2  -5   3 505.776 30.7432   2
  -2  -5   3 489.924 30.6080   9
  -2  -5   3 507.387 32.2996   7
  -2  -5   4 130.274 15.1493   9
  -2  -5   4 150.913 19.8098   7
  -2  -5   5 0.37607 13.8330   9
  -2  -5   5 7.48844 7.44829   8
  -2  -5   6 276.887 17.8227   8
  -2  -5   7 57.5405 9.09951   8
  -2  -5   7 64.9674 17.3714   9
  -2  -5   8 138.715 21.0854   9
  -2  -5   9 15.3255 19.7236   9
  -2  -4 -13 241.413 34.9832   8
  -2  -4 -12 17.8384 15.7692   1
  -2  -4 -12 8.20891 24.9755   8
  -2  -4 -11 266.983 20.2872   1
  -2  -4 -11 187.959 24.6554   8
  -2  -4 -10 125.692 14.7613   1
  -2  -4 -10 93.4404 16.6433   8
  -2  -4  -9 547.652 34.4724   1
  -2  -4  -9 471.320 34.4905   8
  -2  -4  -8 842.106 48.3271   1
  -2  -4  -8 932.938 47.8989   1
  -2  -4  -8 793.302 47.0528   2
  -2  -4  -8 830.623 48.2122   4
  -2  -4  -7 3.95314 9.72551   1
  -2  -4  -7 6.70849 10.9415   1
  -2  -4  -7-0.20241 9.53090   2
  -2  -4  -7 13.0417 11.1540   4
  -2  -4  -7 0.89669 8.00572   6
  -2  -4  -6 1066.02 52.2191   1
  -2  -4  -6 962.973 52.6395   1
  -2  -4  -6 904.245 51.7032   2
  -2  -4  -6 895.040 51.1344   6
  -2  -4  -6 957.515 52.6720   4
  -2  -4  -5 100.095 11.3071   1
  -2  -4  -5 121.775 10.1727   1
  -2  -4  -5 86.1954 10.1431   2
  -2  -4  -5 74.3223 11.3669   4
  -2  -4  -5 88.6460 8.85745   6
  -2  -4  -4 1222.60 68.6981   1
  -2  -4  -4 1388.54 68.5258   1
  -2  -4  -4 1270.79 68.3877   2
  -2  -4  -4 1210.45 67.8304   6
  -2  -4  -4 1261.56 68.9337   4
  -2  -4  -3 1545.07 88.7839   2
  -2  -4  -3 1708.94 88.1646   9
  -2  -4  -3 1642.54 89.2546   4
  -2  -4  -2 592.007 34.8346   2
  -2  -4  -2 638.595 34.0800   9
  -2  -4  -1 116.326 12.5133   2
  -2  -4  -1 137.369 10.5994   1
  -2  -4  -1 145.300 9.56046   1
  -2  -4  -1 133.155 10.7636   9
  -2  -4  -1 120.484 14.4059   7
  -2  -4   0 314.495 21.1203   2
  -2  -4   0 323.018 19.3676   1
  -2  -4   0 364.764 18.9484   1
  -2  -4   0 316.667 20.3059   9
  -2  -4   0 296.761 21.7927   7
  -2  -4   1 6902.06 373.780   2
  -2  -4   1 7122.29 372.971   1
  -2  -4   1 7028.07 373.004   1
  -2  -4   1 6998.42 373.887   9
  -2  -4   1 7009.61 373.905   7
  -2  -4   1 6977.78 373.701   5
  -2  -4   2 76.3215 11.6299   2
  -2  -4   2 47.4277 4.86349   1
  -2  -4   2 56.1159 9.96468   9
  -2  -4   2 57.9188 14.4322   7
  -2  -4   2 45.9812 15.1709   5
  -2  -4   3 112.660 13.9525   2
  -2  -4   3 155.538 13.2057   9
  -2  -4   3 121.895 16.2589   7
  -2  -4   4-2.14138 10.7552   9
  -2  -4   4 6.92660 5.90056   8
  -2  -4   5 228.268 14.5036   8
  -2  -4   6 1370.82 74.0200   8
  -2  -4   7 38.3838 15.4378   9
  -2  -4   8 46.0623 16.9044   9
  -2  -3 -12 5.76342 14.4448   1
  -2  -3 -12 26.2157 23.8867   8
  -2  -3 -11 58.4239 14.0601   1
  -2  -3 -11 41.3134 19.1505   8
  -2  -3 -10 47.8483 13.1469   1
  -2  -3 -10 53.3209 14.4500   8
  -2  -3  -9 332.272 23.0370   2
  -2  -3  -9 393.387 22.7472   1
  -2  -3  -9 350.920 23.3720   1
  -2  -3  -8 17.9166 11.7765   4
  -2  -3  -8 11.5658 11.6096   3
  -2  -3  -8 14.8633 11.0390   2
  -2  -3  -8 7.95245 11.8006   1
  -2  -3  -8 12.2007 7.10244   9
  -2  -3  -8 0.47896 10.3014   8
  -2  -3  -8-5.45152 10.0909   6
  -2  -3  -7 17.3498 10.6670   4
  -2  -3  -7 24.9716 10.4543   3
  -2  -3  -7 28.6603 10.0145   2
  -2  -3  -7 20.5831 10.4663   1
  -2  -3  -7 19.0122 6.29348   9
  -2  -3  -7 21.7091 9.57622   8
  -2  -3  -7 22.7405 5.68266   9
  -2  -3  -7 15.2739 8.91967   6
  -2  -3  -6-2.34041 9.72632   4
  -2  -3  -6 6.64408 9.78240   3
  -2  -3  -6 7.54704 8.70478   2
  -2  -3  -6 5.96375 9.61155   1
  -2  -3  -6 17.5408 3.72739   9
  -2  -3  -6 2.55595 3.59919   9
  -2  -3  -6 10.5393 7.95705   6
  -2  -3  -5 240.205 18.2406   1
  -2  -3  -5 277.752 18.4714   3
  -2  -3  -5 264.443 18.0555   2
  -2  -3  -5 277.244 18.5648   4
  -2  -3  -5 336.283 17.3164   6
  -2  -3  -4 2114.77 109.412   1
  -2  -3  -4 2079.35 109.410   3
  -2  -3  -4 2029.06 109.076   2
  -2  -3  -4 1957.04 108.793   6
  -2  -3  -4 2079.67 109.453   4
  -2  -3  -3 1752.45 91.0685   1
  -2  -3  -3 1673.19 90.9116   2
  -2  -3  -3 1656.20 91.0587   3
  -2  -3  -3 1737.36 91.1818   4
  -2  -3  -3 1672.85 90.6462   6
  -2  -3  -2 103.503 10.0742   2
  -2  -3  -2 106.382 10.2691   6
  -2  -3  -2 112.244 10.1119   4
  -2  -3  -1 136.233 12.1332   2
  -2  -3  -1 161.248 10.6391   9
  -2  -3   0 966.087 56.3147   2
  -2  -3   0 936.665 55.5638   1
  -2  -3   0 1248.53 56.3106   9
  -2  -3   0 1130.17 56.8240   7
  -2  -3   1 2227.78 123.539   2
  -2  -3   1 2457.57 122.668   1
  -2  -3   1 2232.31 122.590   1
  -2  -3   1 2402.38 123.563   9
  -2  -3   1 2161.46 123.438   5
  -2  -3   1 2275.20 123.766   7
  -2  -3   2 243.679 17.8964   2
  -2  -3   2 261.582 17.1112   9
  -2  -3   2 263.674 18.7672   5
  -2  -3   2 269.051 19.4658   7
  -2  -3   3 50.6649 9.65898   9
  -2  -3   3 35.8289 5.15050   8
  -2  -3   4 809.669 42.9995   9
  -2  -3   4 739.803 40.9767   8
  -2  -3   5 319.959 18.4945   8
  -2  -3   6 756.373 43.9707   9
  -2  -3   7 7.94820 13.5873   9
  -2  -2 -12 35.5182 23.6595   8
  -2  -2 -11-2.34869 13.4571   1
  -2  -2 -11-6.26720 16.9163   8
  -2  -2 -10 756.704 46.1736   1
  -2  -2 -10 747.130 47.3364   8
  -2  -2  -9 0.77395 11.0339   1
  -2  -2  -9-5.62839 13.0504   2
  -2  -2  -9 33.4522 12.9575   6
  -2  -2  -9-6.66773 12.1304   8
  -2  -2  -8 11.8164 12.1413   4
  -2  -2  -8 15.7038 11.6462   3
  -2  -2  -8 16.0741 10.2813   1
  -2  -2  -8 13.9679 11.8291   2
  -2  -2  -8 22.6712 9.06084   9
  -2  -2  -8 46.5071 11.4301   6
  -2  -2  -8 12.4341 10.0220   8
  -2  -2  -7 118.759 12.9778   3
  -2  -2  -7 125.716 12.8251   2
  -2  -2  -7 144.943 12.0010   1
  -2  -2  -7 107.923 11.9243   8
  -2  -2  -7 91.7575 10.4664   9
  -2  -2  -7 126.942 13.3503   4
  -2  -2  -7 132.749 12.5906   6
  -2  -2  -6 1196.64 66.1459   2
  -2  -2  -6 1235.75 66.3028   3
  -2  -2  -6 1261.14 66.2150   1
  -2  -2  -6 1164.39 65.2896   9
  -2  -2  -6 1190.91 66.5827   8
  -2  -2  -6 1230.03 65.9372   6
  -2  -2  -6 1272.00 66.5210   4
  -2  -2  -5 614.215 38.1228   2
  -2  -2  -5 639.163 38.2110   3
  -2  -2  -5 610.668 37.9671   1
  -2  -2  -5 729.828 38.4826   8
  -2  -2  -5 760.017 36.9752   9
  -2  -2  -5 654.316 37.9279   6
  -2  -2  -5 670.985 38.2734   4
  -2  -2  -4 1134.35 62.6118   2
  -2  -2  -4 1171.89 62.7120   3
  -2  -2  -4 1174.15 62.6511   1
  -2  -2  -4 1125.62 61.5389   9
  -2  -2  -4 1226.65 62.4025   6
  -2  -2  -4 1176.88 62.7537   4
  -2  -2  -3 907.083 48.4719   1
  -2  -2  -3 897.361 48.4884   3
  -2  -2  -3 880.948 48.4079   2
  -2  -2  -3 863.683 48.5005   4
  -2  -2  -3 894.033 48.2605   6
  -2  -2  -2 114.981 9.35351   1
  -2  -2  -2 106.422 9.54098   2
  -2  -2  -2 114.274 9.05458   3
  -2  -2  -2 97.4384 9.59862   4
  -2  -2  -2 95.6930 9.94568   6
  -2  -2  -1 2392.41 123.171   2
  -2  -2  -1 2228.90 123.124   6
  -2  -2   0 19082.1 1011.53   2
  -2  -2   1 4654.73 246.842   1
  -2  -2   2 2.06332 7.29867   9
  -2  -2   3 115.426 10.4910   9
  -2  -2   4 1545.36 84.3032   7
  -2  -1 -12 13.8458 24.0732   8
  -2  -1 -12-24.6476 42.0588   7
  -2  -1 -11-2.66959 17.6444   8
  -2  -1 -10 795.006 43.4140   1
  -2  -1 -10 697.452 44.4934   8
  -2  -1  -9 171.058 17.1323   8
  -2  -1  -9 194.632 19.5545   6
  -2  -1  -8 397.188 24.6810   4
  -2  -1  -8 377.231 24.2508   3
  -2  -1  -8 418.861 24.8568   2
  -2  -1  -8 391.246 23.1645   1
  -2  -1  -8 319.007 23.0992   9
  -2  -1  -8 337.958 23.6652   8
  -2  -1  -8 378.805 24.7601   6
  -2  -1  -7 221.770 16.9580   3
  -2  -1  -7 243.531 17.3980   4
  -2  -1  -7 214.284 17.5736   2
  -2  -1  -7 209.918 15.6065   1
  -2  -1  -7 238.040 16.4495   8
  -2  -1  -7 227.090 15.7959   9
  -2  -1  -7 237.311 17.8001   6
  -2  -1  -6 610.463 33.9191   2
  -2  -1  -6 582.635 33.5179   3
  -2  -1  -6 599.919 33.7895   4
  -2  -1  -6 567.921 32.9812   1
  -2  -1  -6 541.919 32.7012   9
  -2  -1  -6 599.228 33.6929   8
  -2  -1  -6 615.387 33.7682   6
  -2  -1  -5 613.061 36.0129   2
  -2  -1  -5 615.515 35.8719   4
  -2  -1  -5 549.099 35.2206   1
  -2  -1  -5 661.402 34.9179   9
  -2  -1  -5 701.932 36.0627   8
  -2  -1  -5 687.608 36.1190   6
  -2  -1  -4 1061.82 59.0961   4
  -2  -1  -4 1074.37 59.0466   2
  -2  -1  -4 971.618 58.6294   1
  -2  -1  -4 1165.34 59.3074   8
  -2  -1  -4 1138.33 58.5015   9
  -2  -1  -4 1125.22 59.0339   6
  -2  -1  -3 1.73163 7.63769   4
  -2  -1  -3 3.66557 7.97136   2
  -2  -1  -3 2.92531 6.78905   1
  -2  -1  -3 24.9331 5.36639   9
  -2  -1  -3 3.78039 5.72111   8
  -2  -1  -3 8.71706 8.71228   6
  -2  -1  -2 3.02542 6.73072   4
  -2  -1  -2 0.30978 6.09577   1
  -2  -1  -2 2.12575 7.45250   2
  -2  -1  -2 2.12869 5.27836   9
  -2  -1  -2 2.74941 5.10027   8
  -2  -1  -2 4.81091 7.89780   6
  -2  -1  -1 3481.56 187.645   2
  -2  -1  -1 3381.95 187.569   1
  -2  -1  -1 3795.77 187.684   9
  -2  -1  -1 3497.11 187.744   6
  -2  -1   0 1439.25 74.1057   9
  -2  -1   0 1321.28 74.1618   6
  -2  -1   1 256.536 16.0428   1
  -2  -1   1 371.914 17.7746   9
  -2  -1   2 377.541 20.8033   1
  -2  -1   3 96.1022 7.36777   1
  -2  -1   3 121.381 10.6747   2
  -2  -1   3 144.871 12.8859   7
  -2  -1   4 1774.56 95.7805   7
  -2   0 -12-13.1447 44.6136   7
  -2   0 -11 56.5726 35.7716   7
  -2   0 -11 60.4499 20.7425   8
  -2   0 -10 413.856 28.4396   8
  -2   0  -9 41.0329 10.9358   1
  -2   0  -9 31.0945 12.1520   8
  -2   0  -8 55.5837 13.6455   4
  -2   0  -8 40.9476 11.8257   3
  -2   0  -8 45.7288 10.3167   1
  -2   0  -8 29.6459 14.3353   2
  -2   0  -8 76.5144 13.2454   9
  -2   0  -8 41.3120 11.0142   8
  -2   0  -8 34.1788 15.3523   6
  -2   0  -7 2051.04 103.421   2
  -2   0  -7 2011.27 103.509   4
  -2   0  -7 1929.59 102.571   1
  -2   0  -7 1853.64 103.485   8
  -2   0  -7 1724.03 103.059   9
  -2   0  -7 1892.80 103.450   6
  -2   0  -6 3.17223 10.6339   4
  -2   0  -6 1.22010 7.82916   1
  -2   0  -6 1.17696 11.0118   2
  -2   0  -6 17.2031 9.46565   9
  -2   0  -6 2.50740 12.0284   6
  -2   0  -6-1.41159 8.22518   8
  -2   0  -5 2131.78 110.521   2
  -2   0  -5 2070.17 110.545   4
  -2   0  -5 1960.91 109.946   1
  -2   0  -5 1983.63 110.263   9
  -2   0  -5 2133.80 110.758   8
  -2   0  -5 2116.39 110.600   6
  -2   0  -4 793.107 43.2151   2
  -2   0  -4 743.836 42.5196   1
  -2   0  -4 768.852 43.0638   9
  -2   0  -4 820.965 43.1938   8
  -2   0  -4 782.052 43.3353   6
  -2   0  -3 714.919 40.3417   2
  -2   0  -3 689.006 39.7314   1
  -2   0  -3 749.767 40.4042   9
  -2   0  -3 766.236 40.2338   8
  -2   0  -3 738.941 40.5283   6
  -2   0  -2 1019.86 59.2865   2
  -2   0  -2 906.368 58.9792   1
  -2   0  -2 1260.49 59.4853   9
  -2   0  -2 1312.25 59.5477   8
  -2   0  -2 1122.95 59.4824   6
  -2   0  -1 191.172 11.3024   9
  -2   0  -1 179.676 9.58626   8
  -2   0  -1 126.730 11.1329   6
  -2   0   0 1640.48 81.2721   9
  -2   0   0 1437.15 80.8375   1
  -2   0   1 97.9524 7.86195   2
  -2   0   1 99.3624 9.71946   9
  -2   0   2 1785.24 97.9220   1
  -2   0   2 1837.23 97.7896   2
  -2   0   2 1884.26 97.9565   7
  -2   0   3 939.701 54.6425   1
  -2   0   3 1019.29 54.7692   2
  -2   0   4 1519.88 80.1239   1
  -2   0   4 1477.64 79.9715   3
  -2   1 -12 1.53364 37.4859   2
  -2   1 -12 3.56145 48.0680   7
  -2   1 -11 18.0059 38.9630   7
  -2   1 -10 524.872 36.1977   8
  -2   1 -10 681.433 44.0189   7
  -2   1  -9 38.8758 12.8566   8
  -2   1  -8 25.5839 9.70368   1
  -2   1  -8 11.5026 13.3988   9
  -2   1  -8 6.02206 10.7027   8
  -2   1  -7 1515.48 75.3081   2
  -2   1  -7 1417.06 75.1813   4
  -2   1  -7 1450.82 73.9565   1
  -2   1  -7 1267.75 74.9988   8
  -2   1  -7 1377.93 75.4216   6
  -2   1  -6 66.8288 12.6274   2
  -2   1  -6 66.3670 9.14169   1
  -2   1  -6 43.1417 11.0026   9
  -2   1  -6 49.5916 13.3493   6
  -2   1  -6 56.2730 9.91654   8
  -2   1  -5 3314.08 164.582   2
  -2   1  -5 3015.96 163.877   1
  -2   1  -5 3033.12 164.784   8
  -2   1  -5 2912.01 164.548   9
  -2   1  -5 3124.27 164.636   6
  -2   1  -4 608.531 33.2129   2
  -2   1  -4 587.100 32.0332   1
  -2   1  -4 523.831 33.1597   9
  -2   1  -4 580.404 32.8454   8
  -2   1  -4 561.758 33.4365   6
  -2   1  -3 364.005 23.1021   2
  -2   1  -3 356.728 22.2538   1
  -2   1  -3 432.533 23.3313   9
  -2   1  -3 394.529 23.5675   6
  -2   1  -2 160.323 13.5123   1
  -2   1  -2 228.212 15.4757   6
  -2   1  -1 584.061 35.6411   9
  -2   1  -1 677.543 35.1388   1
  -2   1   0 379.754 21.2982   2
  -2   1   0 364.618 21.6947   1
  -2   1   0 387.514 22.3201   9
  -2   1   1 607.356 32.8837   2
  -2   1   1 649.378 34.1702   9
  -2   1   1 620.466 33.6390   6
  -2   1   1 567.942 33.8583   5
  -2   1   2 2347.27 125.210   6
  -2   1   3 226.696 14.5446   1
  -2   1   3 235.382 15.7303   9
  -2   1   3 225.178 13.2534   4
  -2   1   4 259.653 17.1950   1
  -2   1   4 314.788 18.8064   9
  -2   1   4 274.086 16.0585   4
  -2   1   5 685.881 37.7344   1
  -2   1   5 691.204 37.2511   4
  -2   1   5 666.784 37.6577   3
  -2   1   6 18.6569 7.53037   3
  -2   2 -11 0.45902 33.1056   2
  -2   2 -11 6.60018 41.8580   7
  -2   2 -10 127.492 33.0044   7
  -2   2  -9 2.06511 25.6189   7
  -2   2  -8 111.800 12.1341   1
  -2   2  -8 73.1481 16.1590   9
  -2   2  -7 211.310 15.0984   1
  -2   2  -7 169.803 18.0622   9
  -2   2  -6-7.11921 12.7139   2
  -2   2  -6-9.94795 8.23759   1
  -2   2  -6-4.91534 12.2938   9
  -2   2  -6-0.08270 13.6220   6
  -2   2  -5 1548.05 81.4743   2
  -2   2  -5 1459.02 80.3619   1
  -2   2  -5 1527.78 81.6704   9
  -2   2  -5 1460.12 81.6390   6
  -2   2  -4 696.977 36.9506   1
  -2   2  -4 637.360 38.5915   9
  -2   2  -4 635.869 38.5801   6
  -2   2  -3 31.8551 7.73407   1
  -2   2  -3 24.8213 10.3427   9
  -2   2  -3 28.3832 11.0408   6
  -2   2  -2 753.944 43.2876   1
  -2   2  -2 855.470 44.5126   9
  -2   2  -1 8.31694 7.74143   1
  -2   2  -1 12.0626 8.22638   2
  -2   2  -1 6.74479 9.56115   9
  -2   2   0 328.073 19.8287   2
  -2   2   0 306.145 20.3326   1
  -2   2   0 387.789 21.5342   9
  -2   2   0 361.625 20.6869   6
  -2   2   1 353.122 21.1122   1
  -2   2   1 374.204 19.9663   2
  -2   2   1 298.190 22.0776   5
  -2   2   1 357.954 20.8133   6
  -2   2   2 1401.54 75.1762   6
  -2   2   3 613.902 32.7448   9
  -2   2   3 543.913 31.2595   4
  -2   2   4 24.1260 6.53107   4
  -2   2   4 13.6252 7.94105   1
  -2   2   4 36.7670 9.91585   9
  -2   2   5 369.218 22.5823   1
  -2   2   5 420.002 23.8679   9
  -2   2   5 360.194 21.9613   4
  -2   2   6 919.654 47.8892   1
  -2   2   6 858.766 47.2737   4
  -2   2   6 816.082 47.7114   3
  -2   2   7 1011.48 55.4137   4
  -2   2   7 1015.95 55.8475   3
  -2   2   8 282.033 19.3398   3
  -2   3 -11 95.5238 46.7122   7
  -2   3 -10 24.1346 28.6804   2
  -2   3 -10-14.3124 35.1518   7
  -2   3  -9-11.2177 21.7857   2
  -2   3  -9-2.51208 27.5738   7
  -2   3  -8 37.7446 23.8300   7
  -2   3  -7 230.270 16.5365   1
  -2   3  -7 208.233 25.0594   7
  -2   3  -6 407.692 21.8871   1
  -2   3  -6 340.837 27.8734   7
  -2   3  -5 86.4946 9.80845   1
  -2   3  -5 66.3296 14.1703   9
  -2   3  -5 58.4063 14.7677   6
  -2   3  -4 145.772 15.3115   9
  -2   3  -4 143.768 12.2080   1
  -2   3  -3 121.622 15.4413   9
  -2   3  -3 208.233 13.5023   1
  -2   3  -2 3565.73 188.565   2
  -2   3  -2 3718.37 188.584   1
  -2   3  -2 3217.72 189.212   9
  -2   3  -1-2.24768 8.40208   2
  -2   3  -1 2.97711 8.30734   1
  -2   3  -1 4.01892 9.64880   9
  -2   3  -1 7.28549 10.1414   6
  -2   3   0 668.783 35.7536   1
  -2   3   0 628.949 35.1370   2
  -2   3   0 607.426 35.5961   6
  -2   3   1 2333.66 123.613   1
  -2   3   1 2301.44 122.818   2
  -2   3   1 2305.28 123.142   6
  -2   3   1 2290.82 123.124   7
  -2   3   2 1101.84 59.2952   2
  -2   3   2 1186.47 60.6497   1
  -2   3   2 1081.41 60.7266   9
  -2   3   2 1075.79 59.4978   7
  -2   3   2 1139.29 59.8294   6
  -2   3   3 272.054 18.5490   9
  -2   3   3 266.541 16.3797   6
  -2   3   4 209.308 16.1594   9
  -2   3   4 200.753 14.0803   4
  -2   3   5 898.018 51.9312   1
  -2   3   5 1037.60 52.6274   9
  -2   3   5 915.066 51.4940   4
  -2   3   6 780.746 46.7826   3
  -2   3   6 851.521 46.8715   1
  -2   3   6 874.348 47.5176   9
  -2   3   6 844.228 46.2902   4
  -2   3   7 153.876 14.2903   3
  -2   3   7 161.956 13.2772   4
  -2   3   8 19.8181 11.5569   3
  -2   3   8 17.7897 10.4197   4
  -2   3   9-5.16042 13.0200   3
  -2   4 -10 28.7054 32.4800   2
  -2   4 -10-21.1821 41.1341   7
  -2   4 -10-40.6915 48.9779   5
  -2   4  -9 62.3157 25.2686   2
  -2   4  -9 36.6309 31.0509   7
  -2   4  -8-4.72713 19.6570   2
  -2   4  -8 1.84572 25.3445   7
  -2   4  -7 157.117 21.0962   2
  -2   4  -7 148.384 24.8350   7
  -2   4  -6 625.196 35.1802   1
  -2   4  -6 542.748 40.9480   5
  -2   4  -5 59.9435 10.9822   1
  -2   4  -5 37.8787 15.1699   9
  -2   4  -5 22.1916 20.3285   5
  -2   4  -4 11.4563 12.7007   2
  -2   4  -4 24.5265 9.86736   1
  -2   4  -4 11.1012 13.5947   9
  -2   4  -4-12.7750 18.6412   5
  -2   4  -3 49.2546 12.2190   2
  -2   4  -3 64.3196 10.0544   1
  -2   4  -3 47.4124 13.4971   9
  -2   4  -3 48.2404 13.5119   6
  -2   4  -3 3.12999 17.8866   5
  -2   4  -3 53.4583 15.8146   7
  -2   4  -2 1413.28 75.4475   2
  -2   4  -2 1495.49 75.3138   1
  -2   4  -2 1298.65 76.4142   9
  -2   4  -2 1313.91 75.6955   6
  -2   4  -2 1350.46 76.3390   7
  -2   4  -1 2.92837 9.31434   2
  -2   4  -1 3.89217 9.20057   1
  -2   4  -1-1.63135 11.2071   6
  -2   4  -1 8.07543 12.9012   7
  -2   4   0 523.362 28.8371   1
  -2   4   0 475.079 27.9188   2
  -2   4   0 472.277 28.4137   2
  -2   4   0 481.930 28.7412   6
  -2   4   0 488.390 29.2920   7
  -2   4   1 1861.21 103.188   2
  -2   4   1 1963.91 103.042   2
  -2   4   1 2084.46 104.075   1
  -2   4   1 1861.82 104.342   9
  -2   4   1 1920.27 103.405   6
  -2   4   1 1892.99 103.535   7
  -2   4   2 359.991 20.1749   2
  -2   4   2 328.993 20.4585   2
  -2   4   2 384.716 22.2827   1
  -2   4   2 345.653 23.1015   9
  -2   4   2 357.773 20.9544   7
  -2   4   2 366.020 21.1405   6
  -2   4   3 9.64954 9.36903   1
  -2   4   3 27.9524 10.6345   9
  -2   4   3 10.2337 7.42041   6
  -2   4   4 371.990 24.6192   9
  -2   4   4 387.382 23.3538   4
  -2   4   5 251.580 18.7163   9
  -2   4   5 234.008 16.7680   4
  -2   4   6 47.2146 10.3543   4
  -2   4   6 57.2887 12.7490   9
  -2   4   6 38.6347 11.3247   1
  -2   4   7 11.3558 10.6777   4
  -2   4   7 11.5714 11.8930   3
  -2   4   7 13.8411 13.7240   9
  -2   4   7-8.31929 11.8756   1
  -2   4   8 13.1843 11.3783   4
  -2   4   8 20.5067 12.6956   3
  -2   4   9 37.3208 11.9100   4
  -2   4   9 37.8611 14.2343   3
  -2   4  10 148.581 17.6918   3
  -2   5  -9 234.889 33.3113   2
  -2   5  -9 206.549 39.5602   7
  -2   5  -9 198.405 49.1845   5
  -2   5  -8 28.9567 22.7824   2
  -2   5  -8-4.22669 28.7449   7
  -2   5  -8-21.7927 37.4576   5
  -2   5  -7-31.8797 30.0379   5
  -2   5  -6-19.7134 25.5730   5
  -2   5  -5 3.28346 11.2035   1
  -2   5  -5-1.83642 16.6833   2
  -2   5  -5 8.27253 20.6622   7
  -2   5  -5-17.2943 23.0012   5
  -2   5  -4 365.557 26.5980   2
  -2   5  -4 320.471 28.7350   7
  -2   5  -4 317.721 30.7805   5
  -2   5  -3 73.1996 14.9202   2
  -2   5  -3 75.9662 12.2758   1
  -2   5  -3 75.8680 14.2982   2
  -2   5  -3 54.3951 16.2785   9
  -2   5  -3 60.3137 20.0618   5
  -2   5  -3 61.9679 15.6406   6
  -2   5  -3 63.7423 18.0549   7
  -2   5  -2-6.34728 12.7593   2
  -2   5  -2 3.50745 10.2536   1
  -2   5  -2-6.64527 12.3476   2
  -2   5  -2 2.47332 13.9479   9
  -2   5  -2-12.3353 15.6157   7
  -2   5  -2-8.15910 13.6851   6
  -2   5  -1 162.161 13.7121   1
  -2   5  -1 133.765 13.5077   2
  -2   5  -1 118.883 14.1773   2
  -2   5  -1 105.692 14.9928   6
  -2   5  -1 101.591 17.1347   7
  -2   5   0 19.8241 10.7329   2
  -2   5   0 25.5446 9.90036   2
  -2   5   0 37.4455 11.1200   1
  -2   5   0 18.5433 13.1104   9
  -2   5   0 27.8274 11.6107   6
  -2   5   0 29.9969 14.5599   7
  -2   5   1 1572.27 82.8172   2
  -2   5   1 1594.10 83.1971   2
  -2   5   1 1325.82 84.2498   9
  -2   5   1 1466.48 83.1503   6
  -2   5   1 1452.03 83.5100   7
  -2   5   2 12.5417 8.15706   2
  -2   5   2 11.5470 10.4054   1
  -2   5   2 13.3969 6.93584   2
  -2   5   2 24.3118 12.7220   9
  -2   5   2 10.9788 9.15894   6
  -2   5   2 17.4330 9.83610   7
  -2   5   3 358.802 20.7491   2
  -2   5   3 316.282 23.9736   9
  -2   5   3 362.858 21.7566   6
  -2   5   4 597.303 39.5159   9
  -2   5   4 639.401 38.8379   4
  -2   5   5 45.5634 11.7468   4
  -2   5   5 43.4632 14.0645   9
  -2   5   6 21.4578 11.4633   4
  -2   5   6 25.7922 13.4255   9
  -2   5   6 25.0700 12.4788   1
  -2   5   7-9.52262 13.4429   3
  -2   5   7-3.97869 12.0353   4
  -2   5   7 8.58020 13.4233   9
  -2   5   8 196.049 18.7858   3
  -2   5   8 176.422 19.1851   9
  -2   5   8 180.800 16.9617   4
  -2   5   9 63.0005 14.1655   4
  -2   5   9 60.6075 16.1951   3
  -2   5  10 45.5666 16.7411   3
  -2   5  10 53.2842 14.5123   4
  -2   5  11 25.8212 17.6847   3
  -2   6  -8 156.974 46.7667   5
  -2   6  -7 12.3575 35.8052   5
  -2   6  -6 128.386 22.3124   2
  -2   6  -6 133.909 31.1764   5
  -2   6  -6 124.840 27.4651   7
  -2   6  -5 214.304 22.7256   2
  -2   6  -5 187.142 29.0030   5
  -2   6  -5 156.826 26.7269   7
  -2   6  -4 359.279 29.4365   2
  -2   6  -4 378.572 34.1514   5
  -2   6  -4 317.709 32.9179   7
  -2   6  -3 217.054 17.1024   1
  -2   6  -3 161.300 19.7387   2
  -2   6  -3 157.404 23.7094   7
  -2   6  -3 175.883 25.1694   5
  -2   6  -2 73.7787 14.6248   2
  -2   6  -2 94.8718 13.5710   1
  -2   6  -2 65.0116 15.8536   2
  -2   6  -2 64.5960 19.9423   7
  -2   6  -2 69.8122 16.4494   6
  -2   6  -1 58.5923 13.0610   2
  -2   6  -1 87.1664 13.2868   1
  -2   6  -1 64.0772 14.7675   2
  -2   6  -1 48.4082 14.9020   6
  -2   6  -1 53.0246 18.2304   7
  -2   6   0 10.0587 13.0869   2
  -2   6   0 12.8038 12.1087   1
  -2   6   0-0.05794 10.9838   2
  -2   6   0 8.87383 14.6033   9
  -2   6   0-16.5733 13.0580   6
  -2   6   0 24.4320 15.4477   7
  -2   6   1 752.622 39.3230   2
  -2   6   1 702.453 40.1105   2
  -2   6   1 888.558 40.8362   1
  -2   6   1 525.474 41.4445   9
  -2   6   1 681.188 40.8169   7
  -2   6   1 610.538 39.7297   6
  -2   6   2 21.8210 9.65674   2
  -2   6   2 8.42603 11.6732   1
  -2   6   2 17.7117 8.43121   2
  -2   6   2 20.3674 14.9177   9
  -2   6   2 21.1058 12.0242   7
  -2   6   3 7.30404 6.95268   2
  -2   6   3 6.38948 6.08612   2
  -2   6   3 9.22366 11.6973   1
  -2   6   3 0.69336 13.6255   9
  -2   6   3-1.63764 8.51962   6
  -2   6   4 280.216 23.4921   9
  -2   6   4 314.502 23.1077   4
  -2   6   5 150.088 17.7993   9
  -2   6   5 147.055 16.2950   4
  -2   6   6 115.301 15.2091   4
  -2   6   6 108.348 16.7421   9
  -2   6   7 9.74972 13.2304   4
  -2   6   7 10.0724 15.4296   9
  -2   6   8 169.875 18.9553   3
  -2   6   8 138.925 17.4917   4
  -2   6   9 7.08856 14.6035   4
  -2   6   9 9.92847 16.8727   3
  -2   6  10 37.6473 18.3361   3
  -2   6  11 42.1946 19.7630   3
  -2   7  -7 21.7579 26.0351   2
  -2   7  -7 9.65975 46.1091   5
  -2   7  -7 18.5837 32.5563   7
  -2   7  -6 324.497 30.3108   2
  -2   7  -6 297.804 42.2441   5
  -2   7  -6 264.225 34.3475   7
  -2   7  -5 22.1519 21.3006   2
  -2   7  -5 43.3032 30.9470   5
  -2   7  -5-24.4632 26.9122   7
  -2   7  -4 96.0876 21.4418   2
  -2   7  -4 72.6061 26.0674   7
  -2   7  -4 102.978 28.2418   5
  -2   7  -3 30.9280 19.2744   2
  -2   7  -3 44.8874 25.7897   5
  -2   7  -3 41.4071 23.7155   7
  -2   7  -2-7.97057 13.8667   1
  -2   7  -2 12.3121 16.8517   2
  -2   7  -2 8.48509 21.3948   7
  -2   7  -1 132.296 16.5823   2
  -2   7  -1 105.906 18.4261   2
  -2   7  -1 121.857 18.4212   6
  -2   7  -1 107.997 20.6398   7
  -2   7   0 17.6082 13.1516   1
  -2   7   0 1.52607 12.7226   2
  -2   7   0 13.4292 14.4857   2
  -2   7   0-24.8647 14.8325   6
  -2   7   0 35.6285 17.1428   7
  -2   7   1 26.0776 13.4357   1
  -2   7   1 16.7862 11.0556   2
  -2   7   1 27.1815 12.8529   2
  -2   7   1 28.9470 16.1871   7
  -2   7   1 29.5440 13.0790   6
  -2   7   2 23.0245 9.49352   2
  -2   7   2 30.4450 10.7271   2
  -2   7   2 32.2740 13.6083   7
  -2   7   2 17.6760 11.2522   6
  -2   7   3 16.9537 7.69995   2
  -2   7   3 17.0431 8.49116   2
  -2   7   3 19.6025 9.47515   6
  -2   7   4 170.292 10.4159   2
  -2   7   4 281.970 19.3950   4
  -2   7   5 74.5681 16.1616   4
  -2   7   6 8.66935 15.3666   4
  -2   7   7 147.673 17.6414   4
  -2   7   8 105.313 17.5013   4
  -2   7   8 118.200 19.4234   3
  -2   7   9 26.5014 17.5262   4
  -2   7   9 9.84539 18.9217   3
  -2   7  10 16.9404 19.9782   3
  -2   8  -5 151.619 26.2557   2
  -2   8  -5 160.737 42.2949   5
  -2   8  -5 135.046 30.6143   7
  -2   8  -4-22.1090 22.2067   2
  -2   8  -4 6.49186 34.6937   5
  -2   8  -4 30.6004 26.3398   7
  -2   8  -3 85.6994 21.6439   2
  -2   8  -3 90.5804 25.3108   7
  -2   8  -2 5.11376 19.1204   2
  -2   8  -2 37.1572 22.4669   7
  -2   8  -1 416.555 29.6484   2
  -2   8  -1 373.888 31.7154   7
  -2   8   0 135.449 18.9742   2
  -2   8   0 169.807 17.3781   2
  -2   8   0 131.067 22.0793   7
  -2   8   1 14.1488 14.0899   2
  -2   8   1 28.2613 17.7506   7
  -2   8   2 6.28279 11.6103   2
  -2   8   2 0.40398 14.6736   7
  -2   8   4 287.560 24.4713   4
  -2   8   5 11.3782 17.2026   4
  -2   8   6-9.99501 17.1082   4
  -2   8   7 132.245 19.4165   4
  -2   8   8 156.790 22.8835   3
  -2   8   8 163.832 20.7718   4
  -2   9  -4 49.3868 25.2009   2
  -2   9  -4 80.3182 29.7807   7
  -2   9  -3 62.2154 23.3026   2
  -2   9  -3 62.3592 27.8244   7
  -2   9  -2 41.9236 21.2880   2
  -2   9  -2 7.17358 25.6245   7
  -2   9  -1 317.899 26.4486   2
  -2   9  -1 225.583 29.3679   7
  -2   9   0 13.7858 18.5620   2
  -2   9   0 15.7091 22.4145   7
  -2   9   3 2.05317 18.8746   4
  -2   9   4 53.1187 19.9135   4
  -2   9   5 1.02439 19.3799   4
  -2   9   6-13.4876 19.3365   4
  -2   9   7 48.1532 20.0192   4
  -2   9   8 15.4321 20.3888   4
  -2  10  -3 80.3972 26.0413   2
  -2  10  -3 71.6887 31.3139   7
  -2  10  -2 170.497 26.1038   2
  -2  10  -2 132.485 30.8678   7
  -2  10   3 44.3390 22.6544   4
  -2  10   4 18.1557 22.0242   4
  -1 -11  -3 55.1644 18.4227   1
  -1 -11  -2 22.6677 18.2058   1
  -1 -11  -1 149.352 19.1836   1
  -1 -11  -1 68.3310 34.3027   9
  -1 -11   0 262.516 22.1707   1
  -1 -11   0 122.600 37.6975   9
  -1 -11   1 26.1265 36.7859   9
  -1 -10  -5 22.2298 17.5339   1
  -1 -10  -4 18.8230 16.7147   1
  -1 -10  -3 94.6458 18.0123   1
  -1 -10  -2 1.68963 15.6076   1
  -1 -10  -2 12.1115 23.4540   9
  -1 -10  -1 41.5324 16.1157   1
  -1 -10  -1 16.7085 24.8480   9
  -1 -10   0 267.284 20.7299   1
  -1 -10   0 147.065 30.2609   9
  -1 -10   1 9.92155 13.4569   1
  -1 -10   1 19.8955 27.4381   9
  -1 -10   2 89.4442 30.7817   9
  -1 -10   3 48.8612 32.7448   9
  -1  -9  -6 25.7820 17.2415   1
  -1  -9  -5 136.947 18.7101   1
  -1  -9  -4 45.5880 15.5481   1
  -1  -9  -3 357.797 23.2241   1
  -1  -9  -3 243.436 24.0146   9
  -1  -9  -2 145.195 16.6279   1
  -1  -9  -2 74.5650 18.2273   9
  -1  -9  -1 4.09926 13.5558   1
  -1  -9  -1-2.67112 17.3497   9
  -1  -9   0 93.1310 14.6529   1
  -1  -9   0 63.8005 19.5532   9
  -1  -9   1 159.919 15.5636   1
  -1  -9   1 72.5386 21.3307   9
  -1  -9   2 518.232 27.9387   1
  -1  -9   2 279.409 33.1082   9
  -1  -9   3 328.404 20.1044   1
  -1  -9   3 187.035 29.4446   9
  -1  -9   4 11.9488 25.0965   9
  -1  -9   5 20.1422 28.6128   9
  -1  -8  -8 10.2061 15.6766   1
  -1  -8  -5 52.1355 14.4767   1
  -1  -8  -4 730.023 37.7441   1
  -1  -8  -4 530.855 36.2742   9
  -1  -8  -3 399.765 23.2125   1
  -1  -8  -3 248.703 22.5975   9
  -1  -8  -2 93.9149 14.7467   2
  -1  -8  -2 140.743 14.5181   1
  -1  -8  -2 117.754 15.7734   9
  -1  -8  -2 90.6083 17.5629   7
  -1  -8  -1 4.38535 11.7145   1
  -1  -8  -1-7.47445 14.3724   9
  -1  -8  -1-0.08513 17.3367   7
  -1  -8   0 107.994 13.0741   1
  -1  -8   0 71.3655 16.0926   9
  -1  -8   0 87.2089 20.0451   7
  -1  -8   1 10.6209 10.5596   1
  -1  -8   1 2.85111 15.4694   9
  -1  -8   2 173.876 13.6458   1
  -1  -8   2 96.5316 19.3255   9
  -1  -8   3 63.3438 9.52722   1
  -1  -8   3 24.5642 18.0844   9
  -1  -8   4 4.72451 8.15933   1
  -1  -8   4-25.2518 19.6161   9
  -1  -8   5 107.919 22.9404   9
  -1  -8   6 23.7398 24.0454   9
  -1  -7  -9 61.0273 15.8364   1
  -1  -7  -8 13.9622 14.2115   1
  -1  -7  -7 665.981 39.6983   1
  -1  -7  -6 143.394 15.4165   1
  -1  -7  -5 84.1804 12.1254   9
  -1  -7  -4 1545.22 87.2747   2
  -1  -7  -4 1550.52 87.6840   9
  -1  -7  -4 1516.89 87.6260   7
  -1  -7  -3 65.6019 11.7654   2
  -1  -7  -3 75.6628 12.1754   1
  -1  -7  -3 62.8275 12.2838   9
  -1  -7  -3 54.6799 14.5612   7
  -1  -7  -2 180.657 16.8224   2
  -1  -7  -2 239.535 16.7639   1
  -1  -7  -2 231.853 17.2218   9
  -1  -7  -2 180.511 19.0351   7
  -1  -7  -2 221.970 22.9619   5
  -1  -7  -1-6.77664 12.2322   2
  -1  -7  -1 7.01742 9.91951   1
  -1  -7  -1-0.09787 11.5432   9
  -1  -7  -1-12.8439 15.2741   7
  -1  -7  -1-3.95503 19.0928   5
  -1  -7   0 838.808 48.4038   2
  -1  -7   0 742.857 48.7280   9
  -1  -7   0 771.708 49.6334   7
  -1  -7   1 369.173 30.5197   9
  -1  -7   1 436.133 33.0255   7
  -1  -7   2 42.6699 9.09706   1
  -1  -7   2 29.7065 14.3937   9
  -1  -7   3 3.86819 7.93567   1
  -1  -7   3-5.26145 14.6127   9
  -1  -7   4 80.6352 8.65398   1
  -1  -7   4 44.4314 17.1175   9
  -1  -7   5 137.481 21.3296   9
  -1  -7   5 132.041 16.7745   8
  -1  -7   6 356.821 29.1563   9
  -1  -7   6 332.072 24.2535   8
  -1  -7   8 33.9811 23.7918   9
  -1  -6 -10-15.8277 15.0382   1
  -1  -6  -9 91.8343 15.4659   1
  -1  -6  -8-3.59628 12.2538   1
  -1  -6  -7 547.693 31.1189   1
  -1  -6  -7 453.101 31.9530   1
  -1  -6  -6 44.5691 9.55672   2
  -1  -6  -6 50.2052 11.3368   1
  -1  -6  -6 60.0919 13.7679   1
  -1  -6  -6 39.1832 10.2298   9
  -1  -6  -6 38.2137 11.6866   7
  -1  -6  -5 27.8391 9.04641   2
  -1  -6  -5 25.5229 10.2915   1
  -1  -6  -5 43.2545 9.39840   9
  -1  -6  -5 37.7058 11.1849   7
  -1  -6  -4 1148.04 62.9562   2
  -1  -6  -4 1152.73 63.2120   9
  -1  -6  -4 1173.96 63.2627   7
  -1  -6  -3 2.18051 9.27299   2
  -1  -6  -3 5.59098 8.85400   1
  -1  -6  -3 11.2828 9.52178   9
  -1  -6  -3 17.5243 11.2939   7
  -1  -6  -2 215.797 17.2814   2
  -1  -6  -2 264.816 16.7122   1
  -1  -6  -2 245.643 17.0172   9
  -1  -6  -2 233.109 18.9029   7
  -1  -6  -1 640.693 39.1736   2
  -1  -6  -1 748.414 38.9469   1
  -1  -6  -1 693.727 39.4932   9
  -1  -6  -1 664.618 40.3861   7
  -1  -6  -1 687.095 41.4365   5
  -1  -6   0 188.680 16.7928   2
  -1  -6   0 242.147 14.7508   1
  -1  -6   0 193.298 16.6689   9
  -1  -6   0 187.743 18.9575   7
  -1  -6   1 329.219 22.9613   2
  -1  -6   1 362.036 20.8301   1
  -1  -6   1 321.447 22.9194   9
  -1  -6   1 328.219 24.9791   7
  -1  -6   2 148.838 16.9901   9
  -1  -6   2 150.063 20.5384   7
  -1  -6   3 33.4538 13.0604   9
  -1  -6   3 24.7224 7.10723   1
  -1  -6   4 34.2754 14.3755   9
  -1  -6   4 45.4439 7.29497   1
  -1  -6   5 209.609 23.1306   9
  -1  -6   5 225.324 20.0921   8
  -1  -6   6 121.942 13.7388   8
  -1  -6   8 1.98652 20.2080   9
  -1  -6   9 19.4641 22.1960   9
  -1  -5 -12 69.5799 28.2339   8
  -1  -5 -11 76.7198 15.9463   1
  -1  -5 -10 24.5611 13.5995   1
  -1  -5  -9 582.983 35.1367   1
  -1  -5  -8 134.676 13.9418   1
  -1  -5  -8 105.039 15.5295   1
  -1  -5  -7 92.0676 9.78320   2
  -1  -5  -7 53.8763 12.9692   4
  -1  -5  -7 63.1902 13.4386   1
  -1  -5  -7 79.6414 11.4983   1
  -1  -5  -7 41.1851 8.66105   9
  -1  -5  -6 99.9914 10.3049   2
  -1  -5  -6 135.956 11.8226   1
  -1  -5  -6 108.487 13.5598   1
  -1  -5  -6 93.6407 9.76935   9
  -1  -5  -6 107.545 12.9523   4
  -1  -5  -5 524.546 31.0759   2
  -1  -5  -5 586.987 33.0351   1
  -1  -5  -5 622.843 32.0675   1
  -1  -5  -5 527.161 30.8905   9
  -1  -5  -4 353.129 21.2868   2
  -1  -5  -4 373.144 21.8626   1
  -1  -5  -4 340.315 21.3050   9
  -1  -5  -4 380.392 22.1248   7
  -1  -5  -3 182.081 14.2021   2
  -1  -5  -3 227.786 14.3237   9
  -1  -5  -3 212.092 15.6565   7
  -1  -5  -2 2.21397 8.66193   2
  -1  -5  -2-3.15726 7.45473   1
  -1  -5  -2 6.84895 8.84181   9
  -1  -5  -2 4.24290 10.7112   7
  -1  -5  -1 1760.38 97.2355   2
  -1  -5  -1 2021.78 97.1359   1
  -1  -5  -1 1692.00 97.2812   9
  -1  -5  -1 1769.76 97.6089   7
  -1  -5  -1 1740.20 98.0386   5
  -1  -5   0 22.2578 10.7691   2
  -1  -5   0 36.9641 7.63205   1
  -1  -5   0 14.7037 9.48202   9
  -1  -5   0 18.4952 13.6352   7
  -1  -5   1 1716.83 94.2563   2
  -1  -5   1 1834.36 93.4058   1
  -1  -5   1 1653.19 94.4429   9
  -1  -5   1 1673.16 94.6815   7
  -1  -5   2 239.483 14.5677   1
  -1  -5   2 224.096 17.3106   9
  -1  -5   2 211.733 20.3443   7
  -1  -5   3 289.351 16.4667   1
  -1  -5   3 249.536 19.7928   9
  -1  -5   4 587.673 31.7327   1
  -1  -5   4 546.245 34.9645   9
  -1  -5   5 27.4472 5.37627   1
  -1  -5   5 31.2169 9.67585   8
  -1  -5   6 48.4519 10.1656   8
  -1  -5   7 31.2672 16.9654   9
  -1  -5   7 35.0279 10.7541   8
  -1  -5   8 122.496 20.7927   9
  -1  -5   9 165.293 22.8000   9
  -1  -5  10 36.4323 21.9904   9
  -1  -4 -12 1.22983 15.0172   1
  -1  -4 -12 10.8480 24.8161   8
  -1  -4 -11 65.7247 14.8526   1
  -1  -4 -11 65.4769 20.2600   8
  -1  -4 -10 22.7907 13.1963   1
  -1  -4 -10 16.5648 15.0148   8
  -1  -4  -9 1558.35 91.7059   1
  -1  -4  -9 1793.36 91.7225   1
  -1  -4  -8 230.034 17.2116   2
  -1  -4  -8 284.014 19.9027   1
  -1  -4  -8 322.465 19.1433   1
  -1  -4  -8 240.251 16.3612   9
  -1  -4  -8 265.514 19.7002   4
  -1  -4  -7 0.67827 11.0304   4
  -1  -4  -7-2.36891 8.54412   2
  -1  -4  -7 11.1551 9.45984   1
  -1  -4  -7 6.71860 10.8193   1
  -1  -4  -7 3.79128 6.62960   9
  -1  -4  -7 38.7654 6.75189   9
  -1  -4  -6 265.618 16.9724   2
  -1  -4  -6 257.908 19.1136   1
  -1  -4  -6 295.544 18.2654   1
  -1  -4  -6 319.587 16.4739   9
  -1  -4  -6 257.619 15.5819   6
  -1  -4  -6 273.640 19.0664   4
  -1  -4  -5 336.706 19.0115   2
  -1  -4  -5 368.116 19.9194   1
  -1  -4  -5 318.819 20.7808   1
  -1  -4  -5 297.827 18.4770   9
  -1  -4  -5 282.895 20.5165   4
  -1  -4  -4 601.224 36.1476   2
  -1  -4  -4 652.185 37.4111   1
  -1  -4  -4 732.032 36.8446   1
  -1  -4  -4 671.901 35.9067   9
  -1  -4  -4 646.690 37.1954   4
  -1  -4  -3 162.287 12.5547   2
  -1  -4  -3 169.858 12.6361   1
  -1  -4  -3 192.292 12.0106   9
  -1  -4  -2 477.889 24.7085   9
  -1  -4  -2 462.380 25.4308   7
  -1  -4  -1 165.722 13.6293   2
  -1  -4  -1 211.500 12.3057   1
  -1  -4  -1 163.747 12.6928   9
  -1  -4  -1 176.169 14.5073   7
  -1  -4   0 237.077 17.9856   2
  -1  -4   0 314.052 16.5096   1
  -1  -4   0 257.486 17.5650   9
  -1  -4   0 238.808 19.1796   7
  -1  -4   1 3889.40 219.379   2
  -1  -4   1 4339.52 218.825   1
  -1  -4   1 4056.09 219.623   9
  -1  -4   1 3976.55 219.664   7
  -1  -4   2 514.513 30.8473   2
  -1  -4   2 510.007 28.6663   1
  -1  -4   2 563.889 30.7591   9
  -1  -4   2 539.451 31.9573   7
  -1  -4   3 281.100 16.0351   1
  -1  -4   3 290.670 19.3921   9
  -1  -4   3 294.789 22.2367   7
  -1  -4   4 1695.68 87.8805   1
  -1  -4   4 1540.29 89.8690   9
  -1  -4   4 1571.98 88.9577   8
  -1  -4   5 154.341 12.1911   8
  -1  -4   6 18.4168 8.69709   8
  -1  -4   7 9.43907 14.5679   9
  -1  -4   7 11.9331 8.80136   8
  -1  -4   8 176.867 20.5186   9
  -1  -4   9 45.9751 18.5513   9
  -1  -4  10 5.03786 19.4848   9
  -1  -3 -12 62.2892 24.0897   8
  -1  -3 -11 23.4982 14.1032   1
  -1  -3 -11 12.5727 17.8125   8
  -1  -3 -10 253.740 19.3955   1
  -1  -3 -10 249.272 20.6233   8
  -1  -3  -9 596.341 36.2178   1
  -1  -3  -9 613.398 35.4235   1
  -1  -3  -9 583.120 36.3810   8
  -1  -3  -9 619.348 35.9977   4
  -1  -3  -8 28.0252 11.3213   4
  -1  -3  -8 8.02072 9.78873   2
  -1  -3  -8 20.7792 10.0966   1
  -1  -3  -8 14.1020 11.4151   1
  -1  -3  -8 14.8445 8.44398   9
  -1  -3  -8 29.2772 8.11364   9
  -1  -3  -8 35.5769 9.77249   6
  -1  -3  -7 103.226 11.1648   1
  -1  -3  -7 80.9896 9.98201   2
  -1  -3  -7 93.2611 12.0693   1
  -1  -3  -7 87.4325 9.06489   9
  -1  -3  -7 102.362 9.03390   9
  -1  -3  -7 143.417 10.0639   6
  -1  -3  -7 96.1187 12.0536   4
  -1  -3  -6 356.207 22.0799   2
  -1  -3  -6 381.139 22.8722   1
  -1  -3  -6 361.809 23.4370   1
  -1  -3  -6 395.861 21.6612   9
  -1  -3  -6 354.192 21.3904   9
  -1  -3  -6 439.258 21.8083   6
  -1  -3  -6 371.179 23.3465   4
  -1  -3  -5 13.2969 6.38394   2
  -1  -3  -5 4.36094 8.51584   4
  -1  -3  -5-1.90637 7.37777   1
  -1  -3  -5-2.04487 8.56468   1
  -1  -3  -5 2.83970 4.84892   9
  -1  -3  -4 127.418 10.8018   2
  -1  -3  -4 139.128 12.4015   1
  -1  -3  -4 133.175 11.3407   1
  -1  -3  -4 201.599 9.84509   9
  -1  -3  -4 156.329 12.5969   4
  -1  -3  -4 146.379 9.72094   6
  -1  -3  -3 367.618 21.1821   2
  -1  -3  -3 321.667 21.8536   1
  -1  -3  -3 299.433 21.1375   1
  -1  -3  -3 351.679 21.9538   4
  -1  -3  -2 685.398 41.1427   2
  -1  -3  -2 816.290 40.9710   9
  -1  -3  -1 50.2988 8.35727   2
  -1  -3  -1 63.3596 7.49372   9
  -1  -3  -1 52.8336 10.0110   7
  -1  -3   0 25.7415 9.00030   2
  -1  -3   0 15.6909 5.12206   1
  -1  -3   0 43.6146 7.62400   9
  -1  -3   0 35.0485 10.7301   7
  -1  -3   1 1056.24 62.7245   2
  -1  -3   1 1122.45 61.7845   1
  -1  -3   1 1294.93 62.7663   9
  -1  -3   1 1228.98 63.3452   7
  -1  -3   2 435.033 26.8561   2
  -1  -3   2 478.141 26.7746   9
  -1  -3   2 459.204 27.9082   7
  -1  -3   3 213.216 15.1700   9
  -1  -3   3 216.770 18.5003   7
  -1  -3   4 1115.04 60.3682   8
  -1  -3   5 8.13521 6.68158   8
  -1  -3   6 127.015 14.5891   9
  -1  -3   6 136.493 11.1335   8
  -1  -3   7 298.801 22.4412   9
  -1  -3   8 24.4009 14.9309   9
  -1  -3   9-9.06191 16.2502   9
  -1  -2 -11 152.029 15.4904   1
  -1  -2 -11 112.290 19.4885   8
  -1  -2 -10 1423.70 81.7790   1
  -1  -2 -10 1656.63 81.8072   1
  -1  -2 -10 1374.68 82.5900   8
  -1  -2  -9 29.8405 12.0963   3
  -1  -2  -9 10.2762 12.4539   4
  -1  -2  -9 32.3581 11.9870   1
  -1  -2  -9-1.84039 12.1284   2
  -1  -2  -9 28.9034 10.6810   1
  -1  -2  -9 17.1682 10.2903   9
  -1  -2  -9 31.3474 10.8326   8
  -1  -2  -8 60.0431 11.6254   4
  -1  -2  -8 57.3254 11.3961   3
  -1  -2  -8 56.7031 10.2476   1
  -1  -2  -8 28.2467 10.3973   2
  -1  -2  -8 58.3527 11.2614   1
  -1  -2  -8 45.5385 9.08833   9
  -1  -2  -8 59.9540 9.70846   8
  -1  -2  -8 58.6567 10.0151   9
  -1  -2  -8 20.7680 10.7779   6
  -1  -2  -7 206.462 15.9182   2
  -1  -2  -7 229.557 16.8976   3
  -1  -2  -7 226.398 16.7763   1
  -1  -2  -7 228.696 16.1413   1
  -1  -2  -7 270.568 15.4270   9
  -1  -2  -7 244.799 16.5756   8
  -1  -2  -7 232.579 15.2833   9
  -1  -2  -7 220.071 16.1284   6
  -1  -2  -7 240.937 17.0224   4
  -1  -2  -6 3148.35 169.432   3
  -1  -2  -6 3143.78 169.064   2
  -1  -2  -6 3121.78 169.365   1
  -1  -2  -6 3502.72 168.889   9
  -1  -2  -6 2871.43 168.706   9
  -1  -2  -6 3252.04 168.957   6
  -1  -2  -6 3215.81 169.449   4
  -1  -2  -5 213.936 15.7851   2
  -1  -2  -5 256.849 16.7608   3
  -1  -2  -5 239.732 16.8287   1
  -1  -2  -5 267.091 15.1776   9
  -1  -2  -5 293.545 15.2827   9
  -1  -2  -5 258.253 15.9433   6
  -1  -2  -5 249.420 16.8884   4
  -1  -2  -4 3.86853 7.53326   4
  -1  -2  -4 2.97890 7.52870   3
  -1  -2  -4 0.95101 6.58024   2
  -1  -2  -4 7.51312 7.50734   1
  -1  -2  -4 2.26997 4.38862   9
  -1  -2  -4 12.8553 4.50486   9
  -1  -2  -4 12.9352 5.92410   6
  -1  -2  -3 718.996 43.2799   1
  -1  -2  -3 778.173 43.3603   3
  -1  -2  -3 816.847 42.9787   2
  -1  -2  -3 798.163 43.4200   4
  -1  -2  -3 820.410 42.6577   6
  -1  -2  -2 863.930 49.8064   1
  -1  -2  -2 883.361 49.6443   2
  -1  -2  -2 936.353 49.9518   4
  -1  -2  -2 975.464 49.4028   6
  -1  -2  -1 4073.94 246.041   2
  -1  -2  -1 4293.04 246.178   4
  -1  -2   0 489.063 27.6531   2
  -1  -2   0 508.141 27.3765   9
  -1  -2   0 485.749 28.1792   7
  -1  -2   1 37.7724 8.43782   2
  -1  -2   1 38.9642 6.67070   9
  -1  -2   1 38.1922 10.1982   7
  -1  -2   2 54.3742 9.66930   2
  -1  -2   2 64.4597 8.24928   9
  -1  -2   2 52.2665 11.6363   7
  -1  -2   3 0.22959 7.50498   9
  -1  -2   3-0.23225 4.73174   8
  -1  -2   4 2518.37 134.292   8
  -1  -2   5 42.8704 6.66461   8
  -1  -2   5 40.9293 10.3558   9
  -1  -2   6 392.827 25.0675   9
  -1  -2   7 779.829 44.9736   9
  -1  -1 -11 47.3861 28.5166   7
  -1  -1 -11 40.3930 17.0099   8
  -1  -1 -10 1108.85 56.6408   1
  -1  -1 -10 901.242 57.4811   8
  -1  -1  -9 105.346 14.4684   2
  -1  -1  -9 107.307 11.8607   1
  -1  -1  -9 92.5894 11.1903   1
  -1  -1  -9 70.2259 14.2699   4
  -1  -1  -9 111.532 13.2407   3
  -1  -1  -9 90.3874 14.6187   6
  -1  -1  -9 92.9639 12.4401   8
  -1  -1  -8 18.2337 10.4954   3
  -1  -1  -8 6.06940 10.8059   4
  -1  -1  -8 20.5957 11.1578   2
  -1  -1  -8 6.64111 9.19601   1
  -1  -1  -8-3.31862 9.13357   9
  -1  -1  -8 7.30700 9.42911   8
  -1  -1  -8 7.30814 11.6356   6
  -1  -1  -7 22.1633 10.0485   4
  -1  -1  -7 14.6891 9.36758   3
  -1  -1  -7 12.1171 8.62809   1
  -1  -1  -7 16.3259 10.1491   2
  -1  -1  -7 40.7378 8.49531   9
  -1  -1  -7 20.1172 10.2426   6
  -1  -1  -7 36.1557 8.47678   8
  -1  -1  -6 2863.04 151.253   2
  -1  -1  -6 2779.93 151.303   3
  -1  -1  -6 2806.99 151.367   4
  -1  -1  -6 2794.86 151.176   1
  -1  -1  -6 2915.35 151.097   9
  -1  -1  -6 2772.99 151.646   8
  -1  -1  -6 2845.82 151.159   6
  -1  -1  -5 484.616 29.0071   2
  -1  -1  -5 507.191 29.2559   4
  -1  -1  -5 473.005 29.1090   3
  -1  -1  -5 457.199 28.8713   1
  -1  -1  -5 540.569 29.2347   8
  -1  -1  -5 593.030 28.7092   9
  -1  -1  -5 509.633 28.8745   6
  -1  -1  -4 179.959 13.2704   3
  -1  -1  -4 203.067 13.0912   2
  -1  -1  -4 174.454 13.7577   4
  -1  -1  -4 172.389 13.3785   1
  -1  -1  -4 199.302 12.9859   8
  -1  -1  -4 232.266 12.5611   9
  -1  -1  -4 198.745 13.1467   6
  -1  -1  -3 1534.12 88.9951   4
  -1  -1  -3 1510.25 88.9798   3
  -1  -1  -3 1574.35 88.9273   2
  -1  -1  -3 1457.97 88.9074   1
  -1  -1  -3 1684.25 88.8357   6
  -1  -1  -2 1422.42 78.2271   1
  -1  -1  -2 1421.43 78.2536   3
  -1  -1  -2 1412.30 78.1690   2
  -1  -1  -2 1541.39 78.0975   6
  -1  -1  -2 1513.44 78.3269   4
  -1  -1  -1 1493.33 79.6400   1
  -1  -1  -1 1500.02 79.6300   3
  -1  -1  -1 1450.07 79.6248   2
  -1  -1  -1 1492.85 79.6556   4
  -1  -1  -1 1535.60 79.5975   6
  -1  -1   0 104.758 7.19457   2
  -1  -1   1 363.009 22.1607   2
  -1  -1   1 428.466 22.0772   9
  -1  -1   1 395.244 22.6112   7
  -1  -1   2 73.6132 7.83357   9
  -1  -1   5 151.790 12.6852   9
  -1   0 -12 386.422 39.6297   2
  -1   0 -12 313.518 46.3815   7
  -1   0 -11 4.62966 25.6861   2
  -1   0 -11 14.9024 17.4501   8
  -1   0 -11-13.2826 32.2197   7
  -1   0 -10 106.701 12.4772   1
  -1   0 -10 114.239 14.8381   8
  -1   0 -10 128.538 24.6369   7
  -1   0  -9 61.8309 13.3774   4
  -1   0  -9 46.5657 11.3745   3
  -1   0  -9 52.6792 10.4262   1
  -1   0  -9 38.9470 13.2729   9
  -1   0  -9 41.0255 15.6704   6
  -1   0  -9 46.0398 11.1948   8
  -1   0  -8 105.061 13.2530   4
  -1   0  -8 84.0133 11.8332   3
  -1   0  -8 108.831 14.6573   2
  -1   0  -8 80.7139 12.9307   9
  -1   0  -8 90.0952 15.0119   6
  -1   0  -8 75.2668 10.9060   8
  -1   0  -7 2353.35 120.814   2
  -1   0  -7 2312.85 120.822   4
  -1   0  -7 2186.58 120.528   3
  -1   0  -7 2151.30 120.016   1
  -1   0  -7 2141.25 120.829   8
  -1   0  -7 2317.29 120.741   9
  -1   0  -7 2299.52 120.849   6
  -1   0  -6 65.4394 10.5656   4
  -1   0  -6 74.7189 11.7611   2
  -1   0  -6 93.0821 8.51499   1
  -1   0  -6 78.2185 9.03623   8
  -1   0  -6 75.0954 10.0562   9
  -1   0  -6 80.4985 12.3852   6
  -1   0  -5 29.3765 9.04085   4
  -1   0  -5 37.0797 7.14695   1
  -1   0  -5 37.1793 10.3334   2
  -1   0  -5 37.8290 8.23305   9
  -1   0  -5 44.6313 7.15284   8
  -1   0  -5 40.2329 10.8621   6
  -1   0  -4 135.787 12.1849   4
  -1   0  -4 152.675 12.9975   2
  -1   0  -4 147.659 10.7930   1
  -1   0  -4 171.311 11.0488   8
  -1   0  -4 178.406 11.4651   9
  -1   0  -4 163.921 13.3109   6
  -1   0  -3 10416.8 550.609   2
  -1   0  -3 9080.12 550.343   1
  -1   0  -3 11055.4 550.814   8
  -1   0  -3 11274.4 550.583   9
  -1   0  -3 10880.2 550.610   6
  -1   0  -2 1886.44 106.123   2
  -1   0  -2 1726.04 105.923   1
  -1   0  -2 2274.67 106.112   9
  -1   0  -2 2154.98 106.231   8
  -1   0  -2 2033.55 106.182   6
  -1   0  -1 153.040 10.5080   2
  -1   0  -1 152.158 10.2012   1
  -1   0  -1 216.571 10.4582   9
  -1   0  -1 180.814 10.3451   8
  -1   0  -1 160.917 10.8006   6
  -1   0   0 553.130 33.2699   2
  -1   0   0 553.659 33.3252   1
  -1   0   1 8.14382 5.07488   9
  -1   0   2 4226.46 224.193   3
  -1   0   3 1513.44 80.7395   3
  -1   1 -12 488.849 44.9259   2
  -1   1 -12 364.909 52.4388   7
  -1   1 -11 37.2359 28.5526   2
  -1   1 -11-7.06252 35.4868   7
  -1   1 -10 15.3692 20.5200   2
  -1   1 -10 5.87164 25.3247   7
  -1   1 -10 21.0094 13.5564   8
  -1   1  -9 46.1384 10.8574   3
  -1   1  -9 31.1528 14.1639   9
  -1   1  -9 46.2159 11.9834   8
  -1   1  -9 44.0848 21.9880   7
  -1   1  -8 921.381 48.5589   2
  -1   1  -8 867.280 47.9947   4
  -1   1  -8 883.866 46.2896   1
  -1   1  -8 775.015 47.3956   8
  -1   1  -8 709.417 47.7654   9
  -1   1  -8 806.191 48.6688   6
  -1   1  -8 925.671 50.8186   7
  -1   1  -7 2883.09 145.797   2
  -1   1  -7 2783.55 145.679   4
  -1   1  -7 2651.44 144.721   1
  -1   1  -7 2595.30 145.742   9
  -1   1  -7 2669.19 145.893   8
  -1   1  -7 2728.83 145.931   6
  -1   1  -6 177.408 14.7342   2
  -1   1  -6 166.595 11.5336   1
  -1   1  -6 145.780 14.4272   9
  -1   1  -6 146.316 12.4866   8
  -1   1  -5 7.19586 6.11816   1
  -1   1  -5 2.65238 9.94992   2
  -1   1  -5 0.80913 9.25842   9
  -1   1  -5 8.67285 7.19992   8
  -1   1  -4 64.7842 7.59651   8
  -1   1  -4 65.7900 9.52703   9
  -1   1  -4 41.7100 9.78154   2
  -1   1  -4 45.0358 7.09632   1
  -1   1  -3 2518.49 137.391   2
  -1   1  -3 2396.56 136.949   1
  -1   1  -3 2855.57 137.613   8
  -1   1  -3 2740.88 137.830   9
  -1   1  -2 4683.96 257.095   2
  -1   1  -2 4529.39 256.861   1
  -1   1  -2 5535.89 257.374   9
  -1   1  -2 4946.01 257.197   6
  -1   1  -1 1229.46 71.0297   1
  -1   1  -1 1281.46 71.3226   6
  -1   1   0 2777.50 171.818   1
  -1   1   0 3975.86 172.120   9
  -1   1   1 2366.05 125.988   1
  -1   1   2 9744.95 516.622   4
  -1   1   3 17.2489 5.34770   4
  -1   1   3 14.2515 7.37430   9
  -1   1   4 24.9815 6.78463   1
  -1   1   4 36.4960 6.23294   4
  -1   1   4 35.9852 6.22154   3
  -1   1   5 1103.41 61.1847   3
  -1   1   5 1156.83 61.1114   4
  -1   2 -12 164.878 41.4712   2
  -1   2 -12 132.965 51.9623   7
  -1   2 -11-9.82385 31.9667   2
  -1   2 -11-3.22597 40.0233   7
  -1   2 -10 148.668 25.6367   2
  -1   2 -10 129.167 30.7788   7
  -1   2  -9 121.093 20.6694   2
  -1   2  -9 155.289 25.4760   7
  -1   2  -8 48.4390 8.96122   1
  -1   2  -8 18.1242 14.6678   9
  -1   2  -8 38.4616 20.4591   7
  -1   2  -7 303.905 22.4633   2
  -1   2  -7 325.927 18.9048   1
  -1   2  -7 261.210 22.3138   9
  -1   2  -7 334.704 26.1149   7
  -1   2  -6 54.3390 12.4633   2
  -1   2  -6 46.3201 7.85877   1
  -1   2  -6 26.9735 12.2187   9
  -1   2  -6 60.4749 16.5779   7
  -1   2  -5 381.149 23.0139   2
  -1   2  -5 333.318 23.1908   9
  -1   2  -5 357.396 20.9386   1
  -1   2  -4 4414.26 229.962   2
  -1   2  -4 4271.59 229.250   1
  -1   2  -4 4283.61 230.347   9
  -1   2  -3 17.0667 6.11552   1
  -1   2  -3 17.1204 9.19443   2
  -1   2  -3 8.87497 9.93006   9
  -1   2  -2 827.309 48.2633   1
  -1   2  -2 1041.76 49.5445   9
  -1   2  -1 1735.81 100.458   1
  -1   2  -1 2056.68 101.139   9
  -1   2  -1 1968.85 101.124   5
  -1   2   0 2669.79 144.961   2
  -1   2   0 2683.92 145.199   1
  -1   2   0 2893.98 145.494   9
  -1   2   1 318.523 18.6884   2
  -1   2   1 354.684 19.0194   6
  -1   2   1 288.804 19.0584   7
  -1   2   2 914.187 58.0963   1
  -1   2   2 1294.57 58.4520   9
  -1   2   3 1042.09 54.3547   9
  -1   2   3 967.073 53.8546   4
  -1   2   4 206.216 13.0912   9
  -1   2   4 169.527 12.1677   4
  -1   2   5 6665.84 352.866   4
  -1   2   5 6516.26 353.029   3
  -1   2   5 7166.18 353.259   9
  -1   2   5 6323.83 352.971   1
  -1   2   6 91.2648 9.56101   4
  -1   2   6 93.6638 10.1797   3
  -1   2   7 39.3638 9.00233   4
  -1   2   7 36.0238 9.83358   3
  -1   3 -11 21.8376 36.0460   2
  -1   3 -11-19.8484 45.4441   7
  -1   3 -10 162.014 29.6840   2
  -1   3 -10 130.497 35.7239   7
  -1   3  -9 1182.20 65.4012   2
  -1   3  -9 1025.92 67.1603   7
  -1   3  -8 86.7380 18.5329   2
  -1   3  -8 78.1617 22.6743   7
  -1   3  -7 5.90906 15.5519   2
  -1   3  -7 21.7383 8.42555   1
  -1   3  -7 7.23731 15.6153   9
  -1   3  -7 8.28186 19.1616   7
  -1   3  -6 3.94511 8.09976   1
  -1   3  -6 4.69789 13.0309   2
  -1   3  -6-7.26730 14.1408   9
  -1   3  -6-3.52476 17.2017   7
  -1   3  -5 1680.05 89.5950   2
  -1   3  -5 1723.79 88.4015   1
  -1   3  -5 1394.79 90.0597   9
  -1   3  -5 1674.81 90.6641   7
  -1   3  -4 3255.26 169.141   1
  -1   3  -4 2920.77 170.272   9
  -1   3  -4 3265.62 170.589   7
  -1   3  -3 699.702 35.0330   1
  -1   3  -3 632.369 37.4468   5
  -1   3  -2 29.1512 7.55443   1
  -1   3  -2 19.1450 10.5593   9
  -1   3  -2 12.1870 12.8278   5
  -1   3  -1 326.016 21.0909   2
  -1   3  -1 326.071 20.5160   1
  -1   3  -1 370.774 22.0401   9
  -1   3  -1 333.065 22.8935   5
  -1   3  -1 348.924 21.4894   6
  -1   3  -1 401.739 22.2259   7
  -1   3   0 4118.47 222.962   2
  -1   3   0 4367.49 223.290   1
  -1   3   0 4208.33 223.068   2
  -1   3   0 4241.20 223.223   7
  -1   3   0 4093.12 223.055   6
  -1   3   1 2947.69 159.893   1
  -1   3   1 2910.41 159.338   2
  -1   3   1 2984.58 159.447   2
  -1   3   1 3111.12 159.480   6
  -1   3   1 3043.91 159.587   7
  -1   3   2 16.4189 4.62549   2
  -1   3   2 17.7510 7.50121   1
  -1   3   2 16.2306 8.57910   9
  -1   3   2 17.8248 5.53375   6
  -1   3   3 662.047 33.6281   9
  -1   3   3 606.583 33.2806   4
  -1   3   4 326.869 19.4751   9
  -1   3   4 299.080 18.9818   4
  -1   3   5 4950.66 266.364   1
  -1   3   5 5097.07 266.291   9
  -1   3   5 4958.10 266.145   4
  -1   3   6 212.535 15.3041   3
  -1   3   6 173.276 15.3331   9
  -1   3   6 213.756 14.6035   4
  -1   3   7 104.901 11.6438   4
  -1   3   7 98.7274 12.1971   3
  -1   3   8 227.830 17.1608   4
  -1   3   8 227.807 17.6794   3
  -1   4 -10-7.38804 32.2390   2
  -1   4 -10 12.8684 40.4150   7
  -1   4 -10-24.0496 45.2637   5
  -1   4  -9 409.701 33.7618   2
  -1   4  -9 396.040 42.0569   5
  -1   4  -9 317.961 37.6478   7
  -1   4  -8-7.93378 19.7541   2
  -1   4  -8-1.92331 24.7231   7
  -1   4  -7 43.9736 17.3799   2
  -1   4  -7 14.0381 21.4135   7
  -1   4  -7-23.2188 25.0686   5
  -1   4  -6 445.942 31.9949   2
  -1   4  -6 468.181 35.1149   5
  -1   4  -6 375.776 33.6894   7
  -1   4  -5 164.601 12.6977   1
  -1   4  -5 138.787 16.8432   9
  -1   4  -5 150.201 21.4951   5
  -1   4  -4 357.371 20.3194   1
  -1   4  -4 277.922 22.7794   9
  -1   4  -4 315.883 25.8311   5
  -1   4  -3 98.9252 9.57506   1
  -1   4  -3 53.8401 13.1600   9
  -1   4  -3 72.7866 16.6761   5
  -1   4  -2 145.788 13.5168   2
  -1   4  -2 145.188 13.2504   2
  -1   4  -2 157.021 11.8046   1
  -1   4  -2 102.316 14.3718   9
  -1   4  -2 116.274 15.5313   7
  -1   4  -2 146.226 16.9813   5
  -1   4  -1 495.838 29.3940   2
  -1   4  -1 551.921 29.1697   1
  -1   4  -1 518.887 29.9677   2
  -1   4  -1 509.794 31.0945   7
  -1   4  -1 470.271 31.3683   5
  -1   4  -1 476.924 29.5803   6
  -1   4   0 70.6361 9.77329   2
  -1   4   0 68.8737 9.99699   1
  -1   4   0 79.8482 10.0537   2
  -1   4   0 75.6873 10.3334   6
  -1   4   0 88.2930 12.6329   7
  -1   4   1 926.909 50.6617   2
  -1   4   1 869.263 50.3877   2
  -1   4   1 878.613 51.0383   1
  -1   4   1 1033.38 51.8771   9
  -1   4   1 948.521 50.6741   6
  -1   4   1 988.630 51.0235   7
  -1   4   2 46.2868 6.97587   2
  -1   4   2 39.8447 8.82869   1
  -1   4   2 39.4382 10.4623   9
  -1   4   2 38.1644 8.53971   7
  -1   4   2 36.5324 6.77765   6
  -1   4   3 410.837 22.8978   2
  -1   4   3 463.262 24.9520   1
  -1   4   3 393.466 24.7984   9
  -1   4   3 435.487 25.0377   4
  -1   4   4 1115.34 63.5198   9
  -1   4   4 1209.89 63.5456   4
  -1   4   5 945.826 50.2880   9
  -1   4   5 868.155 50.1176   4
  -1   4   6 16.4898 10.4156   3
  -1   4   6 23.8834 10.0115   4
  -1   4   6 24.2314 9.70188   9
  -1   4   6 15.5408 10.4774   1
  -1   4   7 1.58988 10.3510   4
  -1   4   7 2.33922 11.3617   3
  -1   4   7-3.14560 10.9984   9
  -1   4   8 503.554 30.4741   4
  -1   4   8 497.240 30.8614   3
  -1   4   9 10.1655 12.3575   4
  -1   4   9 7.13180 13.1545   3
  -1   5 -10 169.683 53.6564   5
  -1   5  -9 61.3174 28.4596   2
  -1   5  -9 79.2682 36.4692   7
  -1   5  -9 46.4763 43.6873   5
  -1   5  -8 10.3668 21.8034   2
  -1   5  -8-4.18076 27.9198   7
  -1   5  -8-14.0938 34.2485   5
  -1   5  -7 40.2065 19.6208   2
  -1   5  -7 8.77877 24.5492   7
  -1   5  -7 2.28760 27.9568   5
  -1   5  -6 1918.97 107.039   5
  -1   5  -5 6.71474 9.66887   1
  -1   5  -5-21.5154 21.9998   5
  -1   5  -4 161.542 17.3092   2
  -1   5  -4 120.183 17.9133   9
  -1   5  -4 143.245 22.1684   5
  -1   5  -3 13.5475 13.1850   2
  -1   5  -3 13.9633 12.1442   2
  -1   5  -3 19.1035 9.39439   1
  -1   5  -3-7.97293 13.7235   9
  -1   5  -3 28.0269 17.7674   5
  -1   5  -3 7.49852 16.6881   7
  -1   5  -2 1104.51 61.7299   2
  -1   5  -2 1069.84 62.0830   2
  -1   5  -2 1052.29 63.0916   7
  -1   5  -2 1030.53 61.9785   6
  -1   5  -2 1053.81 63.1791   5
  -1   5  -1 2264.99 117.769   2
  -1   5  -1 2514.84 117.897   1
  -1   5  -1 2122.86 118.025   2
  -1   5  -1 2039.83 117.788   6
  -1   5  -1 2062.63 118.793   5
  -1   5  -1 2060.09 118.493   7
  -1   5   0 189.187 14.5959   2
  -1   5   0 189.478 14.1741   2
  -1   5   0 233.248 14.4012   1
  -1   5   0 123.578 15.7742   9
  -1   5   0 157.979 14.7499   6
  -1   5   0 146.739 15.9074   7
  -1   5   1 4.54283 9.29685   2
  -1   5   1 4.99300 8.15354   2
  -1   5   1 18.2710 9.40660   1
  -1   5   1 3.19909 11.2410   9
  -1   5   1 1.79010 8.96589   6
  -1   5   1 1.32101 10.9998   7
  -1   5   2 13.0806 7.91427   2
  -1   5   2 15.7013 9.23982   1
  -1   5   2 11.6660 7.07029   2
  -1   5   2 17.9089 11.0929   9
  -1   5   2 12.0147 10.1352   7
  -1   5   2 7.97669 7.66802   6
  -1   5   3 846.057 46.0964   2
  -1   5   3 766.354 47.6630   9
  -1   5   3 831.608 47.7111   4
  -1   5   4 2233.84 128.535   2
  -1   5   4 3378.94 130.752   1
  -1   5   4 2702.63 130.280   9
  -1   5   4 2945.03 130.701   4
  -1   5   5-5.77806 10.5913   4
  -1   5   5-12.3784 11.1922   9
  -1   5   6 96.0458 12.8503   4
  -1   5   6 107.820 12.9168   9
  -1   5   7 9.23452 11.4864   4
  -1   5   7 18.9225 12.4762   3
  -1   5   7 14.2960 11.0637   9
  -1   5   8 813.099 45.6747   4
  -1   5   8 768.168 46.1997   3
  -1   5   9 57.7005 14.1089   4
  -1   5   9 45.8661 15.1510   3
  -1   5  10 29.7570 14.4801   4
  -1   5  10 21.5534 16.1863   3
  -1   5  11 32.6833 16.0978   4
  -1   6  -9 35.6763 51.6114   5
  -1   6  -8 43.6409 26.7658   2
  -1   6  -8 73.7576 42.7152   5
  -1   6  -8 35.0576 33.6176   7
  -1   6  -7 20.7508 33.6344   5
  -1   6  -6 689.235 48.5829   5
  -1   6  -5 104.860 19.7607   2
  -1   6  -5 90.6536 24.3669   7
  -1   6  -5 114.916 26.1144   5
  -1   6  -4 20.8413 11.1183   1
  -1   6  -4 15.9343 16.5860   2
  -1   6  -4 8.40216 22.5337   5
  -1   6  -4 3.94467 20.9350   7
  -1   6  -3 121.019 16.4164   2
  -1   6  -3 175.603 14.0117   1
  -1   6  -3 120.061 17.8904   2
  -1   6  -3 112.415 22.0710   5
  -1   6  -3 123.565 18.0307   6
  -1   6  -3 114.258 21.3983   7
  -1   6  -2 273.028 18.0691   1
  -1   6  -2 237.687 19.6872   2
  -1   6  -2 239.317 20.4845   2
  -1   6  -2 240.838 20.4689   6
  -1   6  -2 235.002 23.0455   7
  -1   6  -2 231.336 24.5685   5
  -1   6  -1 416.638 27.9851   2
  -1   6  -1 446.224 27.1526   2
  -1   6  -1 490.771 26.5841   1
  -1   6  -1 371.433 29.2606   9
  -1   6  -1 416.571 27.5512   6
  -1   6  -1 398.114 29.3675   7
  -1   6   0 9.42306 12.1274   2
  -1   6   0 14.8966 10.2831   1
  -1   6   0 10.8965 10.8107   2
  -1   6   0 2.81664 13.2151   9
  -1   6   0 11.4346 11.7856   6
  -1   6   0 13.2070 14.1807   7
  -1   6   1 174.185 14.9616   2
  -1   6   1 183.989 14.4161   2
  -1   6   1 142.854 16.9357   9
  -1   6   1 135.439 14.4968   6
  -1   6   1 155.246 17.1471   7
  -1   6   2 80.9788 10.8410   2
  -1   6   2 70.7502 9.75964   2
  -1   6   2 97.1701 11.7098   1
  -1   6   2 52.2139 13.8180   9
  -1   6   2 58.5812 12.8885   7
  -1   6   2 71.9930 9.96707   6
  -1   6   3 130.574 10.6946   2
  -1   6   3 113.353 10.1274   2
  -1   6   3 149.173 14.3183   1
  -1   6   3 139.022 15.5931   9
  -1   6   3 132.172 10.2115   6
  -1   6   4 1218.66 66.2845   2
  -1   6   4 1080.89 68.0483   9
  -1   6   4 1301.39 68.7780   4
  -1   6   5 78.9760 13.9967   4
  -1   6   5 90.1293 13.9643   9
  -1   6   5 110.618 13.8377   1
  -1   6   6 64.8617 13.0746   4
  -1   6   6 44.4987 13.3095   9
  -1   6   7 26.6476 13.0775   4
  -1   6   7 30.6111 14.0317   3
  -1   6   7 12.0700 12.4263   9
  -1   6   8 279.853 22.4437   3
  -1   6   8 264.334 21.8397   4
  -1   6   9 24.8939 14.5943   4
  -1   6   9 5.76025 15.8636   3
  -1   6  10 7.74779 15.7380   4
  -1   6  10 4.34357 17.6968   3
  -1   6  11 207.833 23.1949   3
  -1   7  -8 77.3052 51.9190   5
  -1   7  -7 233.277 45.4626   5
  -1   7  -6 104.626 23.7046   2
  -1   7  -6 89.8048 34.6653   5
  -1   7  -6 125.187 28.5012   7
  -1   7  -5-19.0817 20.6746   2
  -1   7  -5 21.7780 27.8522   5
  -1   7  -5 22.8899 25.1955   7
  -1   7  -4-5.09944 18.8838   2
  -1   7  -4 19.0431 25.7997   5
  -1   7  -4 8.55846 23.1187   7
  -1   7  -3 1494.67 78.8438   2
  -1   7  -3 1272.17 79.6133   7
  -1   7  -3 1412.68 80.7005   5
  -1   7  -2 152.431 14.5576   1
  -1   7  -2 117.647 18.2751   2
  -1   7  -2 104.945 20.8966   7
  -1   7  -1-5.27410 11.5908   1
  -1   7  -1-2.66612 13.2367   2
  -1   7  -1-14.5904 15.2137   2
  -1   7  -1 2.31280 15.2954   6
  -1   7  -1 9.30610 18.0581   7
  -1   7   0 110.515 14.2065   2
  -1   7   0 116.653 13.6461   1
  -1   7   0 96.4372 16.1545   2
  -1   7   0 101.466 15.6382   6
  -1   7   0 85.1716 18.2149   7
  -1   7   1 510.538 31.7963   2
  -1   7   1 550.995 31.0982   2
  -1   7   1 448.141 33.3225   9
  -1   7   1 484.086 31.1035   6
  -1   7   1 476.088 33.3118   7
  -1   7   2 447.917 26.0399   2
  -1   7   2 464.411 25.5840   2
  -1   7   2 561.811 27.4713   1
  -1   7   2 296.848 28.1286   9
  -1   7   2 394.542 25.4656   6
  -1   7   2 345.414 27.4246   7
  -1   7   3 7.82462 9.21164   2
  -1   7   3 17.0598 12.6930   1
  -1   7   3 18.3916 8.18940   2
  -1   7   3 3.25682 14.8893   9
  -1   7   3 10.7710 8.19858   6
  -1   7   4 17.3003 6.91678   2
  -1   7   4 8.29996 14.2750   4
  -1   7   4 10.0137 13.6678   9
  -1   7   4 10.3820 6.38772   2
  -1   7   5 5.40895 14.2813   4
  -1   7   5 5.20305 13.8829   9
  -1   7   6 369.392 28.2357   9
  -1   7   6 481.148 28.7071   4
  -1   7   7 480.432 31.8325   3
  -1   7   7 452.881 30.6975   4
  -1   7   8 5.45737 15.0684   4
  -1   7   8 2.56010 16.7889   3
  -1   7   9 1.66307 16.5459   4
  -1   7   9 3.65766 17.5132   3
  -1   7  10 18.3244 17.3140   4
  -1   7  10 12.4581 18.8259   3
  -1   8  -6 42.9065 24.8986   2
  -1   8  -6-4.42724 28.7294   7
  -1   8  -6 21.7223 45.8386   5
  -1   8  -5 8.64022 22.1275   2
  -1   8  -5 0.76117 37.4412   5
  -1   8  -5 22.4636 26.6843   7
  -1   8  -4-33.1150 21.4735   2
  -1   8  -4 15.8577 24.7780   7
  -1   8  -3 674.725 43.1872   2
  -1   8  -3 660.470 45.0806   7
  -1   8  -2 112.868 20.7627   2
  -1   8  -2 133.275 23.6963   7
  -1   8  -1 40.7639 13.5379   1
  -1   8  -1 32.5111 18.2508   2
  -1   8  -1 28.6855 21.1441   7
  -1   8   0 274.158 21.2620   2
  -1   8   0 314.217 20.7324   1
  -1   8   0 264.046 22.5245   2
  -1   8   0 232.897 25.1092   7
  -1   8   0 227.268 21.9772   6
  -1   8   1 211.362 17.4316   2
  -1   8   1 218.072 19.1473   2
  -1   8   1 168.142 17.8793   6
  -1   8   1 165.487 22.0107   7
  -1   8   2 240.099 18.8370   2
  -1   8   2 248.975 17.8089   2
  -1   8   2 239.480 17.9525   6
  -1   8   3 38.7614 9.63661   2
  -1   8   3 52.9917 16.4777   4
  -1   8   3 35.0650 10.6836   2
  -1   8   4 21.4121 16.4542   4
  -1   8   4 17.7669 8.19318   2
  -1   8   5 14.0768 16.5147   4
  -1   8   6 348.437 26.9597   4
  -1   8   7 272.109 24.3152   3
  -1   8   7 241.419 23.1161   4
  -1   8   8 7.20612 18.5965   3
  -1   8   8 1.76045 17.1012   4
  -1   8   9 26.2684 18.3722   4
  -1   8   9 29.4643 20.3005   3
  -1   8  10 32.5728 19.5583   4
  -1   9  -5 53.2718 26.5166   2
  -1   9  -5 63.2815 31.4651   7
  -1   9  -4 75.7057 24.8466   2
  -1   9  -4 82.1997 28.9423   7
  -1   9  -3 2.94544 22.0264   2
  -1   9  -3 19.8701 26.7590   7
  -1   9  -2 47.8404 20.3273   2
  -1   9  -2-5.53283 24.3284   7
  -1   9  -1 32.7749 19.1722   2
  -1   9  -1 10.3206 23.2801   7
  -1   9   0 491.909 31.8310   2
  -1   9   0 390.827 34.1403   7
  -1   9   1 21.9098 16.1100   2
  -1   9   1 25.1387 20.5383   7
  -1   9   2 35.4885 13.6606   2
  -1   9   3 27.0081 18.0337   4
  -1   9   4 94.6448 19.7924   4
  -1   9   5 89.6555 20.0691   4
  -1   9   6-3.23881 18.6446   4
  -1   9   7 4.76909 19.0060   4
  -1   9   8 14.4749 19.6114   4
  -1   9   9 129.149 22.3119   4
  -1  10  -3 41.7551 24.5242   2
  -1  10  -3 56.2030 30.0970   7
  -1  10  -2 49.9150 22.7624   2
  -1  10  -2 9.70710 28.1139   7
  -1  10  -1 28.9445 21.2869   2
  -1  10  -1 23.2593 26.5329   7
  -1  10   0 299.535 26.0923   2
  -1  10   0 220.848 29.7077   7
  -1  10   3 31.5823 20.9244   4
  -1  10   4 68.8717 21.8514   4
  -1  10   5 338.902 30.3601   4
  -1  10   6 16.6021 21.4644   4
  -1  10   7 25.1623 21.5728   4
   0 -11  -1 12.6031 36.9076   9
   0 -11   0 23.4993 17.1035   1
   0 -11   0-6.73709 38.5219   9
   0 -10  -4 10.7315 17.7374   1
   0 -10  -3 263.146 23.7059   1
   0 -10  -2 4.87786 17.3856   1
   0 -10  -2 28.0789 27.4340   9
   0 -10  -1 13.9134 16.3105   1
   0 -10  -1 3.29398 28.6412   9
   0 -10   0 178.555 19.4592   1
   0 -10   0 83.0104 31.2738   9
   0 -10   1 29.9517 14.8123   1
   0 -10   1 13.9253 31.7094   9
   0 -10   2 13.1538 32.8756   9
   0 -10   3 24.4666 34.7748   9
   0  -9  -5 39.1381 16.6920   1
   0  -9  -4 14.8648 15.8367   1
   0  -9  -4 15.4661 19.1361   9
   0  -9  -3 730.139 37.8089   1
   0  -9  -3 453.332 38.6138   9
   0  -9  -2 18.3267 14.6069   1
   0  -9  -2 7.28070 17.9445   9
   0  -9  -1-9.90608 14.9310   1
   0  -9  -1 17.1022 19.0423   9
   0  -9   0 179.387 17.3948   1
   0  -9   0 110.569 22.8483   9
   0  -9   1 12.1004 13.3242   1
   0  -9   1-1.30273 21.3115   9
   0  -9   2 64.8378 13.5458   1
   0  -9   2 39.7165 24.2689   9
   0  -9   3 25.0093 12.3673   1
   0  -9   3 28.6685 25.2815   9
   0  -9   4 2.29630 27.2807   9
   0  -9   5-11.6481 30.5492   9
   0  -8  -8 1.50901 17.3828   1
   0  -8  -7 75.1387 17.7840   1
   0  -8  -5 31.3744 14.4392   9
   0  -8  -4 239.851 19.7477   1
   0  -8  -4 206.255 19.9929   9
   0  -8  -3 316.257 21.0129   1
   0  -8  -3 193.670 21.4380   9
   0  -8  -2 38.9755 13.1002   1
   0  -8  -2 33.8575 15.8391   9
   0  -8  -1 179.837 16.1431   1
   0  -8  -1 105.157 17.9028   9
   0  -8   0 500.398 27.6364   1
   0  -8   0 322.118 29.5923   9
   0  -8   1-0.55451 11.9148   1
   0  -8   1 4.77619 17.1029   9
   0  -8   2 0.86593 11.8426   1
   0  -8   2 18.6016 17.8005   9
   0  -8   3 132.603 13.2331   1
   0  -8   3 82.3767 21.1381   9
   0  -8   4 8.69498 9.72842   1
   0  -8   4-15.6021 20.6384   9
   0  -8   5-3.09758 22.0627   9
   0  -8   6 11.8681 25.0163   9
   0  -7  -9 602.779 38.4560   1
   0  -7  -8 25.0408 15.7693   1
   0  -7  -7 7.71369 14.5950   1
   0  -7  -6-1.86831 13.9210   1
   0  -7  -6 1.87209 12.5449   9
   0  -7  -5 278.431 21.4717   9
   0  -7  -4 1168.36 65.2237   9
   0  -7  -3 23.9266 12.1519   1
   0  -7  -3 25.0061 12.3804   9
   0  -7  -3-11.4525 13.6121   7
   0  -7  -2 60.3251 12.3619   1
   0  -7  -2 63.4357 13.9412   9
   0  -7  -2 73.4960 20.5512   5
   0  -7  -1 257.906 17.7677   1
   0  -7  -1 199.872 19.1983   9
   0  -7   0 1035.47 49.1358   1
   0  -7   0 676.246 49.4476   9
   0  -7   1 193.281 15.1175   1
   0  -7   1 118.256 17.6196   9
   0  -7   2 13.9623 9.98731   1
   0  -7   2 16.4956 15.0897   9
   0  -7   3 180.877 13.7981   1
   0  -7   3 132.676 19.6140   9
   0  -7   4-7.09360 8.98223   1
   0  -7   4-19.4748 16.9474   9
   0  -7   5 291.539 17.9197   1
   0  -7   5 207.226 24.8763   9
   0  -7   8 2.83635 23.9924   9
   0  -6 -10 90.2277 17.2300   1
   0  -6  -9 376.603 26.5772   1
   0  -6  -8 8.81440 13.4204   1
   0  -6  -7 23.7447 12.7463   1
   0  -6  -6 42.5881 12.2779   1
   0  -6  -6 43.1652 11.3454   9
   0  -6  -5 110.387 10.1824   2
   0  -6  -5 132.371 13.1313   9
   0  -6  -5 85.5440 11.7527   7
   0  -6  -4 885.580 49.4799   2
   0  -6  -4 959.584 50.9538   9
   0  -6  -4 899.146 49.8535   7
   0  -6  -3 27.3549 8.89136   2
   0  -6  -3 39.1180 12.2824   9
   0  -6  -3 41.2095 17.2140   5
   0  -6  -3 14.8477 10.8324   7
   0  -6  -2 53.5202 10.1740   1
   0  -6  -2 21.6425 11.0135   9
   0  -6  -2 25.8876 12.3254   7
   0  -6  -2 45.7621 16.8947   5
   0  -6  -1 1150.87 56.5012   1
   0  -6  -1 938.741 56.9703   9
   0  -6  -1 1014.81 58.4659   5
   0  -6  -1 946.768 57.0153   7
   0  -6   0 144.091 12.4128   1
   0  -6   0 109.322 14.5626   9
   0  -6   0 110.034 19.8203   5
   0  -6   1 132.925 11.6117   1
   0  -6   1 96.4053 14.5085   9
   0  -6   2 292.834 18.1572   1
   0  -6   2 253.350 21.3288   9
   0  -6   3 168.018 12.8933   1
   0  -6   3 165.266 17.6164   9
   0  -6   4 119.155 10.6769   1
   0  -6   4 101.744 16.6489   9
   0  -6   5 217.588 19.8196   8
   0  -6   5 191.129 22.3127   9
   0  -6   6 153.895 11.7010   1
   0  -6   6 128.293 16.1055   8
   0  -6   7-2.70212 19.0031   9
   0  -6   8-5.91069 20.3758   9
   0  -6   9-1.18030 22.4685   9
   0  -5 -11 927.360 54.0398   1
   0  -5 -10 290.830 22.8374   1
   0  -5  -9 83.9577 14.7340   1
   0  -5  -8 17.1972 12.4747   1
   0  -5  -7 155.193 13.7173   9
   0  -5  -7 184.788 15.6570   1
   0  -5  -7 176.600 17.2001   1
   0  -5  -6 1609.56 90.0638   2
   0  -5  -6 1820.39 91.8213   1
   0  -5  -6 1788.51 91.1498   9
   0  -5  -5 46.6900 6.99481   2
   0  -5  -5 55.3782 10.2677   1
   0  -5  -5 57.0752 9.85874   9
   0  -5  -5 40.3163 8.15539   7
   0  -5  -4 1.14375 6.67970   2
   0  -5  -4-3.30619 9.12712   1
   0  -5  -4 1.57156 9.13848   9
   0  -5  -4 3.39799 7.86017   7
   0  -5  -3 116.314 10.6677   2
   0  -5  -3 150.517 12.4262   9
   0  -5  -3 136.528 12.1791   7
   0  -5  -2 353.448 21.7336   2
   0  -5  -2 376.336 23.0376   9
   0  -5  -2 361.236 22.6376   7
   0  -5  -2 395.329 25.6290   5
   0  -5  -1 2881.74 157.122   2
   0  -5  -1 3331.55 157.428   1
   0  -5  -1 2691.43 157.557   9
   0  -5  -1 2897.25 157.999   5
   0  -5  -1 2895.95 157.435   7
   0  -5   0 71.0204 8.80085   1
   0  -5   0 45.9763 11.1042   9
   0  -5   0 47.9062 13.5721   7
   0  -5   0 41.8274 16.1140   5
   0  -5   1 96.1641 9.40071   1
   0  -5   1 75.7487 12.0165   9
   0  -5   2 178.535 12.9970   1
   0  -5   2 193.509 16.1745   9
   0  -5   3 693.198 37.3570   1
   0  -5   3 629.678 39.5891   9
   0  -5   4 271.820 16.1714   1
   0  -5   4 208.964 20.0099   9
   0  -5   5 44.0233 7.92163   1
   0  -5   5 51.2515 11.3185   8
   0  -5   6 99.5670 9.17364   1
   0  -5   6 75.4317 12.8653   8
   0  -5   7 100.375 9.77130   1
   0  -5   7 101.939 18.3105   9
   0  -5   7 79.3831 13.5308   8
   0  -5   8 328.942 27.9066   9
   0  -5   9 24.1318 19.8743   9
   0  -5  10 38.0345 22.5101   9
   0  -4 -11 745.748 55.1709   8
   0  -4 -11 1032.28 53.1523   1
   0  -4 -10 494.699 31.4608   1
   0  -4  -9 95.0596 13.7840   1
   0  -4  -9 64.9872 14.2131   4
   0  -4  -8 158.614 14.9938   1
   0  -4  -8 151.368 16.2202   1
   0  -4  -8 170.710 13.6653   9
   0  -4  -8 165.552 15.8588   4
   0  -4  -7 74.4994 12.1046   4
   0  -4  -7 58.3436 7.57486   2
   0  -4  -7 100.361 11.6419   1
   0  -4  -7 81.9517 12.9338   1
   0  -4  -7 62.8543 10.1818   9
   0  -4  -6 2662.73 144.875   2
   0  -4  -6 2860.06 146.084   1
   0  -4  -6 2669.78 146.445   1
   0  -4  -6 2886.04 145.591   9
   0  -4  -6 2588.71 145.980   4
   0  -4  -5 28.4990 6.07855   2
   0  -4  -5 45.0521 9.01982   1
   0  -4  -5 41.2542 7.98746   9
   0  -4  -4 0.07816 5.58343   2
   0  -4  -4-3.17973 7.81796   1
   0  -4  -4 1.26769 7.78350   9
   0  -4  -4 1.85864 7.03764   7
   0  -4  -3 116.636 9.81404   2
   0  -4  -3 115.670 11.4550   9
   0  -4  -3 122.599 10.6110   7
   0  -4  -2 945.365 53.9737   2
   0  -4  -2 1062.63 54.6666   9
   0  -4  -2 1016.75 54.3020   7
   0  -4  -1 614.180 35.0423   2
   0  -4  -1 642.831 35.7195   9
   0  -4  -1 620.646 35.5723   7
   0  -4  -1 659.061 37.1469   5
   0  -4   0 1.18117 7.03309   1
   0  -4   0 0.12897 8.53934   9
   0  -4   0 3.64007 14.0182   5
   0  -4   0 4.52984 12.1380   7
   0  -4   1 269.254 17.3003   1
   0  -4   1 318.319 18.8939   9
   0  -4   2 35.7308 6.52433   1
   0  -4   2 13.5766 9.86629   9
   0  -4   3 1233.28 63.8203   1
   0  -4   3 1072.04 65.1891   9
   0  -4   4 926.399 46.8744   1
   0  -4   4 847.446 48.0374   8
   0  -4   5 212.895 14.1505   1
   0  -4   5 246.530 16.4163   8
   0  -4   6 262.980 15.4420   1
   0  -4   6 210.513 20.1511   9
   0  -4   6 220.079 17.1088   8
   0  -4   7 33.2119 7.56451   1
   0  -4   7 20.7061 14.8048   9
   0  -4   7 20.4452 10.9084   8
   0  -4   8 364.802 27.4262   8
   0  -4   8 399.453 30.6697   9
   0  -4   9 9.33327 17.5692   9
   0  -4  10 33.9391 19.6767   9
   0  -4  11 33.5876 22.0945   9
   0  -3 -11 67.8742 14.3522   1
   0  -3 -11 56.6525 17.9169   8
   0  -3 -10 141.844 16.5955   8
   0  -3 -10 161.323 15.6528   1
   0  -3  -9 5.84865 11.3401   1
   0  -3  -9 7.29296 12.6197   1
   0  -3  -9 5.51462 12.0851   4
   0  -3  -8 1119.12 60.5155   2
   0  -3  -8 1087.77 61.6574   1
   0  -3  -8 1111.72 61.3320   1
   0  -3  -8 1090.17 60.8397   9
   0  -3  -8 1139.50 60.9825   9
   0  -3  -8 1115.44 61.4218   4
   0  -3  -7 939.064 53.7994   2
   0  -3  -7 902.748 55.0399   1
   0  -3  -7 985.948 54.7453   1
   0  -3  -7 1021.51 54.4275   9
   0  -3  -7 1087.72 54.2950   9
   0  -3  -7 1005.02 54.8628   4
   0  -3  -7 998.054 53.7309   6
   0  -3  -6 803.086 48.1639   2
   0  -3  -6 861.731 49.6804   1
   0  -3  -6 877.290 49.1134   1
   0  -3  -6 891.188 48.0025   6
   0  -3  -6 896.335 49.3895   4
   0  -3  -5 285.020 18.5956   2
   0  -3  -5 358.186 19.9847   1
   0  -3  -5 375.628 19.5941   9
   0  -3  -5 353.821 20.5130   4
   0  -3  -5 333.217 18.2211   6
   0  -3  -4 1325.36 71.6577   2
   0  -3  -4 1287.10 72.4208   1
   0  -3  -4 1484.71 72.3218   9
   0  -3  -4 1278.95 72.6259   4
   0  -3  -3 283.304 17.8928   2
   0  -3  -3 266.671 18.7297   1
   0  -3  -2 5.56544 5.75685   2
   0  -3  -2 2.98822 6.13041   1
   0  -3  -2 6.47316 6.68966   9
   0  -3  -2-0.88770 6.98386   7
   0  -3  -1 259.882 17.3029   2
   0  -3  -1 325.264 17.9220   9
   0  -3  -1 285.503 18.2685   7
   0  -3   0 542.733 31.6472   2
   0  -3   0 609.933 31.7682   9
   0  -3   0 531.354 32.2866   7
   0  -3   0 563.779 33.0757   5
   0  -3   1 3555.30 192.262   1
   0  -3   1 3563.30 192.842   9
   0  -3   1 3817.62 193.059   7
   0  -3   2 791.521 42.0917   1
   0  -3   2 744.931 43.2147   9
   0  -3   3 4.75936 5.24161   1
   0  -3   3 5.53913 8.99777   9
   0  -3   4 371.629 20.4646   1
   0  -3   4 339.508 21.6765   8
   0  -3   5 140.935 10.3751   1
   0  -3   5 150.595 11.9454   8
   0  -3   6 1213.49 74.4726   9
   0  -3   6 1240.44 73.6260   8
   0  -3   7 691.610 45.4529   9
   0  -3   7 676.380 43.8373   8
   0  -3   8 53.6419 8.92791   1
   0  -3   8 60.5244 11.7081   8
   0  -3   8 57.7533 15.8967   9
   0  -3   9 51.9213 17.3891   9
   0  -3  10-11.7895 18.0190   9
   0  -3  11 211.202 24.3598   9
   0  -2 -11 5.12133 15.0544   8
   0  -2 -10 1.38249 11.2813   1
   0  -2 -10-23.7514 13.8596   1
   0  -2 -10-1.09438 10.7347   8
   0  -2  -9 34.6986 11.0415   4
   0  -2  -9 39.5555 11.5182   1
   0  -2  -9 33.3452 11.6225   1
   0  -2  -9 10.4455 9.78445   8
   0  -2  -9 43.6035 16.5262   7
   0  -2  -8 2036.49 105.794   2
   0  -2  -8 1947.03 106.220   1
   0  -2  -8 2116.92 106.194   1
   0  -2  -8 1854.01 106.558   8
   0  -2  -8 1737.82 105.817   9
   0  -2  -8 2030.75 105.950   9
   0  -2  -8 1979.45 105.840   6
   0  -2  -8 2031.67 106.075   4
   0  -2  -7 1569.41 87.0488   2
   0  -2  -7 1460.96 87.4077   1
   0  -2  -7 1516.10 87.2792   1
   0  -2  -7 1738.41 87.3541   9
   0  -2  -7 1793.30 87.3389   9
   0  -2  -7 1633.63 87.3758   4
   0  -2  -6 331.280 19.0411   2
   0  -2  -6 305.697 19.0747   1
   0  -2  -6 274.994 19.7408   1
   0  -2  -6 303.244 18.9014   9
   0  -2  -6 329.273 19.2956   9
   0  -2  -6 335.144 19.4298   4
   0  -2  -5 12.1349 8.15318   1
   0  -2  -5 8.00450 7.05104   1
   0  -2  -5 12.8366 6.13376   9
   0  -2  -5 17.4112 6.81808   9
   0  -2  -5 31.8245 7.66555   4
   0  -2  -4 1378.90 73.2714   2
   0  -2  -4 1416.70 73.7570   1
   0  -2  -4 1364.04 73.5149   9
   0  -2  -4 1320.41 73.7680   4
   0  -2  -3 8167.94 459.176   2
   0  -2  -3 8232.84 459.688   1
   0  -2  -3 9792.68 459.475   9
   0  -2  -3 8942.77 459.695   4
   0  -2  -2 136.757 9.07076   2
   0  -2  -2 135.627 9.81603   1
   0  -2  -2 168.529 10.0429   9
   0  -2  -1 21.4734 5.60920   2
   0  -2  -1 20.9374 5.18433   1
   0  -2  -1 32.1976 7.02668   9
   0  -2  -1 25.3406 6.64141   7
   0  -2   0 7.31275 7.07669   2
   0  -2   0 1.83670 6.57224   9
   0  -2   0 17.1414 10.0087   5
   0  -2   0 2.65780 8.97908   7
   0  -2   1 15872.6 826.386   9
   0  -2   1 15304.7 826.359   7
   0  -2   2 3153.15 171.405   1
   0  -2   2 3448.31 172.183   9
   0  -2   3 117.028 7.57094   1
   0  -2   3 85.8582 8.93995   8
   0  -2   4 62.6543 6.84479   1
   0  -2   4 78.7349 7.98694   8
   0  -2   5 319.287 17.8918   1
   0  -2   5 296.809 18.7754   8
   0  -2   5 291.054 20.0392   9
   0  -2   6 2594.53 131.356   1
   0  -2   6 2341.32 132.012   8
   0  -2   6 2314.93 132.655   9
   0  -2   7 1556.86 78.0519   1
   0  -2   7 1225.30 79.4388   9
   0  -2   8 6.34319 13.3254   9
   0  -2   9 127.001 17.5972   9
   0  -2  10 2.52721 16.4317   9
   0  -1 -10 338.163 23.8369   2
   0  -1 -10 398.661 21.7096   1
   0  -1 -10 352.314 22.3353   8
   0  -1 -10 295.279 26.2916   7
   0  -1  -9 29.3588 10.6345   4
   0  -1  -9 48.0345 10.0162   3
   0  -1  -9 12.1275 9.96145   1
   0  -1  -9 41.9701 11.1578   2
   0  -1  -9 30.0462 8.82023   1
   0  -1  -9 48.9930 10.8381   9
   0  -1  -9 65.6356 9.97718   8
   0  -1  -9 35.6871 12.4018   6
   0  -1  -9 59.1832 15.8484   7
   0  -1  -8 13.1798 8.67007   3
   0  -1  -8-21.8965 10.3531   4
   0  -1  -8 10.3134 9.73835   2
   0  -1  -8 1.89404 7.82774   1
   0  -1  -8-17.2039 9.52755   1
   0  -1  -8 6.79196 9.46134   9
   0  -1  -8 4.84611 9.75366   9
   0  -1  -8 0.09201 7.39574   8
   0  -1  -8 20.5739 13.6581   7
   0  -1  -7 408.970 24.2777   3
   0  -1  -7 386.383 24.3233   2
   0  -1  -7 332.988 23.7025   1
   0  -1  -7 364.821 24.0764   1
   0  -1  -7 502.376 24.9460   9
   0  -1  -7 447.857 24.4284   8
   0  -1  -7 533.322 24.6929   9
   0  -1  -7 377.428 24.3881   4
   0  -1  -6 118.437 10.3716   2
   0  -1  -6 117.151 9.98647   3
   0  -1  -6 94.6295 9.96351   4
   0  -1  -6 119.956 9.85819   1
   0  -1  -6 108.401 9.76167   1
   0  -1  -6 99.6147 9.30439   8
   0  -1  -6 111.262 10.0847   9
   0  -1  -6 128.565 10.3646   9
   0  -1  -5 1493.63 83.3521   3
   0  -1  -5 1535.51 83.2425   2
   0  -1  -5 1436.36 83.2502   1
   0  -1  -5 1385.27 83.2516   1
   0  -1  -5 1759.56 83.4375   9
   0  -1  -5 1809.87 83.5384   9
   0  -1  -5 1515.53 83.3386   4
   0  -1  -4 388.671 19.1783   2
   0  -1  -4 351.190 19.4141   3
   0  -1  -4 345.773 19.5012   1
   0  -1  -4 381.341 19.3947   1
   0  -1  -4 276.869 19.0705   9
   0  -1  -4 277.126 19.1453   9
   0  -1  -4 302.496 19.0676   4
   0  -1  -3 6251.75 331.520   3
   0  -1  -3 6408.14 331.350   2
   0  -1  -3 5844.59 331.465   1
   0  -1  -3 6066.98 331.546   1
   0  -1  -3 6667.53 331.441   9
   0  -1  -3 6155.66 331.474   4
   0  -1  -2 12.2297 5.14914   4
   0  -1  -2 7.26688 4.20372   2
   0  -1  -2 2.78233 4.36316   1
   0  -1  -2 0.74568 4.34601   9
   0  -1  -1 228.115 18.5439   1
   0  -1  -1 345.720 18.7657   4
   0  -1   0 8684.25 496.920   2
   0  -1   0 8426.53 496.911   1
   0  -1   0 9987.49 496.995   7
   0  -1   0 8842.67 496.986   5
   0  -1   1 2.58165 4.89937   9
   0  -1   2 701.538 38.6020   1
   0  -1   2 784.922 39.4505   9
   0  -1   3 0.77214 4.99250   1
   0  -1   3 7.97832 5.64751   8
   0  -1   4 1882.76 101.771   1
   0  -1   4 1970.73 102.224   8
   0  -1   4 1884.49 102.522   9
   0  -1   5 1608.71 85.0769   1
   0  -1   5 1549.30 85.9902   9
   0  -1   6 81.9562 8.72539   1
   0  -1   6 86.8799 10.8312   9
   0  -1   7 33.8844 11.0513   9
   0  -1   8 18.5958 11.9023   9
   0   0 -11 21.7898 24.7869   2
   0   0 -11 9.30727 30.3608   7
   0   0 -10 872.397 44.5840   2
   0   0 -10 730.391 42.0238   8
   0   0 -10 811.858 46.4506   7
   0   0  -9 1118.48 58.1696   2
   0   0  -9 1073.46 57.6050   4
   0   0  -9 1039.01 57.3595   3
   0   0  -9 1072.51 58.7327   2
   0   0  -9 968.665 56.6848   1
   0   0  -9 1063.96 57.0212   1
   0   0  -9 1056.65 58.1577   9
   0   0  -9 934.249 57.4675   8
   0   0  -9 1093.67 59.9960   7
   0   0  -8 68.1131 9.82356   3
   0   0  -8 69.4452 10.3925   4
   0   0  -8 62.2000 8.67798   1
   0   0  -8 89.4358 9.26603   1
   0   0  -8 78.5369 12.2897   2
   0   0  -8 88.3423 11.5953   9
   0   0  -8 36.8448 8.74120   8
   0   0  -8 67.8950 16.8745   7
   0   0  -7 207.931 14.2635   3
   0   0  -7 208.537 14.8299   4
   0   0  -7 212.877 15.7031   2
   0   0  -7 210.546 13.9615   1
   0   0  -7 190.894 13.6175   1
   0   0  -7 249.731 15.6226   9
   0   0  -7 202.317 14.2456   8
   0   0  -7 228.386 18.8432   7
   0   0  -6 172.563 13.3466   2
   0   0  -6 178.637 12.1484   3
   0   0  -6 175.642 12.3625   4
   0   0  -6 158.146 11.9558   8
   0   0  -6 164.320 12.9590   9
   0   0  -6 190.232 11.7831   1
   0   0  -5 4046.84 219.517   3
   0   0  -5 3968.09 219.647   4
   0   0  -5 4180.23 219.620   2
   0   0  -5 4311.80 219.793   9
   0   0  -5 4295.33 219.852   8
   0   0  -5 4040.00 219.411   1
   0   0  -4 1450.00 79.7958   4
   0   0  -4 1461.98 79.7739   2
   0   0  -4 1445.61 79.6644   3
   0   0  -4 1614.30 79.9735   9
   0   0  -4 1618.01 79.9220   8
   0   0  -4 1403.85 79.5620   1
   0   0  -3 808.725 43.4994   2
   0   0  -3 793.988 43.4206   4
   0   0  -3 761.886 43.2623   3
   0   0  -3 921.527 43.5941   9
   0   0  -3 859.650 43.4276   8
   0   0  -3 727.734 43.1213   1
   0   0  -2 9.99232 4.85816   4
   0   0  -2 7.77006 5.60450   2
   0   0  -2 8.83405 3.97144   1
   0   0  -2 6.81702 3.75025   8
   0   0  -2 8.63000 4.85484   9
   0   0  -1 441.626 25.2080   2
   0   0  -1 468.421 25.2188   8
   0   0  -1 502.583 25.2372   9
   0   0   1 445.599 25.6649   2
   0   0   1 514.577 25.6958   9
   0   0   3 803.682 43.3611   1
   0   0   4 1551.30 82.5034   1
   0   0   4 1527.86 82.7844   9
   0   0   5 4201.53 223.755   9
   0   1 -11 191.237 29.8814   2
   0   1 -11 176.107 37.0494   7
   0   1 -10 433.046 31.2003   2
   0   1 -10 391.860 26.5490   8
   0   1 -10 417.595 35.0566   7
   0   1  -9 405.045 25.6049   4
   0   1  -9 418.862 28.5385   2
   0   1  -9 407.956 24.3617   1
   0   1  -9 399.962 25.3600   8
   0   1  -9 364.041 26.9259   9
   0   1  -9 403.394 31.0849   7
   0   1  -8 34.8911 14.5491   2
   0   1  -8 33.5131 10.1514   4
   0   1  -8 32.9304 9.91899   3
   0   1  -8 14.5198 7.90933   1
   0   1  -8 39.8947 13.3546   2
   0   1  -8 30.8134 12.6564   9
   0   1  -8 31.0622 8.47621   8
   0   1  -8 27.7193 17.6413   7
   0   1  -7 42.4487 9.50905   4
   0   1  -7 55.4589 8.94281   3
   0   1  -7 18.0725 7.14403   1
   0   1  -7 47.0927 12.1535   2
   0   1  -7 45.9296 11.5125   9
   0   1  -7 39.2427 7.82932   8
   0   1  -7 60.4808 16.2817   7
   0   1  -6 45.8162 6.85959   1
   0   1  -6 76.9531 11.4928   2
   0   1  -6 84.5796 11.2695   9
   0   1  -6 73.6362 8.13995   8
   0   1  -6 99.5010 15.1231   7
   0   1  -5 1514.84 80.0923   2
   0   1  -5 1388.13 79.1405   1
   0   1  -5 1561.39 80.2923   9
   0   1  -5 1468.59 79.8376   8
   0   1  -5 1653.23 81.0100   7
   0   1  -4 1823.38 96.6499   2
   0   1  -4 1668.12 95.8620   1
   0   1  -4 2011.68 96.9528   9
   0   1  -4 1904.82 96.5118   8
   0   1  -3 0.18914 3.86980   1
   0   1  -3 1.24162 8.16383   2
   0   1  -3 14.0188 8.30564   9
   0   1  -3 4.34727 4.52055   8
   0   1  -2 684.809 39.5031   1
   0   1  -2 730.360 40.2742   2
   0   1  -2 809.342 41.0042   7
   0   1  -1 9.52803 3.29279   1
   0   1  -1 5.29009 5.27897   9
   0   1  -1 0.70736 6.57206   7
   0   1   0 9459.77 510.951   2
   0   1   0 8168.68 510.907   1
   0   1   0 11561.1 511.115   9
   0   1   0 10862.7 511.023   7
   0   1   0 9503.53 511.013   5
   0   1   1 264.495 16.7061   1
   0   1   1 350.159 16.8231   4
   0   1   3 6406.75 339.820   2
   0   1   4 330.940 20.8421   4
   0   1   4 327.502 20.7489   3
   0   2 -12 28.7458 40.4860   2
   0   2 -12 53.6987 50.4538   7
   0   2 -11 590.762 45.2264   2
   0   2 -11 501.562 52.1563   7
   0   2 -10 16.2376 22.9302   2
   0   2 -10 19.7999 29.2396   7
   0   2  -9 176.308 21.0564   2
   0   2  -9 149.838 24.9732   7
   0   2  -8 1.87437 16.0000   2
   0   2  -8 17.4523 14.1277   9
   0   2  -8 2.74236 19.9903   7
   0   2  -7 1467.77 75.5566   2
   0   2  -7 1479.45 75.8979   2
   0   2  -7 1364.46 73.6675   1
   0   2  -7 1167.49 75.4980   9
   0   2  -7 1412.83 76.8009   7
   0   2  -6 2566.19 128.323   2
   0   2  -6 2427.90 127.960   2
   0   2  -6 2318.80 126.701   1
   0   2  -6 2204.06 128.018   9
   0   2  -6 2527.84 128.782   7
   0   2  -5 331.179 20.2705   2
   0   2  -5 298.496 19.8529   2
   0   2  -5 282.845 16.9751   1
   0   2  -5 304.225 19.9992   9
   0   2  -5 314.554 22.0519   7
   0   2  -4 82.8490 10.4249   2
   0   2  -4 64.4790 10.4626   2
   0   2  -4 39.8122 5.97436   1
   0   2  -4 72.6217 10.2981   9
   0   2  -4 81.6901 12.9775   7
   0   2  -3 105.557 10.4341   2
   0   2  -3 108.362 7.28594   1
   0   2  -3 99.3241 10.6729   2
   0   2  -3 77.3251 10.7157   9
   0   2  -3 95.7216 12.1611   7
   0   2  -2 3234.02 174.904   2
   0   2  -2 3208.97 174.324   1
   0   2  -2 3533.62 175.164   9
   0   2  -2 3303.78 175.117   7
   0   2  -1 14682.4 794.447   1
   0   2  -1 15541.4 794.910   9
   0   2  -1 15089.3 794.810   5
   0   2   0 15.9289 5.94807   1
   0   2   1 26.9554 5.91524   1
   0   2   2 149.304 9.10754   2
   0   2   2 153.183 10.0934   9
   0   2   2 157.669 10.4141   1
   0   2   3 9009.24 491.127   2
   0   2   3 9711.86 491.378   9
   0   2   4 1467.13 78.7032   2
   0   2   4 1484.96 79.2005   4
   0   2   5 9.40181 6.51285   2
   0   2   5 11.7463 7.07642   4
   0   2   5 11.1612 7.23714   3
   0   2   6 319.274 19.3275   4
   0   2   6 304.342 19.4652   3
   0   3 -11 336.123 41.5260   2
   0   3 -11 322.127 50.1136   7
   0   3 -10-6.23958 27.3944   2
   0   3 -10-13.5894 35.2561   7
   0   3  -9 87.2006 21.3072   2
   0   3  -9 88.5269 26.8204   7
   0   3  -8 60.9404 17.8478   2
   0   3  -8 67.0379 21.8439   7
   0   3  -7 833.808 46.4652   2
   0   3  -7 804.878 42.9328   1
   0   3  -7 687.336 45.9163   9
   0   3  -7 773.294 48.0077   7
   0   3  -6 1396.27 74.7993   2
   0   3  -6 1381.35 72.4796   1
   0   3  -6 1380.00 74.3424   2
   0   3  -6 1155.28 74.6180   9
   0   3  -6 1369.51 75.6001   7
   0   3  -5 154.969 15.2598   2
   0   3  -5 157.360 10.4274   1
   0   3  -5 149.846 14.7109   2
   0   3  -5 132.613 15.2213   9
   0   3  -5 148.763 17.5472   7
   0   3  -4 370.023 23.0992   2
   0   3  -4 377.945 20.5424   1
   0   3  -4 341.367 22.9344   2
   0   3  -4 333.287 23.3232   9
   0   3  -4 346.567 24.3985   7
   0   3  -3-4.59687 9.63863   2
   0   3  -3-0.23687 5.65874   1
   0   3  -3 1.31551 9.97556   9
   0   3  -3 2.96799 11.9094   7
   0   3  -3-18.1837 14.2961   5
   0   3  -2 804.473 41.9425   1
   0   3  -2 736.240 43.2232   9
   0   3  -2 727.693 43.7789   5
   0   3  -1 3549.12 184.971   1
   0   3  -1 3350.25 185.544   5
   0   3   0 613.826 33.7475   1
   0   3   1 302.112 17.4494   2
   0   3   1 277.313 17.3401   1
   0   3   1 315.668 18.4153   9
   0   3   1 285.179 18.2199   7
   0   3   2 2.70272 5.42362   2
   0   3   2 4.03128 7.24122   9
   0   3   2 6.06823 6.81359   1
   0   3   3 301.668 18.6159   2
   0   3   3 282.830 19.8456   1
   0   3   4 1340.35 73.1184   2
   0   3   4 1387.75 73.6075   9
   0   3   4 1411.30 73.9036   4
   0   3   5 374.519 20.8887   2
   0   3   5 366.418 22.4609   3
   0   3   5 361.990 21.8222   9
   0   3   5 373.503 22.3166   4
   0   3   6 971.735 52.2526   2
   0   3   6 940.073 53.2958   3
   0   3   6 978.061 53.1594   4
   0   3   7 1087.55 58.6942   4
   0   3   7 1040.63 58.7109   3
   0   3   8 1196.06 65.9634   4
   0   4 -10 48.8606 32.3985   2
   0   4 -10 24.7014 40.1881   7
   0   4 -10-10.7634 43.0288   5
   0   4  -9 21.3922 23.4591   2
   0   4  -9-16.8706 30.1246   7
   0   4  -9-31.9761 33.1723   5
   0   4  -8 507.815 33.8677   2
   0   4  -8 425.815 37.3190   7
   0   4  -8 466.631 38.1610   5
   0   4  -7 37.9268 16.5567   2
   0   4  -7 44.1496 21.4700   7
   0   4  -7-8.71458 24.1054   5
   0   4  -6 259.835 21.5304   2
   0   4  -6 269.785 16.2148   1
   0   4  -6 203.159 20.7232   9
   0   4  -6 242.103 25.5008   5
   0   4  -6 274.713 24.5463   7
   0   4  -5 266.562 20.3699   2
   0   4  -5 239.050 19.6781   2
   0   4  -5 263.454 16.0547   1
   0   4  -5 224.840 19.6519   9
   0   4  -5 240.056 23.9721   5
   0   4  -5 276.639 23.1055   7
   0   4  -4 938.729 51.7287   2
   0   4  -4 1003.33 49.7486   1
   0   4  -4 853.615 52.5733   7
   0   4  -4 893.902 52.8781   5
   0   4  -3 1259.86 64.2284   1
   0   4  -3 1033.72 65.7651   9
   0   4  -3 1183.04 66.3107   5
   0   4  -2 40.4857 7.50352   1
   0   4  -2 21.1021 11.5041   9
   0   4  -2 29.1877 13.7266   5
   0   4  -1 268.196 17.3180   1
   0   4  -1 282.637 18.9225   2
   0   4  -1 311.381 20.3693   7
   0   4  -1 292.720 20.7165   5
   0   4   0-2.41364 8.92440   2
   0   4   0 0.87632 7.19108   1
   0   4   0-4.16162 9.60776   9
   0   4   0 9.93069 10.7044   7
   0   4   1 695.509 37.6678   2
   0   4   1 732.304 37.6948   1
   0   4   1 616.226 38.3680   9
   0   4   1 653.327 38.0870   7
   0   4   2 990.953 55.6565   2
   0   4   2 1051.71 56.1424   1
   0   4   2 1069.11 56.2109   9
   0   4   3 120.802 9.35966   2
   0   4   3 101.625 10.7753   9
   0   4   3 130.339 11.4021   4
   0   4   4-0.77603 8.45204   4
   0   4   4-0.57799 7.61892   9
   0   4   4-2.13712 4.84977   2
   0   4   4 2.27131 8.44607   1
   0   4   5 38.3340 8.65266   4
   0   4   5 22.5967 5.93299   2
   0   4   5 29.2629 7.99501   9
   0   4   6 2775.97 149.667   3
   0   4   6 2853.06 148.322   2
   0   4   6 2652.56 148.944   9
   0   4   6 2807.84 149.499   4
   0   4   7 79.6138 11.9572   4
   0   4   7 78.5661 12.1417   3
   0   4   8 177.743 16.1706   4
   0   4   8 177.665 16.4363   3
   0   4   9 84.2810 14.3194   4
   0   4   9 86.8391 14.7119   3
   0   5 -10 52.8691 37.7507   2
   0   5 -10 24.0935 45.9139   7
   0   5  -9 32.0712 28.1786   2
   0   5  -9 15.5884 34.7409   7
   0   5  -9 12.1773 40.9453   5
   0   5  -8 411.692 32.5666   2
   0   5  -8 356.072 36.1707   7
   0   5  -8 376.595 39.0886   5
   0   5  -7 108.331 20.7894   2
   0   5  -7 100.209 25.4305   7
   0   5  -7 71.8699 27.1175   5
   0   5  -6 97.6635 18.1603   2
   0   5  -6 84.3060 22.3938   7
   0   5  -6 56.7864 23.5521   5
   0   5  -5 52.0171 8.68174   1
   0   5  -5 61.3436 15.9628   2
   0   5  -5 57.5695 20.7358   5
   0   5  -4 298.630 17.2387   1
   0   5  -4 272.860 24.8270   5
   0   5  -3 768.353 39.9504   1
   0   5  -3 721.368 43.3535   5
   0   5  -2 182.097 13.3082   1
   0   5  -2 191.543 16.3995   2
   0   5  -2 190.209 18.6102   7
   0   5  -2 176.747 19.2471   5
   0   5  -1 92.7033 9.49604   1
   0   5  -1 75.2741 12.0152   2
   0   5  -1 98.5721 13.6708   7
   0   5   0 64.6445 11.0236   2
   0   5   0 84.3795 9.10406   1
   0   5   0 47.2858 11.7234   9
   0   5   0 55.2843 13.6433   7
   0   5   1 3094.42 165.555   2
   0   5   1 3194.89 165.599   1
   0   5   1 3001.33 166.115   9
   0   5   1 3083.58 165.772   7
   0   5   2 377.279 23.0032   2
   0   5   2 420.804 23.5982   1
   0   5   2 371.727 23.8956   9
   0   5   3 166.942 11.4763   2
   0   5   3 152.389 12.7861   1
   0   5   3 152.767 13.1983   9
   0   5   3 146.372 13.5545   4
   0   5   4 0.22915 5.86871   2
   0   5   4 2.35868 9.83744   4
   0   5   4 3.14916 8.39783   9
   0   5   4-5.66406 9.51622   1
   0   5   5 59.1041 11.0264   4
   0   5   5 52.6262 6.51376   2
   0   5   5 64.7433 10.9352   1
   0   5   5 39.6324 9.84442   9
   0   5   6 1757.96 92.2928   2
   0   5   6 1746.86 94.3082   3
   0   5   6 1635.21 93.2182   9
   0   5   6 1757.41 94.0543   4
   0   5   7 180.149 16.0922   3
   0   5   7 133.167 13.1308   9
   0   5   7 173.023 15.4676   4
   0   5   8 11.5638 12.3192   4
   0   5   8-0.72420 12.8806   3
   0   5   9 90.9511 15.1552   4
   0   5   9 93.9264 15.6897   3
   0   5  10 275.671 23.3038   3
   0   5  10 298.797 23.1244   4
   0   5  11 893.549 52.1403   4
   0   6  -9-14.0245 33.9027   2
   0   6  -9 35.4711 48.0194   5
   0   6  -9-7.82137 40.1397   7
   0   6  -8 37.4430 26.1947   2
   0   6  -8 48.9474 40.9085   5
   0   6  -8 16.7139 31.7566   7
   0   6  -7 40.2254 21.9105   2
   0   6  -7 23.1491 30.6356   5
   0   6  -7 37.7042 26.5424   7
   0   6  -6 138.366 28.5199   5
   0   6  -5 242.508 28.2853   5
   0   6  -4 127.729 12.0341   1
   0   6  -4 116.464 23.2046   5
   0   6  -3 179.606 14.1336   1
   0   6  -3 184.192 17.7717   2
   0   6  -3 180.529 18.9793   2
   0   6  -3 186.941 21.4212   7
   0   6  -3 195.257 23.0537   5
   0   6  -2 304.917 18.7791   1
   0   6  -2 277.567 21.8346   2
   0   6  -2 271.847 23.3936   7
   0   6  -1 113.433 14.4202   2
   0   6  -1 127.907 11.2412   1
   0   6  -1 84.9678 15.2426   9
   0   6  -1 119.302 17.2241   7
   0   6   0 110.938 14.0295   2
   0   6   0 97.9543 14.8299   9
   0   6   0 111.721 15.9581   7
   0   6   1 1037.59 56.8811   2
   0   6   1 1087.13 56.7974   1
   0   6   1 968.795 57.6897   9
   0   6   1 1006.21 57.4927   7
   0   6   2 40.7603 10.1248   2
   0   6   2 50.4433 9.96542   1
   0   6   2 25.4980 11.2424   9
   0   6   2 24.9776 8.75803   6
   0   6   3 27.7106 11.3301   4
   0   6   3 41.3538 8.53916   2
   0   6   3 55.5828 10.2819   1
   0   6   3 20.5614 11.3906   9
   0   6   3 29.3083 6.55270   6
   0   6   4 1068.13 57.8529   2
   0   6   4 886.607 58.8210   9
   0   6   4 1052.44 59.7934   4
   0   6   5 129.124 10.1907   2
   0   6   5 118.240 13.5282   9
   0   6   5 143.608 15.0547   4
   0   6   6 41.8249 12.1668   4
   0   6   6 31.7151 10.4343   9
   0   6   6 25.7613 5.70339   2
   0   6   7 8.26486 13.3519   3
   0   6   7 8.51374 12.6934   4
   0   6   7 8.16888 9.34474   9
   0   6   8 6.28361 14.4639   3
   0   6   8-1.80413 14.2377   4
   0   6   9 359.650 26.4130   3
   0   6   9 342.693 25.4033   4
   0   6  10 63.7129 16.5741   4
   0   6  10 62.8553 17.7616   3
   0   6  11 181.923 20.9960   4
   0   6  11 195.549 21.9954   3
   0   7  -8 22.1664 31.0139   2
   0   7  -8 15.4328 36.1311   7
   0   7  -8 55.0853 47.7991   5
   0   7  -7 24.0646 39.6617   5
   0   7  -6 0.93454 31.5193   5
   0   7  -5 279.692 26.2748   2
   0   7  -5 230.842 28.5536   7
   0   7  -5 263.036 32.1228   5
   0   7  -4 0.86748 17.9770   2
   0   7  -4-10.4101 25.5062   5
   0   7  -4 13.3408 20.8619   7
   0   7  -3 182.688 20.8617   2
   0   7  -3 175.769 23.2382   7
   0   7  -2 17.1336 14.4404   2
   0   7  -2 6.80529 10.0737   1
   0   7  -2 4.69406 15.4240   2
   0   7  -2 1.29751 18.9668   7
   0   7  -1 190.206 14.2705   1
   0   7  -1 158.384 18.1306   2
   0   7   0 900.948 49.8914   2
   0   7   0 1002.79 48.8999   1
   0   7   0 715.034 50.4774   9
   0   7   0 776.319 50.8862   7
   0   7   1 239.194 18.8091   2
   0   7   1 188.118 20.0151   9
   0   7   1 211.515 17.7740   6
   0   7   1 213.612 21.0182   7
   0   7   2 66.5851 12.2427   2
   0   7   2 77.2532 12.0437   1
   0   7   2 55.8963 14.2309   9
   0   7   2 54.5366 10.4999   6
   0   7   3 22.0496 13.2995   4
   0   7   3 29.7687 11.6488   1
   0   7   3 6.35884 13.0195   9
   0   7   3 10.3462 7.63394   6
   0   7   4 1395.90 73.3127   2
   0   7   4 1268.70 75.1928   4
   0   7   5 326.553 18.5579   2
   0   7   5 263.863 21.1129   9
   0   7   5 320.515 23.3026   4
   0   7   6 5.74739 13.7907   4
   0   7   6 8.05150 11.3988   9
   0   7   6 2.68030 5.56063   2
   0   7   7 3.28139 14.5922   4
   0   7   7-8.30953 15.0926   3
   0   7   7 5.37889 10.8746   9
   0   7   8 39.7893 16.6921   3
   0   7   8 16.9278 15.1867   4
   0   7   9 520.630 35.1127   3
   0   7   9 534.886 34.4301   4
   0   7  10 210.797 23.0092   3
   0   7  10 219.664 22.2079   4
   0   7  11 21.2372 18.7887   4
   0   7  11 23.0238 20.0380   3
   0   8  -7-10.5233 50.9983   5
   0   8  -6 18.3381 24.0593   2
   0   8  -6-14.8361 43.2301   5
   0   8  -6 22.7908 28.4369   7
   0   8  -5-11.8382 22.2599   2
   0   8  -5 5.57961 26.0206   7
   0   8  -4 24.0332 20.5991   2
   0   8  -4 18.9353 24.6901   7
   0   8  -3 131.574 21.7561   2
   0   8  -3 129.600 25.2507   7
   0   8  -2-7.78129 17.5628   2
   0   8  -2 13.7285 21.3455   7
   0   8  -1 15.5912 11.5867   1
   0   8  -1 11.1621 16.7552   2
   0   8  -1 4.20441 20.7553   7
   0   8   0 408.765 28.9898   2
   0   8   0 362.739 31.0509   7
   0   8   0 352.238 28.1281   6
   0   8   1 164.308 15.0614   1
   0   8   1 142.616 16.6296   2
   0   8   1 109.227 15.1960   6
   0   8   1 98.6518 19.6242   7
   0   8   2 21.2743 13.6871   2
   0   8   2 37.7155 12.7464   1
   0   8   2 48.1107 15.8484   9
   0   8   2 32.2614 11.2321   6
   0   8   3 243.199 16.7237   2
   0   8   3 180.505 19.8750   9
   0   8   3 197.786 20.3350   4
   0   8   3 202.763 14.8794   6
   0   8   4 210.282 14.9933   2
   0   8   4 189.221 19.1195   9
   0   8   4 189.169 20.2376   4
   0   8   5 46.9380 16.1775   4
   0   8   5 41.6077 8.21703   2
   0   8   5 18.8308 13.5593   9
   0   8   6 75.7401 16.9354   4
   0   8   7 52.9788 16.6659   4
   0   8   7 59.2664 17.7436   3
   0   8   8-14.0848 17.2685   4
   0   8   8-2.48176 17.7309   3
   0   8   9 64.2836 19.0467   4
   0   8   9 43.1478 19.5261   3
   0   8  10 24.3430 19.0908   4
   0   8  10 38.4829 20.2956   3
   0   8  11 36.4950 20.6965   4
   0   9  -5 27.2572 24.6614   2
   0   9  -5 26.0523 29.8804   7
   0   9  -4-1.21050 22.6058   2
   0   9  -4 12.6924 27.4381   7
   0   9  -3 19.3273 21.5030   2
   0   9  -3 25.7546 26.0839   7
   0   9  -2 49.3706 20.7801   2
   0   9  -2 35.7321 24.2788   7
   0   9  -1 22.5543 18.8932   2
   0   9  -1-10.7637 22.6110   7
   0   9   0 116.532 19.6813   2
   0   9   0 92.5092 23.0606   7
   0   9   1 8.82492 15.8484   2
   0   9   1-8.72122 19.9102   7
   0   9   2 3.19660 14.3384   2
   0   9   3 636.029 35.7787   2
   0   9   3 544.404 39.0862   4
   0   9   4 7.39385 17.5718   4
   0   9   4 5.30407 10.5417   2
   0   9   5 8.92945 17.6405   4
   0   9   6 20.2040 18.0306   4
   0   9   7 223.853 23.3575   4
   0   9   8 97.4348 20.5089   4
   0   9   8 102.657 22.0301   3
   0   9   9 14.8887 20.0613   4
   0   9  10 26.2135 21.4927   4
   0  10  -3 4.52047 24.0530   2
   0  10  -3 58.8070 29.9345   7
   0  10  -2 23.9319 22.2900   2
   0  10  -2 14.9893 27.8965   7
   0  10  -1 22.5226 20.5429   2
   0  10  -1 22.4790 25.7675   7
   0  10   0 159.646 21.4200   2
   0  10   0 86.5404 25.7604   7
   0  10   1 32.2094 18.0186   2
   0  10   2 3.49350 16.1632   2
   0  10   2 14.3799 20.4451   4
   0  10   3 177.203 23.5470   4
   0  10   4 12.9206 19.9668   4
   0  10   5 59.0509 21.0855   4
   0  10   6 19.1006 20.2998   4
   0  10   7 114.558 22.5900   4
   0  11  -2 28.0142 24.6728   2
   0  11  -2 5.91676 30.7204   7
   0  11  -1 32.2450 23.2661   2
   0  11  -1 15.0740 28.5698   7
   1 -10  -2 16.9189 18.1923   1
   1 -10  -2 17.4940 31.1596   9
   1 -10  -1 110.066 19.3666   1
   1 -10  -1 53.0238 33.7012   9
   1 -10   0 367.940 26.0645   1
   1 -10   0 184.766 39.2237   9
   1 -10   1 23.9735 16.3486   1
   1 -10   1 40.5035 35.5990   9
   1 -10   2 12.2723 36.9446   9
   1  -9  -5 139.702 20.3155   1
   1  -9  -4 136.921 19.1711   1
   1  -9  -4 81.0496 25.1740   9
   1  -9  -3 16.1100 16.9748   1
   1  -9  -3 0.58357 25.8051   9
   1  -9  -2 37.0685 16.4870   1
   1  -9  -2 25.7479 23.9528   9
   1  -9  -1 17.3017 16.1179   1
   1  -9  -1 4.33650 22.6833   9
   1  -9   0 632.563 34.6542   1
   1  -9   0 371.064 39.1923   9
   1  -9   1 33.4854 14.9271   1
   1  -9   1 26.1344 25.5825   9
   1  -9   2 14.4172 13.8580   1
   1  -9   2-15.6370 26.1728   9
   1  -9   3 26.4407 14.1634   1
   1  -9   3 14.8036 28.5326   9
   1  -9   4 51.7992 31.7044   9
   1  -8  -7 346.914 27.0743   1
   1  -8  -5 19.9655 18.8065   9
   1  -8  -4 26.2370 15.3219   1
   1  -8  -4 2.57280 17.2212   9
   1  -8  -3 60.2624 15.0514   1
   1  -8  -3 24.3803 16.8822   9
   1  -8  -2 305.719 22.0172   1
   1  -8  -2 199.336 23.0304   9
   1  -8  -1 244.791 19.4990   1
   1  -8  -1 161.828 22.2303   9
   1  -8   0 339.894 22.3324   1
   1  -8   0 210.125 25.4820   9
   1  -8   1 41.6029 13.2710   1
   1  -8   1 28.5112 18.5447   9
   1  -8   2 160.856 15.6825   1
   1  -8   2 93.4124 22.1177   9
   1  -8   3 787.720 40.9771   1
   1  -8   3 517.462 44.9304   9
   1  -8   4 8.50156 12.0891   1
   1  -8   4 15.7744 22.5258   9
   1  -8   5 4.61179 24.0001   9
   1  -7  -8 5.18647 16.8057   1
   1  -7  -7 610.763 38.3442   1
   1  -7  -6 581.843 32.1511   1
   1  -7  -6 404.815 30.9950   9
   1  -7  -5-4.40652 14.2006   9
   1  -7  -4 5.16699 13.7836   9
   1  -7  -3 15.5582 13.0203   1
   1  -7  -3 4.44452 14.6605   9
   1  -7  -2 545.839 28.6727   1
   1  -7  -2 330.285 29.2678   9
   1  -7  -1 614.461 32.5931   1
   1  -7  -1 422.426 33.0047   9
   1  -7   0 100.774 13.5971   1
   1  -7   0 83.3422 16.3526   9
   1  -7   1 7.89161 11.3940   1
   1  -7   1-2.32507 15.1138   9
   1  -7   2 150.087 14.1808   1
   1  -7   2 91.7330 17.8704   9
   1  -7   3 1541.39 75.5470   1
   1  -7   3 1080.06 77.5773   9
   1  -7   4 23.1386 11.0243   1
   1  -7   4-6.36928 18.1615   9
   1  -7   5 8.27186 10.4506   1
   1  -7   5 9.78244 19.3616   9
   1  -7   7 107.480 24.1319   9
   1  -6 -10 14.4962 17.7754   1
   1  -6  -9 22.2513 16.7036   1
   1  -6  -8 295.400 23.9180   1
   1  -6  -7 50.3163 14.9931   1
   1  -6  -7 38.7162 14.3499   9
   1  -6  -6 79.4630 14.7813   1
   1  -6  -6 63.9909 14.0613   9
   1  -6  -5 123.879 14.7548   1
   1  -6  -5 66.8402 13.7852   9
   1  -6  -4 1180.92 68.3716   9
   1  -6  -4 1318.38 69.8687   5
   1  -6  -3 152.537 15.3138   9
   1  -6  -3 152.121 21.2914   5
   1  -6  -2 84.3713 12.0630   1
   1  -6  -2 62.3021 13.7394   9
   1  -6  -2 79.1164 19.2937   5
   1  -6  -1 151.331 17.7899   9
   1  -6  -1 168.083 22.2954   5
   1  -6   0 8.10039 10.3018   1
   1  -6   0-8.07130 12.4458   9
   1  -6   0 3.05887 19.5793   5
   1  -6   1 488.587 26.8912   1
   1  -6   1 365.505 28.6509   9
   1  -6   2 253.249 16.7422   1
   1  -6   2 185.899 19.4927   9
   1  -6   3 142.258 12.6199   1
   1  -6   3 109.895 17.3975   9
   1  -6   4 14.5054 9.55464   1
   1  -6   4 5.43025 15.3630   9
   1  -6   5 114.419 11.8305   1
   1  -6   6 812.765 45.3978   1
   1  -6   7-4.65464 19.3068   9
   1  -6   8 2.60446 20.8258   9
   1  -6   9 28.8414 22.6255   9
   1  -5 -11 47.6342 18.3922   1
   1  -5 -10 39.2778 16.3253   1
   1  -5  -9 47.3645 15.3382   1
   1  -5  -8 830.129 48.2762   1
   1  -5  -7 10.5916 12.5904   1
   1  -5  -7 17.7187 11.6496   9
   1  -5  -6 95.6141 13.5579   1
   1  -5  -6 97.6975 12.6682   9
   1  -5  -5 1.84490 11.0907   1
   1  -5  -5-6.17332 11.1806   9
   1  -5  -4 3490.06 174.211   1
   1  -5  -4 3036.43 173.915   9
   1  -5  -3 800.337 46.7289   9
   1  -5  -3 866.149 48.0262   5
   1  -5  -2 9.17171 10.9885   9
   1  -5  -2 14.6690 15.8206   5
   1  -5  -1 11.9195 8.84965   1
   1  -5  -1-1.01506 11.5510   9
   1  -5  -1-5.19633 16.2457   5
   1  -5   0 130.654 15.7210   9
   1  -5   0 145.321 20.1677   5
   1  -5   1 2373.08 114.738   1
   1  -5   1 1807.53 115.350   9
   1  -5   2 1203.77 60.4027   1
   1  -5   2 936.279 61.6831   9
   1  -5   3 16.6978 8.55686   1
   1  -5   3-7.35295 12.7070   9
   1  -5   4 116.979 16.8258   9
   1  -5   4 121.970 14.5804   8
   1  -5   5 9.92916 9.11962   1
   1  -5   5 5.29373 11.7807   8
   1  -5   6 1371.33 92.5843   8
   1  -5   6 1298.15 93.3676   9
   1  -5   7 42.2224 9.42366   1
   1  -5   7 2.30782 17.6418   9
   1  -5   8-12.1294 18.6035   9
   1  -5   9 32.7256 20.6591   9
   1  -5  10 167.361 26.1695   9
   1  -4 -11 16.2583 16.3185   1
   1  -4 -10 48.4825 15.4213   1
   1  -4  -9 17.5764 13.3987   1
   1  -4  -8 506.449 29.3306   1
   1  -4  -8 470.419 30.1640   1
   1  -4  -8 427.048 28.3971   9
   1  -4  -7 10.3905 11.1165   1
   1  -4  -7 0.66009 10.7951   9
   1  -4  -6 14.3557 10.6124   1
   1  -4  -6 26.8725 10.0304   9
   1  -4  -5 812.246 49.0099   1
   1  -4  -5 943.978 48.8964   9
   1  -4  -4 1374.34 68.8358   1
   1  -4  -4 1159.47 68.4725   9
   1  -4  -3 482.871 27.7891   1
   1  -4  -3 460.080 27.8519   9
   1  -4  -2 49.0450 9.75270   9
   1  -4  -2 50.7849 14.3637   5
   1  -4  -1 1018.52 54.2360   9
   1  -4  -1 925.651 54.9688   5
   1  -4   0 72.1636 9.92715   1
   1  -4   0 111.263 11.8543   9
   1  -4   0 75.6122 16.3511   5
   1  -4   1 551.586 28.6900   1
   1  -4   1 432.800 29.5011   9
   1  -4   2 165.789 11.6950   1
   1  -4   2 111.458 13.9680   9
   1  -4   3 97.2025 9.38484   1
   1  -4   3 69.3127 12.4115   9
   1  -4   4 345.619 20.0552   1
   1  -4   4 296.796 21.4487   8
   1  -4   5 150.672 12.3165   1
   1  -4   5 156.535 14.4033   8
   1  -4   6 351.235 28.1938   9
   1  -4   6 374.704 26.9829   8
   1  -4   7-10.7826 9.70797   1
   1  -4   7 22.8092 15.7489   9
   1  -4   7 23.0584 12.0080   8
   1  -4   8-3.81806 9.43217   1
   1  -4   8 6.30793 17.1767   9
   1  -4   9 287.722 26.1642   9
   1  -4  10 23.0923 20.4049   9
   1  -4  11 108.268 23.9890   9
   1  -3 -10 500.318 31.4836   1
   1  -3  -9 21.0989 12.4370   1
   1  -3  -9 14.9117 13.1020   1
   1  -3  -8 214.433 18.2513   1
   1  -3  -8 215.361 18.6922   1
   1  -3  -8 298.631 17.8051   9
   1  -3  -8 236.980 17.8078   9
   1  -3  -8 236.228 17.6679   4
   1  -3  -7 80.8104 8.36487   2
   1  -3  -7 84.0147 9.26803   2
   1  -3  -7 90.1182 11.8184   1
   1  -3  -7 93.5946 13.2949   1
   1  -3  -7 137.533 11.1806   9
   1  -3  -7 89.7423 10.9391   7
   1  -3  -7 113.953 11.4085   4
   1  -3  -7 112.473 9.35467   6
   1  -3  -6 215.535 11.1263   2
   1  -3  -6 222.048 14.6147   1
   1  -3  -6 187.354 13.9838   9
   1  -3  -6 172.904 12.5362   7
   1  -3  -6 218.526 13.9706   4
   1  -3  -5 4313.11 236.587   2
   1  -3  -5 4823.47 237.969   1
   1  -3  -5 5214.44 237.898   9
   1  -3  -5 4350.93 236.661   7
   1  -3  -5 4594.14 236.690   6
   1  -3  -4 317.221 20.0503   1
   1  -3  -4 326.355 20.2043   9
   1  -3  -3 533.638 33.9588   1
   1  -3  -3 676.116 34.0362   9
   1  -3  -2 19.6125 7.55358   1
   1  -3  -2 13.2656 7.52444   9
   1  -3  -1 3067.72 155.848   9
   1  -3  -1 2767.86 155.796   5
   1  -3   0 4156.50 219.333   9
   1  -3   0 4070.63 219.378   5
   1  -3   1 343.027 21.1366   1
   1  -3   1 401.748 22.5688   9
   1  -3   2 23.6299 6.37891   1
   1  -3   2 23.6050 9.48960   9
   1  -3   3 655.634 36.0800   1
   1  -3   4 3218.66 169.463   1
   1  -3   4 3107.69 170.341   8
   1  -3   5 1530.62 87.5127   8
   1  -3   5 1399.94 87.8538   9
   1  -3   6-2.09372 8.04294   1
   1  -3   6-1.80079 12.1497   9
   1  -3   6 2.07653 9.95483   8
   1  -3   7 3.49156 9.21725   1
   1  -3   7 14.0748 13.6232   9
   1  -3   7 19.7559 11.2592   8
   1  -3   8 90.7064 10.7381   1
   1  -3   8 56.7101 12.9245   8
   1  -3   8 62.7660 16.3974   9
   1  -3   9 1277.45 64.0654   1
   1  -3   9 940.773 66.3392   9
   1  -3  10 117.882 20.6973   9
   1  -3  11 3.05191 19.8097   9
   1  -3  12 22.1681 22.2322   9
   1  -2 -10 678.428 36.8988   1
   1  -2 -10 569.158 36.8084   8
   1  -2  -9 113.246 12.7586   1
   1  -2  -9 105.934 12.4347   1
   1  -2  -9 73.4327 10.8684   8
   1  -2  -8 252.977 16.6109   2
   1  -2  -8 252.886 17.4177   2
   1  -2  -8 264.601 17.4171   1
   1  -2  -8 237.110 17.6452   1
   1  -2  -8 217.475 17.9668   9
   1  -2  -8 262.552 17.9387   9
   1  -2  -8 204.173 16.5157   4
   1  -2  -8 255.152 19.2603   7
   1  -2  -7 23.8741 9.36730   2
   1  -2  -7 8.18227 8.73030   4
   1  -2  -7 29.3509 8.22491   2
   1  -2  -7 25.4602 10.1407   1
   1  -2  -7 26.6603 9.14973   1
   1  -2  -7 23.0504 10.0464   9
   1  -2  -7 41.2018 9.68591   9
   1  -2  -7 30.3424 11.6748   7
   1  -2  -6 60.3246 8.65784   4
   1  -2  -6 100.256 8.36433   2
   1  -2  -6 91.9098 8.91533   2
   1  -2  -6 105.161 9.65390   1
   1  -2  -6 71.6228 10.6726   9
   1  -2  -6 79.2274 10.4681   7
   1  -2  -5 6401.03 347.347   2
   1  -2  -5 6286.69 348.021   1
   1  -2  -5 7154.61 348.239   9
   1  -2  -5 6676.40 347.494   7
   1  -2  -5 6446.34 347.851   4
   1  -2  -4 126.122 9.64459   2
   1  -2  -4 132.503 11.8477   1
   1  -2  -4 254.993 12.4749   9
   1  -2  -4 189.490 10.6385   7
   1  -2  -4 223.197 11.5894   4
   1  -2  -4 159.077 10.5182   6
   1  -2  -3 867.687 47.0721   1
   1  -2  -3 806.557 46.1013   6
   1  -2  -2 1569.18 64.8393   9
   1  -2  -2 1235.91 63.7485   6
   1  -2  -1 367.066 19.8981   1
   1  -2  -1 334.976 20.1340   9
   1  -2  -1 338.054 19.3799   6
   1  -2  -1 306.260 21.3490   5
   1  -2   0 3176.15 155.380   9
   1  -2   0 2648.27 155.374   5
   1  -2   1 2174.02 116.511   9
   1  -2   2 876.450 50.0321   1
   1  -2   2 1033.26 51.0158   9
   1  -2   3 20.3641 6.03288   1
   1  -2   3 15.3056 7.54394   8
   1  -2   4 4738.16 252.424   1
   1  -2   4 4768.72 253.120   8
   1  -2   5 392.866 21.6091   1
   1  -2   5 328.708 23.2065   9
   1  -2   5 365.465 22.5862   8
   1  -2   6 48.6586 8.90801   1
   1  -2   6 40.5662 11.3998   9
   1  -2   6 42.8018 9.50951   8
   1  -2   7 315.887 19.2215   1
   1  -2   7 278.115 21.3638   9
   1  -2   7 294.587 20.2864   8
   1  -2   8 25.7389 9.74010   1
   1  -2   8 11.1352 14.0102   9
   1  -2   9 160.644 13.4302   1
   1  -2   9 116.131 17.8051   9
   1  -2  10 100.336 18.2469   9
   1  -2  11 10.8963 17.7035   9
   1  -1 -10 521.144 32.6986   9
   1  -1 -10 515.672 31.6734   8
   1  -1  -9 29.1182 12.5509   2
   1  -1  -9-24.5162 9.99596   1
   1  -1  -9-6.86781 10.1539   1
   1  -1  -9 32.3051 12.4689   9
   1  -1  -9-3.36799 10.9403   9
   1  -1  -9 12.7766 9.32898   8
   1  -1  -9 36.3568 15.7632   7
   1  -1  -8-5.96697 9.01272   4
   1  -1  -8 23.1183 11.4610   2
   1  -1  -8 3.59664 10.5697   2
   1  -1  -8 3.47715 8.37584   1
   1  -1  -8 2.72901 8.34326   1
   1  -1  -8 11.6162 8.08133   8
   1  -1  -8-4.15413 9.52770   9
   1  -1  -8 23.2098 10.9311   9
   1  -1  -8 34.4019 14.4914   7
   1  -1  -7 766.652 42.1262   2
   1  -1  -7 772.346 42.3226   2
   1  -1  -7 745.410 41.7811   1
   1  -1  -7 683.560 41.7901   1
   1  -1  -7 799.143 42.8204   9
   1  -1  -7 817.276 42.5653   9
   1  -1  -7 732.584 41.9263   4
   1  -1  -7 798.490 43.1955   7
   1  -1  -6 231.887 14.9469   2
   1  -1  -6 210.573 14.6564   2
   1  -1  -6 212.730 14.3204   1
   1  -1  -6 180.760 14.3882   1
   1  -1  -6 289.734 15.6587   9
   1  -1  -6 240.205 15.1103   9
   1  -1  -6 268.978 16.5158   7
   1  -1  -6 191.370 14.1880   4
   1  -1  -5 1137.88 63.2342   2
   1  -1  -5 1157.29 63.3892   2
   1  -1  -5 1028.51 63.3358   1
   1  -1  -5 1426.82 64.0215   9
   1  -1  -5 1249.85 63.8790   9
   1  -1  -5 1303.24 63.7646   7
   1  -1  -5 1090.63 63.3085   4
   1  -1  -4 37.1352 6.88884   2
   1  -1  -4 17.7268 6.03187   4
   1  -1  -4 29.5318 6.53836   2
   1  -1  -4 19.5470 6.62508   1
   1  -1  -3 14.3932 4.78433   4
   1  -1  -3 14.0843 4.94698   2
   1  -1  -3 10.8272 5.72499   1
   1  -1  -3 11.7141 4.78587   2
   1  -1  -3 22.6266 7.48540   9
   1  -1  -3 15.2446 6.37306   7
   1  -1  -2 8517.06 495.425   1
   1  -1  -2 9151.51 495.160   6
   1  -1  -1 2312.53 141.326   1
   1  -1  -1 2501.02 141.319   5
   1  -1  -1 2742.92 141.143   6
   1  -1   0 2865.07 160.960   2
   1  -1   0 2728.71 161.100   1
   1  -1   0 3074.52 161.091   6
   1  -1   1 1320.36 74.1593   2
   1  -1   1 1486.21 74.4712   9
   1  -1   2 4865.18 258.477   2
   1  -1   3 2711.54 141.415   2
   1  -1   3 2608.96 141.019   1
   1  -1   4 48.9802 7.44604   1
   1  -1   4 74.1029 8.93535   9
   1  -1   4 75.8142 8.46473   8
   1  -1   5 4.17203 6.99437   1
   1  -1   5 8.02728 8.48367   9
   1  -1   5 7.61291 7.57802   8
   1  -1   6 189.512 12.3156   1
   1  -1   6 149.480 13.0473   8
   1  -1   6 149.750 14.0768   9
   1  -1   7 2910.18 150.482   1
   1  -1   7 2670.18 151.175   9
   1  -1   8 971.320 48.3447   1
   1  -1   8 729.406 49.0843   9
   1  -1   9 72.0331 11.6493   1
   1  -1   9 33.7585 14.0067   9
   1  -1  10-5.28408 15.0847   9
   1   0 -10 969.363 48.9216   2
   1   0 -10 901.293 50.9305   7
   1   0  -9 248.250 18.7518   2
   1   0  -9 226.115 17.3572   2
   1   0  -9 224.695 15.6335   1
   1   0  -9 205.687 18.6573   9
   1   0  -9 220.682 15.8169   8
   1   0  -9 180.852 19.1744   9
   1   0  -9 229.873 22.5160   7
   1   0  -8 246.318 16.9448   2
   1   0  -8 227.389 17.8757   2
   1   0  -8 223.195 15.2928   1
   1   0  -8 261.725 15.8787   1
   1   0  -8 217.428 17.6464   9
   1   0  -8 209.680 15.8588   8
   1   0  -8 198.261 18.5583   9
   1   0  -8 195.973 19.9030   7
   1   0  -8 262.634 16.7586   4
   1   0  -7 1591.05 81.6478   2
   1   0  -7 1562.69 81.5414   4
   1   0  -7 1531.43 81.3463   3
   1   0  -7 1475.32 81.8574   2
   1   0  -7 1537.49 81.1826   1
   1   0  -7 1478.08 81.2504   1
   1   0  -7 1441.85 82.4499   9
   1   0  -7 1526.09 82.1417   9
   1   0  -7 1414.93 81.5675   8
   1   0  -7 1498.51 82.3654   7
   1   0  -6 195.107 13.6373   3
   1   0  -6 206.214 14.0108   4
   1   0  -6 214.316 14.4619   2
   1   0  -6 207.041 14.8378   2
   1   0  -6 184.589 13.4646   1
   1   0  -6 183.046 13.1741   1
   1   0  -6 247.143 16.2115   9
   1   0  -6 236.080 13.7609   8
   1   0  -6 248.407 15.4461   9
   1   0  -6 225.806 16.4360   7
   1   0  -5 436.940 26.2488   4
   1   0  -5 449.003 25.9870   3
   1   0  -5 490.391 26.5708   2
   1   0  -5 431.148 25.9478   1
   1   0  -5 444.173 25.8926   1
   1   0  -5 481.291 26.5599   2
   1   0  -5 485.854 26.2394   8
   1   0  -5 500.629 27.5305   9
   1   0  -5 512.230 27.2374   9
   1   0  -5 478.450 27.2526   7
   1   0  -4 321.118 19.1919   4
   1   0  -4 329.716 18.9923   3
   1   0  -4 350.810 19.5039   2
   1   0  -4 349.205 19.7472   2
   1   0  -4 286.801 18.7968   1
   1   0  -4 329.995 19.1181   1
   1   0  -4 365.258 20.1141   9
   1   0  -4 388.741 20.5657   9
   1   0  -4 359.319 20.3613   7
   1   0  -3 1496.75 81.6406   4
   1   0  -3 1556.98 81.8769   2
   1   0  -3 1504.65 81.6579   1
   1   0  -3 1623.05 82.3805   9
   1   0  -3 1478.33 82.2004   9
   1   0  -3 1587.27 82.1166   7
   1   0  -2 4731.29 249.431   2
   1   0  -2 4312.33 249.390   1
   1   0  -2 5272.87 249.794   9
   1   0  -2 4904.21 249.469   7
   1   0  -2 4653.32 249.281   4
   1   0  -1 5.34108 3.73598   2
   1   0  -1 5.99943 3.87781   1
   1   0  -1 13.1299 5.18606   9
   1   0  -1 12.1988 5.39745   6
   1   0   0 609.651 32.6556   2
   1   0   0 500.439 32.6225   1
   1   0   0 771.408 32.9145   9
   1   0   0 656.312 32.8312   6
   1   0   1 168.058 9.92070   2
   1   0   1 147.771 9.49478   1
   1   0   1 177.877 9.87518   8
   1   0   1 166.164 10.1755   6
   1   0   2 1881.93 106.959   2
   1   0   2 2187.50 107.221   8
   1   0   3 11704.6 620.731   9
   1   0   4 163.580 11.5462   1
   1   0   4 189.378 12.3659   8
   1   0   4 172.352 11.8029   9
   1   0   5 35.6679 9.09632   2
   1   0   5 32.4979 7.44278   1
   1   0   5 46.2072 7.73527   9
   1   0   6 71.8602 10.8982   2
   1   0   6 82.9296 9.08433   1
   1   0   6 78.5525 9.83402   9
   1   0   7 2369.18 121.474   1
   1   0   7 2141.09 121.725   9
   1   0   8 108.750 12.2643   1
   1   0   8 84.7014 12.2792   9
   1   1 -11 359.771 33.2455   2
   1   1 -11 325.610 39.0151   7
   1   1 -10 342.973 26.5758   2
   1   1 -10 293.144 30.2025   7
   1   1  -9 4.64282 16.2464   2
   1   1  -9 1.90482 14.4000   9
   1   1  -9-6.17926 15.6547   9
   1   1  -9-2.36576 8.63293   8
   1   1  -9-8.92793 20.5962   7
   1   1  -8 284.743 19.9729   4
   1   1  -8 309.064 20.9686   2
   1   1  -8 299.349 19.2711   3
   1   1  -8 325.431 22.2495   2
   1   1  -8 295.828 18.2532   1
   1   1  -8 260.420 17.9467   1
   1   1  -8 320.247 21.7478   9
   1   1  -8 296.487 18.9360   8
   1   1  -8 320.666 24.9921   7
   1   1  -7 498.210 29.6295   4
   1   1  -7 556.138 30.3606   2
   1   1  -7 499.818 29.0781   3
   1   1  -7 519.047 30.8763   2
   1   1  -7 521.530 28.5382   1
   1   1  -7 491.825 28.4094   1
   1   1  -7 522.724 30.8299   9
   1   1  -7 491.244 29.0065   8
   1   1  -7 496.867 32.5739   7
   1   1  -6 202.643 14.1152   4
   1   1  -6 181.615 13.2749   3
   1   1  -6 203.647 15.6815   2
   1   1  -6 202.782 15.0112   2
   1   1  -6 202.061 12.6128   1
   1   1  -6 185.479 12.4674   1
   1   1  -6 217.895 13.0686   8
   1   1  -6 191.311 15.3474   9
   1   1  -6 209.931 17.7800   7
   1   1  -5 127.601 10.5235   3
   1   1  -5 163.602 13.5321   2
   1   1  -5 156.772 12.3526   2
   1   1  -5 147.267 10.1751   1
   1   1  -5 127.257 9.75635   1
   1   1  -5 161.020 13.0342   9
   1   1  -5 181.955 10.3619   8
   1   1  -5 164.423 15.5988   7
   1   1  -4 88.7936 8.19932   3
   1   1  -4 126.562 10.9969   2
   1   1  -4 107.743 7.75317   1
   1   1  -4 83.5568 7.40088   1
   1   1  -4 130.583 10.9311   9
   1   1  -4 133.071 7.98924   8
   1   1  -4 130.318 13.1876   7
   1   1  -3 17.2778 7.76564   2
   1   1  -3 8.84588 3.82607   1
   1   1  -3 8.90869 3.46794   1
   1   1  -3 5.88091 7.82675   9
   1   1  -3 8.80783 4.15104   8
   1   1  -3 9.08781 10.6099   7
   1   1  -2 69.7398 8.60499   2
   1   1  -2 87.5387 9.05652   9
   1   1  -2 91.0136 5.69855   8
   1   1  -2 62.8563 9.85593   7
   1   1  -1 390.591 21.8634   2
   1   1  -1 361.434 21.9317   9
   1   1  -1 394.643 22.2488   7
   1   1  -1 418.688 21.8585   5
   1   1   0 112.344 7.28691   2
   1   1   0 117.781 6.56518   3
   1   1   0 120.703 6.60324   1
   1   1   0 86.6106 6.98657   9
   1   1   0 92.6431 7.72789   6
   1   1   0 110.701 6.96835   4
   1   1   1 1467.00 81.0782   1
   1   1   1 1567.84 81.1119   3
   1   1   1 1494.11 81.0962   2
   1   1   1 1573.85 81.1464   4
   1   1   2 1493.92 77.3046   4
   1   1   2 1404.42 77.2167   1
   1   1   3 1737.98 92.5283   9
   1   1   4 187.719 12.8678   2
   1   1   4 188.438 12.0055   9
   1   1   5 512.580 28.4281   2
   1   1   5 479.659 28.2086   1
   1   1   5 494.522 27.6438   9
   1   1   6 3038.22 160.867   2
   1   1   6 2983.97 160.886   1
   1   1   7 22.9224 10.8461   2
   1   2 -11 348.427 36.5541   2
   1   2 -11 308.853 43.5460   7
   1   2 -10 13.5647 23.8285   2
   1   2 -10 14.5473 29.6480   7
   1   2  -9 11.7134 18.0070   2
   1   2  -9-1.13444 22.7239   7
   1   2  -8 239.344 18.5794   4
   1   2  -8 281.834 21.9673   2
   1   2  -8 248.549 21.1068   9
   1   2  -8 290.065 25.6740   7
   1   2  -7 810.751 47.4249   3
   1   2  -7 904.401 49.4698   2
   1   2  -7 882.247 46.5828   1
   1   2  -7 830.951 46.7013   1
   1   2  -7 931.541 48.8693   2
   1   2  -7 822.534 49.1172   9
   1   2  -7 915.407 50.9904   7
   1   2  -6 454.635 27.3421   2
   1   2  -6 457.725 27.0061   2
   1   2  -6 433.333 24.0420   1
   1   2  -6 426.830 24.1713   1
   1   2  -6 403.978 27.0681   9
   1   2  -6 466.690 29.1328   7
   1   2  -5 63.0221 11.4020   2
   1   2  -5 68.6072 11.1228   2
   1   2  -5 71.5264 5.71971   1
   1   2  -5 39.3164 10.9156   9
   1   2  -5 44.7163 14.1132   7
   1   2  -4 2672.84 134.728   2
   1   2  -4 2427.04 133.426   1
   1   2  -4 2646.02 134.865   9
   1   2  -4 2695.05 135.122   7
   1   2  -3 1.81470 8.87979   2
   1   2  -3-5.99779 2.46472   1
   1   2  -3 6.29460 8.49274   9
   1   2  -3 2.27661 11.1880   7
   1   2  -2 57.8043 8.34040   2
   1   2  -2 63.8569 8.96128   9
   1   2  -2 51.6941 10.5460   5
   1   2  -2 45.5169 9.85381   7
   1   2  -1 44.9072 7.32442   2
   1   2  -1 35.6828 7.56020   9
   1   2  -1 41.8428 9.84981   5
   1   2  -1 36.1236 8.44404   7
   1   2   0 527.605 28.1583   2
   1   2   0 481.328 28.5969   7
   1   2   1 4339.70 230.553   4
   1   2   2 1011.16 53.1407   3
   1   2   2 965.892 53.1286   4
   1   2   2 983.209 52.6952   6
   1   2   3 764.665 45.3553   2
   1   2   3 802.563 45.6307   3
   1   2   3 917.292 45.1409   6
   1   2   4 7.83893 6.97266   2
   1   2   5 280.881 17.7613   4
   1   2   5 275.623 17.1467   2
   1   2   6 3384.99 183.963   4
   1   2   6 3491.93 183.667   2
   1   2   7 259.116 17.5735   2
   1   2   8 69.5757 11.7185   2
   1   3 -11 51.9445 36.2280   2
   1   3 -11 38.6137 42.8950   7
   1   3 -10 11.4166 27.8366   2
   1   3 -10 46.9768 34.8994   7
   1   3  -9 17.4961 20.5557   2
   1   3  -9 6.00087 25.7442   7
   1   3  -8 42.8363 17.4225   2
   1   3  -8 25.8964 21.9356   7
   1   3  -7 333.866 24.5169   2
   1   3  -7 314.474 23.4271   2
   1   3  -7 313.503 23.5955   9
   1   3  -7 332.082 27.2689   7
   1   3  -6 163.943 16.7387   2
   1   3  -6 158.292 9.85520   1
   1   3  -6 149.848 16.0010   2
   1   3  -6 141.424 15.9214   9
   1   3  -6 159.045 19.8720   7
   1   3  -5 11.6564 12.0605   2
   1   3  -5 47.9058 4.69791   1
   1   3  -5 12.4810 11.4260   9
   1   3  -5 19.4797 15.2664   7
   1   3  -5-3.12581 15.7803   5
   1   3  -4 1238.56 68.4555   2
   1   3  -4 1268.28 66.4860   1
   1   3  -4 1168.39 68.3606   9
   1   3  -4 1277.50 68.6582   5
   1   3  -4 1173.32 69.0343   7
   1   3  -3 239.701 16.8163   2
   1   3  -3 245.707 13.4530   1
   1   3  -3 214.073 16.8726   9
   1   3  -3 237.437 18.2633   7
   1   3  -3 210.096 18.6405   5
   1   3  -2 444.382 25.9617   2
   1   3  -2 420.621 23.8929   1
   1   3  -2 504.366 26.2015   9
   1   3  -2 477.091 26.5002   7
   1   3  -2 430.019 27.0459   5
   1   3  -1 1069.47 59.4409   1
   1   3  -1 1144.62 60.3767   2
   1   3  -1 1211.53 60.7101   7
   1   3   0 13.1021 5.19037   1
   1   3   1 57.9805 7.37983   1
   1   3   1 52.8705 7.97855   9
   1   3   2 720.770 43.0359   2
   1   3   2 832.224 43.3653   4
   1   3   2 722.303 42.5634   6
   1   3   3 393.238 21.8952   3
   1   3   3 350.327 21.1495   2
   1   3   3 378.257 20.4697   6
   1   3   4 151.071 10.7854   2
   1   3   5 5.48075 7.25798   2
   1   3   5 4.58165 8.15393   4
   1   3   6 413.128 23.6745   2
   1   3   6 396.315 24.3737   3
   1   3   6 395.333 24.2276   4
   1   3   7 101.245 11.1380   2
   1   3   7 109.736 12.3836   4
   1   3   8 24.5279 10.3410   2
   1   3   8 17.4107 11.3396   4
   1   4 -11-4.74125 40.6108   2
   1   4 -11 9.32231 47.3900   7
   1   4 -10-19.5413 33.0943   2
   1   4 -10 30.8304 39.3402   7
   1   4  -9 45.3866 24.1907   2
   1   4  -9 41.6116 28.6654   7
   1   4  -9 5.10558 31.9397   5
   1   4  -8 256.061 24.1019   2
   1   4  -8 215.590 27.6221   7
   1   4  -8 199.339 28.2130   5
   1   4  -7 30.5759 16.9309   2
   1   4  -7 15.6855 20.6421   7
   1   4  -7-16.9810 21.8572   5
   1   4  -6 29.3593 15.2379   2
   1   4  -6 22.8152 5.69864   1
   1   4  -6 22.6655 13.7801   2
   1   4  -6 41.6815 14.2932   9
   1   4  -6 27.2556 18.5397   7
   1   4  -6 12.3046 18.9097   5
   1   4  -5 175.417 16.9043   2
   1   4  -5 153.440 10.1155   1
   1   4  -5 163.589 15.7434   9
   1   4  -5 164.005 19.3842   7
   1   4  -5 144.718 19.9850   5
   1   4  -4 1775.57 94.8171   2
   1   4  -4 1787.32 92.8358   1
   1   4  -4 1545.67 94.5331   9
   1   4  -4 1739.79 95.2611   7
   1   4  -4 1724.91 95.0807   5
   1   4  -3 301.812 19.2909   2
   1   4  -3 263.526 15.6406   1
   1   4  -3 269.482 19.2041   9
   1   4  -3 277.361 20.6447   7
   1   4  -3 288.797 21.2378   5
   1   4  -2 488.582 27.3176   1
   1   4  -2 541.838 30.5683   5
   1   4  -1 3977.15 211.339   1
   1   4   0 228.371 17.2795   9
   1   4   0 276.715 15.7991   1
   1   4   1 183.379 12.9894   2
   1   4   1 198.728 12.3255   1
   1   4   1 161.505 13.0794   9
   1   4   2 380.573 23.8868   2
   1   4   2 376.253 23.7077   1
   1   4   2 463.712 24.0609   9
   1   4   2 442.992 24.4561   4
   1   4   3 173.058 11.3425   2
   1   4   3 203.803 11.2819   9
   1   4   3 136.396 9.99837   6
   1   4   4 695.876 36.8973   3
   1   4   4 671.362 35.9417   2
   1   4   4 620.767 35.5896   9
   1   4   5 342.403 17.3140   2
   1   4   5 297.331 18.7138   4
   1   4   6 314.719 19.3436   2
   1   4   6 326.674 21.0385   4
   1   4   7 1.32486 8.52539   2
   1   4   7 0.24216 10.3923   4
   1   4   7 4.52891 10.6821   3
   1   4   8 337.236 20.1010   2
   1   4   8 293.846 21.8143   3
   1   4   8 301.177 21.7939   4
   1   4   9 1782.42 94.5688   2
   1   4   9 1700.72 95.7009   4
   1   5 -10 43.2787 37.3465   2
   1   5 -10 40.3909 43.3646   7
   1   5  -9 197.774 31.2856   2
   1   5  -9 203.148 35.9358   7
   1   5  -9 167.295 39.6233   5
   1   5  -8 143.172 24.1994   2
   1   5  -8 162.895 28.5562   7
   1   5  -8 159.613 30.7769   5
   1   5  -7 39.9158 19.0490   2
   1   5  -7 36.0464 22.6449   7
   1   5  -7 41.5400 24.0371   5
   1   5  -6 73.2511 17.8476   2
   1   5  -6 71.9826 22.1524   5
   1   5  -6 60.0369 21.2128   7
   1   5  -5 30.1427 6.42708   1
   1   5  -5 39.5817 15.4919   2
   1   5  -5 34.9808 19.8165   5
   1   5  -5 23.8259 18.0537   7
   1   5  -4 649.161 37.4465   2
   1   5  -4 623.768 33.8583   1
   1   5  -4 560.580 37.1318   9
   1   5  -4 617.705 38.4782   7
   1   5  -4 631.872 38.9007   5
   1   5  -3 301.836 16.8375   1
   1   5  -3 236.266 20.5655   9
   1   5  -3 271.426 23.3031   5
   1   5  -2 242.110 14.6773   1
   1   5  -1 1790.50 95.7210   2
   1   5  -1 1812.09 94.7004   1
   1   5  -1 1650.09 95.9462   9
   1   5  -1 1762.74 96.0216   7
   1   5   0 24.8947 9.98539   2
   1   5   0 26.9825 7.36587   1
   1   5   0-1.80120 10.8532   9
   1   5   0 35.5634 12.0936   7
   1   5   1 1778.03 97.6032   2
   1   5   1 1905.96 97.4474   1
   1   5   1 1731.51 97.8102   9
   1   5   1 1825.49 97.9308   7
   1   5   2 4.64252 8.88066   4
   1   5   2 2.43709 8.21519   2
   1   5   2 0.36303 7.97860   1
   1   5   2 14.2919 9.05191   9
   1   5   3 208.330 13.8466   2
   1   5   3 222.730 14.0685   9
   1   5   3 183.760 12.6359   6
   1   5   4 369.970 20.2597   2
   1   5   4 322.603 20.2060   9
   1   5   5 573.271 29.9781   2
   1   5   5 588.410 31.5285   4
   1   5   6 118.817 10.1315   2
   1   5   6 75.0361 8.95703   9
   1   5   6 127.009 12.7163   4
   1   5   7 63.7852 9.33207   2
   1   5   7 73.6788 12.9661   4
   1   5   7 77.9225 12.7757   3
   1   5   8 131.717 11.4123   2
   1   5   8 107.947 15.0035   4
   1   5   8 109.237 15.0067   3
   1   5   9 594.361 33.4489   2
   1   5   9 579.066 36.0269   3
   1   5   9 569.640 36.0205   4
   1   5  10 15.5192 15.5616   4
   1   6  -9-25.5720 34.1762   2
   1   6  -9 52.6826 40.7028   7
   1   6  -8-10.7497 26.2720   2
   1   6  -8 0.24818 36.8483   5
   1   6  -8 22.1669 30.5754   7
   1   6  -7 75.5971 22.2566   2
   1   6  -7 90.5594 25.5895   7
   1   6  -7 79.6164 29.0359   5
   1   6  -6 206.167 22.7743   2
   1   6  -6 172.351 25.2594   7
   1   6  -6 222.783 27.6118   5
   1   6  -5 307.995 24.2448   2
   1   6  -5 235.034 26.2522   7
   1   6  -5 274.553 27.1568   5
   1   6  -4 58.8770 20.7865   5
   1   6  -3 27.4113 7.11033   1
   1   6  -2 184.902 17.2310   2
   1   6  -2 196.053 12.8321   1
   1   6  -2 126.830 18.2594   9
   1   6  -2 186.306 19.5122   7
   1   6  -1 337.290 23.7736   2
   1   6  -1 392.389 21.3959   1
   1   6  -1 372.710 25.4200   7
   1   6   0 220.544 17.1319   2
   1   6   0 223.669 14.8639   1
   1   6   0 188.492 17.4058   9
   1   6   0 227.607 19.0561   7
   1   6   1 664.534 40.2830   2
   1   6   1 721.072 39.5334   1
   1   6   1 722.115 40.6116   9
   1   6   1 720.884 40.9454   7
   1   6   2 224.384 16.9855   2
   1   6   2 255.694 16.7222   1
   1   6   2 244.140 17.5273   9
   1   6   2 232.555 17.6858   4
   1   6   3 7.16845 9.12689   2
   1   6   3 1.58381 9.57285   9
   1   6   3 9.37229 9.44855   1
   1   6   4 1299.06 66.0028   2
   1   6   4 1120.23 66.3376   9
   1   6   5 33.5273 11.6288   4
   1   6   5 44.3724 11.9098   3
   1   6   5 31.5852 8.51307   2
   1   6   5 41.2538 8.73283   9
   1   6   6 61.5627 12.5643   4
   1   6   6 52.7965 9.16935   2
   1   6   6 54.7892 8.67603   9
   1   6   7 475.849 26.7802   2
   1   6   7 440.244 29.5013   4
   1   6   8 5.56154 8.10700   2
   1   6   8-3.31750 13.7501   4
   1   6   8-1.95621 13.9955   3
   1   6   9 92.7454 10.6625   2
   1   6   9 115.189 16.9201   4
   1   6   9 119.395 17.3887   3
   1   6  10-8.68454 16.2794   4
   1   6  10-10.7482 16.1823   3
   1   6  11 75.3293 18.7913   4
   1   7  -8 17.6342 31.3271   2
   1   7  -8 58.7551 46.6864   5
   1   7  -8 1.45649 36.8465   7
   1   7  -7 94.7906 25.7811   2
   1   7  -7 104.440 38.8656   5
   1   7  -7 92.6402 30.4862   7
   1   7  -6 505.511 42.6532   5
   1   7  -5 220.920 30.2331   5
   1   7  -3 1.01196 16.3144   2
   1   7  -3-11.6518 19.8963   7
   1   7  -2 47.4442 9.28957   1
   1   7  -2 41.1817 15.6782   2
   1   7  -2 28.1897 18.6590   7
   1   7  -1 522.823 32.3727   2
   1   7  -1 585.581 29.9060   1
   1   7  -1 475.218 34.0256   7
   1   7   0 919.197 50.9948   2
   1   7   0 1009.89 49.6987   1
   1   7   0 731.569 51.2073   9
   1   7   0 828.003 52.0185   7
   1   7   1-8.99934 12.2174   2
   1   7   1-1.29405 9.66998   1
   1   7   1 3.10608 12.6352   9
   1   7   1-6.34716 15.0592   7
   1   7   2 212.227 17.5396   2
   1   7   2 262.272 17.1740   1
   1   7   2 211.590 18.3465   9
   1   7   2 206.622 18.5646   4
   1   7   3 67.3416 11.7125   2
   1   7   3 67.8040 11.5321   1
   1   7   3 40.5388 12.4732   9
   1   7   4 1398.29 72.6406   9
   1   7   4 1306.20 70.8873   6
   1   7   5 63.7508 14.4048   4
   1   7   5 105.349 10.2264   2
   1   7   5 70.4601 10.7366   9
   1   7   6 119.606 10.8403   2
   1   7   6 99.5383 11.8855   9
   1   7   6 136.906 16.0585   4
   1   7   7 542.591 27.1184   2
   1   7   7 539.885 31.2378   4
   1   7   8 10.1965 7.73177   2
   1   7   8 20.4769 15.4683   4
   1   7   8-0.76534 15.6786   3
   1   7   9 73.6557 17.0967   4
   1   7   9 60.9821 17.5261   3
   1   7  10 6.23603 17.2608   4
   1   7  10 26.9429 18.0201   3
   1   7  11 83.0269 20.2220   4
   1   7  11 88.0467 20.4549   3
   1   7  12 70.8305 21.3260   4
   1   8  -5 128.621 23.7371   2
   1   8  -5 115.981 27.6335   7
   1   8  -4 4.24703 20.2056   2
   1   8  -4 3.20049 23.8930   7
   1   8  -3 65.0066 19.2484   2
   1   8  -3 59.7700 23.2756   7
   1   8  -2 120.599 20.0081   2
   1   8  -2 125.027 23.0349   7
   1   8  -1 4.21275 10.0297   1
   1   8  -1 4.02953 16.1204   2
   1   8  -1-3.50463 19.6023   7
   1   8   0 114.403 13.1019   1
   1   8   0 117.134 17.1420   2
   1   8   0 108.834 20.4938   7
   1   8   1 13.1127 13.8673   2
   1   8   1 13.4679 15.6887   9
   1   8   1 2.05297 11.0062   1
   1   8   2 125.608 15.5774   2
   1   8   2 118.171 17.0655   4
   1   8   2 94.2687 16.4529   9
   1   8   2 161.411 14.6743   1
   1   8   3 344.631 22.9885   2
   1   8   3 442.129 23.6444   1
   1   8   4 449.070 31.9170   9
   1   8   4 505.730 29.1619   6
   1   8   4 539.762 34.0237   4
   1   8   5 31.4252 9.69418   2
   1   8   5 28.5660 15.5169   4
   1   8   5 31.0639 11.2415   9
   1   8   6 7.76959 15.0850   4
   1   8   6 21.4331 15.6874   3
   1   8   6 20.4232 8.94823   2
   1   8   6 22.3128 10.9462   9
   1   8   7 342.307 26.0732   4
   1   8   8 14.2208 17.3004   3
   1   8   8-13.2066 16.5517   4
   1   8   9-11.9716 18.6685   4
   1   8   9-1.04358 18.4067   3
   1   8  10 92.1120 21.1378   3
   1   8  10 114.137 20.7784   4
   1   8  11 28.6226 20.5454   4
   1   9  -5 17.9936 24.2542   2
   1   9  -5 3.46487 28.9540   7
   1   9  -4 15.4362 21.8514   2
   1   9  -4 34.8208 26.9836   7
   1   9  -3 335.983 28.7915   2
   1   9  -3 268.517 32.2239   7
   1   9  -2 393.837 30.7179   2
   1   9  -2 383.567 34.2428   7
   1   9  -1 122.586 20.4054   2
   1   9  -1 84.7094 24.6898   7
   1   9   0 109.970 19.0766   2
   1   9   0 79.3303 22.6089   7
   1   9   1 1.86991 15.8872   2
   1   9   1 4.02080 13.3372   1
   1   9   2 125.094 16.9028   2
   1   9   3 312.729 21.0958   2
   1   9   3 203.250 21.8668   9
   1   9   4 15.1594 11.9936   2
   1   9   4 7.47070 17.6134   4
   1   9   4 30.6606 15.2747   9
   1   9   5 80.8295 18.3996   4
   1   9   5 93.3321 11.8969   2
   1   9   6 22.8388 17.4421   4
   1   9   6 21.8213 17.9212   3
   1   9   7 324.289 26.9071   4
   1   9   8 70.7520 19.3574   4
   1   9   9 15.7979 20.1428   4
   1   9   9-0.98214 21.5052   3
   1   9  10 231.951 25.7678   4
   1  10  -4 66.6110 25.8392   2
   1  10  -4 63.2218 31.3366   7
   1  10  -3 20.1726 23.5412   2
   1  10  -3 81.7954 29.6848   7
   1  10  -2 159.964 24.2430   2
   1  10  -2 107.974 29.6813   7
   1  10  -1 21.4542 20.1210   2
   1  10  -1 28.4748 25.4660   7
   1  10   0 203.799 22.6790   2
   1  10   0 154.599 25.9186   7
   1  10   1 29.3082 18.0575   2
   1  10   2-9.93108 16.4562   2
   1  10   3 90.9268 16.5933   2
   1  10   4-0.94006 19.2398   4
   1  10   5 5.40278 19.3923   4
   1  10   6 19.8037 19.7904   4
   1  10   6 2.41484 22.8960   3
   1  10   7 64.9390 20.7168   4
   1  10   7 70.2329 25.3183   3
   1  10   8 17.4326 21.0549   4
   1  11  -2 35.7752 24.5910   2
   1  11  -2 17.6026 30.3437   7
   1  11  -1 59.8008 23.1133   2
   1  11  -1 70.8611 29.1564   7
   1  11   0 199.333 25.1651   2
   1  11   1 96.1354 27.4726   4
   1  11   1 117.402 21.3351   2
   1  11   4-6.47868 23.3931   4
   2 -10  -2 126.473 38.6947   9
   2 -10  -1 31.1262 36.5928   9
   2 -10   0 1.58616 37.6367   9
   2  -9  -4 74.0064 30.6760   9
   2  -9  -3 16.8522 17.7253   1
   2  -9  -3 5.31282 27.5273   9
   2  -9  -2 111.424 19.6703   1
   2  -9  -2 56.8302 29.7288   9
   2  -9  -1-4.78921 17.2195   1
   2  -9  -1 22.5769 29.4024   9
   2  -9   0 36.5962 16.9784   1
   2  -9   0 6.89565 29.2470   9
   2  -9   1 376.139 25.8088   1
   2  -9   1 213.939 35.4643   9
   2  -9   2 4.35681 15.5346   1
   2  -9   2 1.57010 30.4374   9
   2  -9   3 70.6055 17.3657   1
   2  -9   3 71.8522 33.7548   9
   2  -8  -6-6.23900 17.1227   1
   2  -8  -5 12.1386 23.0435   9
   2  -8  -4 241.845 27.2468   9
   2  -8  -3 34.9722 16.5554   1
   2  -8  -3-15.4637 22.1534   9
   2  -8  -2 25.2859 15.1228   1
   2  -8  -2 3.53992 20.2918   9
   2  -8  -1-20.9330 16.0194   1
   2  -8  -1-7.36439 19.0858   9
   2  -8   0 205.428 18.7923   1
   2  -8   0 94.3421 23.3025   9
   2  -8   1 538.158 30.6323   1
   2  -8   1 334.933 34.6016   9
   2  -8   2 11.2319 13.6707   1
   2  -8   2-12.3542 21.5854   9
   2  -8   3 113.938 16.1635   1
   2  -8   3 83.6922 24.8889   9
   2  -8   4 16.7880 13.7256   1
   2  -8   4 16.8625 24.6789   9
   2  -8   5 121.872 29.2253   9
   2  -7  -7 198.716 21.2527   1
   2  -7  -6 19.2562 16.3736   1
   2  -7  -6 25.5192 18.4442   9
   2  -7  -5 74.7717 16.1428   1
   2  -7  -5 71.4856 17.8159   9
   2  -7  -4 240.761 22.2487   9
   2  -7  -3 7.74150 15.6297   9
   2  -7  -2 25.8669 13.9066   1
   2  -7  -2 14.0256 17.5449   9
   2  -7  -1 14.7407 13.9895   1
   2  -7  -1 35.8092 17.7622   9
   2  -7   0 16.5575 13.1007   1
   2  -7   0 6.91287 15.8341   9
   2  -7   1 181.246 16.3652   1
   2  -7   1 90.8861 19.9085   9
   2  -7   2-10.1064 12.5616   1
   2  -7   2 8.81610 17.8561   9
   2  -7   3 39.6181 13.1835   1
   2  -7   3 67.2223 19.2540   9
   2  -7   4 125.128 14.6552   1
   2  -7   4 93.0443 21.5016   9
   2  -7   5 5.59508 12.9196   1
   2  -7   5 11.5448 20.9649   9
   2  -7   7 11.5731 24.1711   9
   2  -6  -9 0.64742 16.8560   1
   2  -6  -8 180.892 19.8054   1
   2  -6  -7 29.4260 14.9889   1
   2  -6  -7 23.4978 15.9284   9
   2  -6  -6 138.277 16.6462   1
   2  -6  -6 121.819 17.7134   9
   2  -6  -5 189.276 18.1071   1
   2  -6  -5 156.968 18.8248   9
   2  -6  -5 182.801 22.7222   5
   2  -6  -4 348.319 23.7590   1
   2  -6  -4 315.983 24.2192   9
   2  -6  -4 355.568 27.9884   5
   2  -6  -3-1.70273 14.0523   9
   2  -6  -3-5.95526 20.5226   5
   2  -6  -2 15.8337 13.7027   9
   2  -6  -2-21.2136 21.6377   5
   2  -6  -1 576.239 43.1130   9
   2  -6  -1 683.972 45.8877   5
   2  -6   0 11.8443 11.4484   1
   2  -6   0 4.78890 15.0406   9
   2  -6   1 72.9559 12.1771   1
   2  -6   1 33.3767 14.6779   9
   2  -6   2 83.6792 12.1480   1
   2  -6   2 59.7808 16.3596   9
   2  -6   3 193.359 16.0410   1
   2  -6   3 152.424 19.7918   9
   2  -6   4 443.535 25.2399   1
   2  -6   4 294.420 28.6477   9
   2  -6   5 196.750 16.6629   1
   2  -6   6 146.385 15.5234   1
   2  -6   7-9.86410 19.8900   9
   2  -6   8 77.5710 23.2342   9
   2  -5 -10 36.2932 17.5067   1
   2  -5  -9 77.2832 16.9708   1
   2  -5  -8 198.291 19.5804   1
   2  -5  -7 5.28913 13.4856   1
   2  -5  -7 11.4816 13.3173   9
   2  -5  -6 19.8981 12.6774   1
   2  -5  -6 27.7334 12.8980   9
   2  -5  -5 65.2901 12.6438   1
   2  -5  -5 38.2202 12.3757   9
   2  -5  -5 78.4898 18.5834   5
   2  -5  -4 629.311 40.6703   9
   2  -5  -4 680.910 42.1130   5
   2  -5  -3 453.072 26.2691   1
   2  -5  -3 396.282 27.0899   9
   2  -5  -3 392.125 29.2374   5
   2  -5  -2 4.59243 12.0988   9
   2  -5  -2-18.4717 18.0606   5
   2  -5  -1 1334.99 77.6131   9
   2  -5  -1 1512.20 78.6934   5
   2  -5   0 27.0855 10.2803   1
   2  -5   0 16.8208 12.6144   9
   2  -5   1 128.148 12.3178   1
   2  -5   1 90.7748 15.2164   9
   2  -5   2 2.46471 9.58889   1
   2  -5   2 3.75510 12.5104   9
   2  -5   3 78.0564 11.3652   1
   2  -5   3 49.0026 14.8968   9
   2  -5   4 431.041 23.0332   1
   2  -5   4 262.540 24.3405   8
   2  -5   5 6.67731 10.1614   1
   2  -5   6 6.45932 11.3610   1
   2  -5   6-2.14376 16.8356   9
   2  -5   7 22.5376 11.1477   1
   2  -5   7 3.86100 17.6958   9
   2  -5   8-6.97306 19.0784   9
   2  -5   9 171.326 24.4952   9
   2  -5  10 15.9566 23.6764   9
   2  -4 -10 154.530 18.9798   1
   2  -4  -9 42.4507 15.2500   1
   2  -4  -8 4.74201 13.6678   1
   2  -4  -8 5.59295 13.4761   9
   2  -4  -7 5.79141 12.7014   1
   2  -4  -7 23.9573 12.7439   9
   2  -4  -6 61.4971 12.5489   1
   2  -4  -6 56.3744 12.5292   9
   2  -4  -5 220.298 17.6782   1
   2  -4  -5 262.348 18.2883   9
   2  -4  -4 358.608 26.1994   9
   2  -4  -4 419.776 28.0246   5
   2  -4  -3 17.3570 9.81999   1
   2  -4  -3 20.8683 9.72296   9
   2  -4  -3 27.2204 14.3693   5
   2  -4  -2 381.169 23.0804   1
   2  -4  -2 374.453 24.0728   9
   2  -4  -2 356.567 26.0344   5
   2  -4  -1 1786.38 99.5540   9
   2  -4  -1 1890.91 99.9373   5
   2  -4   0 483.085 29.4338   9
   2  -4   1-0.17824 8.26012   1
   2  -4   1-1.70720 11.5493   9
   2  -4   2 1388.23 70.9302   1
   2  -4   2 1173.00 71.9609   9
   2  -4   3 53.1936 9.53994   1
   2  -4   3 37.3708 12.6077   9
   2  -4   4 14.1084 9.11096   1
   2  -4   4 10.0738 11.0581   8
   2  -4   5 56.1952 9.90848   1
   2  -4   5 22.2210 14.3488   9
   2  -4   5 33.7350 12.2188   8
   2  -4   6 581.464 30.7534   1
   2  -4   6 399.391 33.4874   9
   2  -4   7 194.701 15.0702   1
   2  -4   7 125.740 19.5257   9
   2  -4   8 14.8861 11.6625   1
   2  -4   8 21.9777 17.3496   9
   2  -4   9 22.9509 19.1870   9
   2  -4  10 17.6250 21.1612   9
   2  -4  11 78.9967 24.5134   9
   2  -3 -10 907.547 52.5471   1
   2  -3  -9-2.36421 14.1847   1
   2  -3  -9 6.38790 13.4973   1
   2  -3  -9 21.0109 13.1777   9
   2  -3  -8 25.1541 12.5079   1
   2  -3  -8 41.6759 12.5078   9
   2  -3  -7 157.487 14.9279   1
   2  -3  -7 164.219 13.9857   9
   2  -3  -7 128.672 11.7213   6
   2  -3  -6 841.626 44.0182   1
   2  -3  -6 731.753 43.5973   9
   2  -3  -6 760.506 41.8831   6
   2  -3  -5 979.542 53.5244   1
   2  -3  -5 955.374 53.3280   9
   2  -3  -5 957.950 51.7960   6
   2  -3  -4 211.887 15.0469   1
   2  -3  -4 211.796 15.4035   9
   2  -3  -4 193.599 12.7219   6
   2  -3  -3 317.795 18.5785   1
   2  -3  -3 269.484 18.8791   9
   2  -3  -3 274.412 16.7777   6
   2  -3  -3 285.466 20.2766   5
   2  -3  -2 1105.91 60.8734   1
   2  -3  -2 1152.49 61.3244   9
   2  -3  -2 1120.75 60.2669   6
   2  -3  -2 1081.96 61.5367   5
   2  -3  -1 2137.73 119.055   1
   2  -3  -1 2380.97 119.649   9
   2  -3  -1 2169.94 119.540   5
   2  -3  -1 2226.23 118.717   6
   2  -3   0 587.809 33.8652   9
   2  -3   1-4.67286 9.09663   9
   2  -3   2 3456.81 177.125   1
   2  -3   2 3087.43 177.987   9
   2  -3   3 205.974 13.8776   1
   2  -3   4 133.362 11.5944   1
   2  -3   4 143.256 13.5842   8
   2  -3   5 89.4441 10.3687   1
   2  -3   5 62.7900 13.4116   9
   2  -3   5 83.4525 11.7258   8
   2  -3   6 255.204 23.1444   9
   2  -3   6 296.156 22.1847   8
   2  -3   7 217.036 15.6296   1
   2  -3   7 183.584 17.8186   8
   2  -3   7 173.739 19.1415   9
   2  -3   8 24.0094 11.4189   1
   2  -3   8 25.6460 16.1802   9
   2  -3   9 8.63928 11.6851   1
   2  -3   9-3.71625 17.2623   9
   2  -3  10 10.3506 18.9561   9
   2  -3  11 64.1171 21.1971   9
   2  -3  12 205.032 26.7221   9
   2  -2 -10 805.513 46.7294   1
   2  -2  -9-6.08670 10.9639   1
   2  -2  -9 4.86510 12.3485   1
   2  -2  -9 17.0692 14.2439   9
   2  -2  -8 320.180 20.4512   1
   2  -2  -8 291.037 20.3597   1
   2  -2  -8 274.471 21.2070   9
   2  -2  -8 265.149 19.8068   9
   2  -2  -7 934.239 52.8421   2
   2  -2  -7 960.708 53.0793   2
   2  -2  -7 1005.01 54.5445   1
   2  -2  -7 1042.47 54.8163   9
   2  -2  -7 1079.56 53.4341   7
   2  -2  -7 950.608 53.4255   4
   2  -2  -7 942.272 53.5742   6
   2  -2  -6 800.310 43.7483   2
   2  -2  -6 810.911 43.8643   2
   2  -2  -6 928.230 45.6099   1
   2  -2  -6 792.078 45.7352   9
   2  -2  -6 802.310 44.1251   7
   2  -2  -6 788.635 44.5378   6
   2  -2  -5 309.887 18.4513   2
   2  -2  -5 319.406 18.4391   2
   2  -2  -5 388.268 21.1246   1
   2  -2  -5 403.565 21.7990   9
   2  -2  -5 408.078 19.9368   6
   2  -2  -4 11.1392 8.58699   1
   2  -2  -4 36.4838 8.81256   9
   2  -2  -4 28.8378 7.05552   6
   2  -2  -3 523.971 30.6468   1
   2  -2  -3 558.150 30.7388   9
   2  -2  -3 536.748 29.8110   6
   2  -2  -2 1176.06 69.1978   1
   2  -2  -2 1268.98 68.7683   6
   2  -2  -2 1263.67 69.4333   5
   2  -2  -1 329.924 18.7008   2
   2  -2  -1 329.941 19.8307   1
   2  -2  -1 344.270 20.3602   9
   2  -2  -1 321.764 22.0248   5
   2  -2  -1 328.019 19.6312   6
   2  -2   0 306.467 18.6277   2
   2  -2   0 265.214 18.9308   1
   2  -2   0 328.102 19.3998   6
   2  -2   1 13.5643 8.12925   2
   2  -2   1 10.6431 8.20115   9
   2  -2   1 9.12002 8.38009   6
   2  -2   2 778.722 43.0288   2
   2  -2   3 34.9814 7.69037   1
   2  -2   3 35.2984 9.23613   2
   2  -2   4 713.361 39.0981   2
   2  -2   4 750.276 38.3191   1
   2  -2   4 675.300 39.0468   8
   2  -2   5 1572.65 83.6859   1
   2  -2   5 1442.54 84.6676   9
   2  -2   5 1626.87 84.6753   8
   2  -2   6 5.22483 8.75272   1
   2  -2   6-1.92455 11.3184   9
   2  -2   6-3.89741 10.1859   8
   2  -2   7 229.936 16.0246   1
   2  -2   7 188.658 18.1038   9
   2  -2   7 199.140 17.2683   8
   2  -2   8 128.633 13.0087   1
   2  -2   8 88.0806 15.9852   9
   2  -2   9 12.7249 11.5565   1
   2  -2   9 16.0517 15.8475   9
   2  -2  10 167.484 15.8111   1
   2  -2  10 109.839 19.6929   9
   2  -2  11 4.47763 18.2436   9
   2  -2  12 22.8958 20.2902   9
   2  -1 -10 60.8290 18.5303   9
   2  -1  -9 33.7323 11.0365   1
   2  -1  -9 14.4313 12.4722   9
   2  -1  -9 1.90441 14.5347   9
   2  -1  -9 4.37469 9.72225   8
   2  -1  -8 251.005 16.1087   2
   2  -1  -8 221.486 15.9462   1
   2  -1  -8 191.934 15.3255   1
   2  -1  -8 183.840 17.9984   9
   2  -1  -8 196.915 17.1500   9
   2  -1  -8 174.767 17.7232   7
   2  -1  -7 3619.70 195.122   2
   2  -1  -7 3705.55 195.308   2
   2  -1  -7 3718.27 195.638   1
   2  -1  -7 3551.36 195.572   1
   2  -1  -7 3670.26 196.298   9
   2  -1  -7 3761.56 196.161   9
   2  -1  -7 3689.43 195.173   4
   2  -1  -7 3630.58 195.482   7
   2  -1  -6 53.2684 8.58670   2
   2  -1  -6 14.6008 7.62397   2
   2  -1  -6 25.5595 8.57629   1
   2  -1  -6 17.1355 10.3153   9
   2  -1  -6 19.4088 9.80426   9
   2  -1  -6 40.7618 9.75960   7
   2  -1  -6 37.9580 6.81472   4
   2  -1  -5 742.090 39.2544   2
   2  -1  -5 710.137 39.1243   2
   2  -1  -5 710.164 39.9059   1
   2  -1  -5 691.297 40.4824   9
   2  -1  -5 683.188 39.1108   4
   2  -1  -5 780.343 39.6073   7
   2  -1  -4 238.711 15.0654   2
   2  -1  -4 264.531 16.6174   1
   2  -1  -4 310.607 17.5050   9
   2  -1  -4 265.445 15.6495   7
   2  -1  -4 253.899 16.5039   6
   2  -1  -3 251.342 14.0403   2
   2  -1  -3 214.126 15.5836   1
   2  -1  -3 244.601 16.1875   9
   2  -1  -3 278.565 15.7919   6
   2  -1  -2 2055.64 111.144   2
   2  -1  -2 1950.57 111.781   1
   2  -1  -2 2325.41 112.130   9
   2  -1  -2 2151.68 111.533   5
   2  -1  -2 2102.90 111.591   6
   2  -1  -1 581.008 31.9430   2
   2  -1  -1 565.827 32.5910   1
   2  -1  -1 679.124 32.8991   9
   2  -1  -1 559.672 32.4324   6
   2  -1   0 370.568 20.1840   2
   2  -1   0 317.187 20.4454   1
   2  -1   0 392.932 21.0670   9
   2  -1   0 352.611 20.8799   6
   2  -1   1 677.860 34.9855   2
   2  -1   1 640.549 34.8489   1
   2  -1   1 619.242 35.4811   9
   2  -1   1 593.638 35.1238   6
   2  -1   2 277.950 15.9305   8
   2  -1   2 250.604 15.4405   6
   2  -1   3 383.120 21.8512   2
   2  -1   3 364.367 21.2506   1
   2  -1   3 356.036 22.4790   9
   2  -1   4 605.051 33.7344   2
   2  -1   4 643.657 33.1694   1
   2  -1   5 3160.76 171.327   2
   2  -1   5 3194.98 170.822   1
   2  -1   5 3029.66 171.319   9
   2  -1   5 3482.65 171.736   8
   2  -1   6 59.7292 9.68002   1
   2  -1   6 48.0535 10.6266   9
   2  -1   6 49.2711 10.0496   8
   2  -1   7 1597.63 78.4751   1
   2  -1   7 1467.37 79.2128   8
   2  -1   8 13.3715 10.7672   1
   2  -1   8 15.9323 12.5909   9
   2  -1   9 60.9442 12.0592   1
   2  -1   9 48.6145 14.8459   9
   2  -1  10 789.500 40.3253   1
   2  -1  10 554.157 41.1660   9
   2  -1  11 4.33767 15.8998   9
   2   0 -10 12.3430 18.5273   9
   2   0  -9 386.654 25.6815   2
   2   0  -9 387.993 26.6217   9
   2   0  -9 388.804 27.2656   9
   2   0  -9 397.025 27.0208   7
   2   0  -8-26.3994 12.4010   2
   2   0  -8 8.72881 11.4183   2
   2   0  -8 11.7334 8.90784   1
   2   0  -8-4.09137 8.67856   1
   2   0  -8 2.38821 12.8100   9
   2   0  -8 17.6737 12.3447   9
   2   0  -8-12.2536 13.9908   7
   2   0  -8 6.01103 8.01246   8
   2   0  -7 2031.53 104.339   2
   2   0  -7 1946.35 104.505   2
   2   0  -7 2033.53 104.112   1
   2   0  -7 1816.03 104.014   1
   2   0  -7 1827.99 104.163   8
   2   0  -7 2109.38 105.295   9
   2   0  -7 1943.53 105.231   9
   2   0  -7 1932.23 103.973   4
   2   0  -7 1907.45 104.657   7
   2   0  -6 7.77034 6.69673   4
   2   0  -6-18.2418 9.44791   2
   2   0  -6 9.35655 8.73993   2
   2   0  -6 7.38071 7.60118   1
   2   0  -6-2.31790 6.62466   1
   2   0  -6 8.41731 9.65927   9
   2   0  -6 5.87084 9.89025   9
   2   0  -6-22.9706 11.2981   7
   2   0  -5 173.771 12.2818   2
   2   0  -5 193.475 11.6924   1
   2   0  -5 175.080 13.8542   9
   2   0  -5 184.775 13.9262   9
   2   0  -5 139.202 13.4935   7
   2   0  -5 158.980 11.0986   4
   2   0  -4 1637.00 85.8095   2
   2   0  -4 1697.48 85.8739   1
   2   0  -4 1615.15 86.5836   9
   2   0  -4 1596.83 85.9436   7
   2   0  -4 1534.85 85.3895   4
   2   0  -3 1001.13 53.7604   2
   2   0  -3 1000.98 53.8639   1
   2   0  -3 1106.15 54.6979   9
   2   0  -3 940.204 53.9967   7
   2   0  -3 994.391 53.2577   4
   2   0  -2 1814.34 99.1786   2
   2   0  -2 1798.32 99.3771   1
   2   0  -2 2069.34 99.9086   9
   2   0  -2 1878.36 99.5761   6
   2   0  -1 92.5026 7.48806   2
   2   0  -1 85.0797 7.88381   1
   2   0  -1 106.371 8.62000   9
   2   0  -1 93.7484 9.11076   6
   2   0   0 1565.94 79.9216   2
   2   0   0 1442.23 79.9181   1
   2   0   0 1515.74 80.1882   9
   2   0   0 1460.99 80.1309   6
   2   0   1 89.2936 8.79618   2
   2   0   1 75.7374 8.22992   1
   2   0   2 1022.31 57.6389   2
   2   0   2 970.664 57.4420   1
   2   0   2 1199.59 57.9959   8
   2   0   2 1143.71 57.7629   6
   2   0   3 764.405 40.6291   2
   2   0   3 754.772 41.1074   8
   2   0   3 700.013 40.8305   9
   2   0   4 771.599 41.6996   1
   2   0   4 747.651 41.8807   9
   2   0   5 2191.29 117.528   1
   2   0   5 2134.52 117.550   9
   2   0   5 2276.95 118.096   8
   2   0   6 4.34596 8.42447   1
   2   0   6 2.59640 8.36674   9
   2   0   7 2093.37 108.046   2
   2   0   7 2141.72 107.566   1
   2   0   7 1783.74 107.449   9
   2   0   8 51.9361 11.2003   1
   2   0   8 50.3474 11.5434   9
   2   0   9 49.3646 12.1169   1
   2   0   9 21.0649 12.5819   9
   2   0  10 388.020 26.3646   9
   2   1 -11-5.77163 26.8145   9
   2   1 -10 293.675 25.9397   2
   2   1 -10 294.517 28.2095   7
   2   1  -9 621.918 36.8884   2
   2   1  -9 653.085 38.1660   7
   2   1  -8 1162.82 58.8034   2
   2   1  -8 1068.45 59.5427   2
   2   1  -8 1259.64 57.8836   1
   2   1  -8 906.310 57.8458   8
   2   1  -8 917.123 60.1624   9
   2   1  -8 967.659 59.5259   9
   2   1  -8 1047.80 60.0946   7
   2   1  -7 100.347 14.1293   2
   2   1  -7 98.1863 10.8063   4
   2   1  -7 121.827 9.76239   1
   2   1  -7 112.012 11.7895   2
   2   1  -7 100.166 9.92978   1
   2   1  -7 132.449 15.1322   9
   2   1  -7 121.867 14.1418   9
   2   1  -7 116.902 9.56852   8
   2   1  -7 137.628 16.1720   7
   2   1  -6 231.186 15.4635   4
   2   1  -6 250.485 17.8737   2
   2   1  -6 249.760 14.9062   1
   2   1  -6 241.572 16.3314   2
   2   1  -6 223.155 14.8119   1
   2   1  -6 257.900 18.3753   9
   2   1  -6 269.198 17.9647   9
   2   1  -6 234.105 14.6449   8
   2   1  -6 291.294 19.1460   7
   2   1  -5 113.188 11.3171   2
   2   1  -5 88.1911 8.84094   4
   2   1  -5 110.765 8.44686   1
   2   1  -5 126.142 8.35953   1
   2   1  -5 101.661 12.5448   9
   2   1  -5 92.9157 7.93490   8
   2   1  -5 119.006 12.2679   9
   2   1  -5 131.824 12.5373   7
   2   1  -4 1745.54 92.5800   2
   2   1  -4 1688.55 91.7768   1
   2   1  -4 1776.39 93.0981   9
   2   1  -4 1675.99 91.7066   8
   2   1  -4 1831.38 92.9378   9
   2   1  -4 1758.92 92.8425   7
   2   1  -3 142.190 10.8200   2
   2   1  -3 121.323 6.88316   8
   2   1  -3 153.090 11.1587   9
   2   1  -3 136.833 10.8105   9
   2   1  -3 127.768 12.3608   7
   2   1  -2 435.738 22.3230   2
   2   1  -2 348.375 21.0523   1
   2   1  -2 447.196 22.6997   9
   2   1  -2 377.542 23.0375   7
   2   1  -1 297.958 17.1390   2
   2   1  -1 347.697 17.3721   9
   2   1  -1 348.127 17.7695   6
   2   1   0 1375.57 71.2147   4
   2   1   0 1274.41 71.4659   2
   2   1   0 1222.88 71.2420   1
   2   1   0 1448.42 71.3368   8
   2   1   0 1370.13 71.6366   6
   2   1   1 3599.34 190.423   4
   2   1   1 3540.26 190.448   2
   2   1   1 3481.00 190.394   1
   2   1   1 3803.65 190.602   8
   2   1   1 3549.84 190.504   6
   2   1   2-0.37853 6.06271   4
   2   1   2-1.17560 5.25536   1
   2   1   2 0.87275 5.93607   2
   2   1   2 6.22240 5.27697   9
   2   1   2 5.80321 6.16152   8
   2   1   3 4.12296 5.68936   9
   2   1   4 1177.19 63.4185   9
   2   1   4 1186.61 63.9240   6
   2   1   5 647.941 34.1971   9
   2   1   5 579.789 34.5790   1
   2   1   6 620.589 33.4947   2
   2   1   6 617.286 33.1314   1
   2   1   6 530.777 32.4704   9
   2   1   7 234.148 17.2983   2
   2   1   7 235.060 16.3617   1
   2   1   7 231.628 15.7585   9
   2   1   8 439.335 24.7089   1
   2   1   8 461.332 25.5763   2
   2   1   9 251.536 20.2248   2
   2   1   9 239.629 19.1789   1
   2   2 -11 52.1215 33.4093   9
   2   2 -10 42.2834 25.6882   2
   2   2 -10 42.2537 25.2775   9
   2   2 -10 75.1399 31.5749   7
   2   2  -9 824.805 44.4791   2
   2   2  -9 748.100 46.1703   7
   2   2  -8 841.820 46.7952   2
   2   2  -8 825.815 47.8070   2
   2   2  -8 752.931 48.6997   7
   2   2  -7-0.54347 9.17255   4
   2   2  -7-2.16691 13.9082   2
   2   2  -7 5.00115 7.15741   3
   2   2  -7 8.35457 5.68560   1
   2   2  -7 6.75538 11.7427   2
   2   2  -7 4.89873 6.12729   1
   2   2  -7-12.2060 12.5906   9
   2   2  -7 17.0720 16.5482   7
   2   2  -6 223.960 15.1591   3
   2   2  -6 281.324 18.9784   2
   2   2  -6 226.876 14.3771   1
   2   2  -6 276.535 14.6693   1
   2   2  -6 273.948 18.8356   9
   2   2  -6 285.153 20.8241   7
   2   2  -5 15.3503 11.0263   2
   2   2  -5 10.0185 5.17311   3
   2   2  -5 11.7110 3.91790   1
   2   2  -5 12.3127 4.43983   1
   2   2  -5 17.4673 10.4239   9
   2   2  -5 26.7525 12.7331   7
   2   2  -4 1512.40 77.1912   2
   2   2  -4 1427.54 75.5041   1
   2   2  -4 1320.59 75.4816   1
   2   2  -4 1626.67 77.4261   9
   2   2  -4 1580.48 77.6016   7
   2   2  -4 1649.96 76.7509   5
   2   2  -3 132.425 11.4788   2
   2   2  -3 119.380 11.8523   9
   2   2  -3 119.577 12.9027   7
   2   2  -3 120.152 11.6545   5
   2   2  -2 6.00979 7.93044   2
   2   2  -2 4.59390 8.18034   9
   2   2  -2 0.93054 10.2997   7
   2   2  -1 4868.91 254.172   2
   2   2  -1 4784.66 253.591   3
   2   2  -1 4693.53 253.615   1
   2   2  -1 4976.61 254.297   9
   2   2  -1 4805.44 254.336   7
   2   2   0 19679.8 1066.47   1
   2   2   0 19357.9 1066.73   2
   2   2   0 20249.1 1066.46   3
   2   2   0 21278.5 1066.61   4
   2   2   0 19986.2 1066.80   6
   2   2   1 2298.89 123.297   2
   2   2   1 2254.85 123.207   3
   2   2   1 2382.90 123.199   1
   2   2   1 2387.18 123.092   9
   2   2   1 2250.30 123.129   9
   2   2   1 2295.71 123.256   4
   2   2   2 126.772 8.13866   1
   2   2   2 76.1143 6.50441   9
   2   2   2 113.100 8.75598   4
   2   2   3 884.523 50.8540   1
   2   2   3 944.504 50.9703   4
   2   2   3 974.859 50.6674   6
   2   2   4 1224.71 63.4526   4
   2   2   4 1206.39 63.2783   2
   2   2   4 1107.39 62.2641   9
   2   2   4 1321.80 63.1910   6
   2   2   5 659.189 37.0073   2
   2   2   6 1266.86 70.7993   1
   2   2   6 1337.60 70.7680   2
   2   2   7 151.035 13.7588   1
   2   2   7 151.390 13.5964   2
   2   2   8 25.2433 12.0765   2
   2   2   9 6.36963 13.1833   2
   2   3 -11 430.277 42.5153   2
   2   3 -11 365.695 48.5487   7
   2   3 -10 65.2729 28.7887   2
   2   3 -10 90.7682 34.1857   7
   2   3  -9 52.3843 21.5210   2
   2   3  -9 112.101 25.2785   7
   2   3  -8 16.8684 17.9197   2
   2   3  -8 11.3169 20.0911   7
   2   3  -8-31.4044 20.7980   5
   2   3  -7 17.1815 13.9144   2
   2   3  -7 13.7228 15.1571   2
   2   3  -7 17.6409 17.9147   7
   2   3  -7-25.2882 19.4770   5
   2   3  -6 915.496 48.5968   2
   2   3  -6 796.114 48.2710   9
   2   3  -6 823.246 49.2152   7
   2   3  -6 832.200 48.5347   5
   2   3  -5 393.408 24.9871   2
   2   3  -5 384.692 24.7892   9
   2   3  -5 387.474 26.0256   7
   2   3  -5 371.139 25.8380   5
   2   3  -4 797.066 47.4404   2
   2   3  -4 854.751 47.3706   9
   2   3  -4 818.868 47.9354   7
   2   3  -4 899.320 47.3817   5
   2   3  -3 68.3791 10.6900   2
   2   3  -3 44.6800 10.1443   9
   2   3  -3 59.5960 11.5080   5
   2   3  -3 36.4547 12.2550   7
   2   3  -2 261.099 17.0196   2
   2   3  -2 234.334 16.9048   9
   2   3  -2 260.683 18.1352   7
   2   3  -1 2391.36 129.075   2
   2   3  -1 2441.74 129.306   7
   2   3   0 1003.03 56.2309   2
   2   3   0 1066.27 56.0674   4
   2   3   1 136.131 10.1203   3
   2   3   1 146.426 10.1228   1
   2   3   1 150.681 10.5147   9
   2   3   1 150.652 10.8052   4
   2   3   1 128.688 11.4170   6
   2   3   2 120.834 9.80596   3
   2   3   2 116.720 10.2198   1
   2   3   2 150.409 8.57012   9
   2   3   2 128.068 10.1263   4
   2   3   2 106.379 10.7460   6
   2   3   3 1775.68 97.8277   1
   2   3   3 1907.38 97.8091   3
   2   3   3 1778.55 97.5749   2
   2   3   3 1889.25 97.8880   4
   2   3   3 1796.53 97.3686   6
   2   3   4 2162.08 116.568   1
   2   3   4 2213.92 116.582   4
   2   3   4 2104.25 116.190   2
   2   3   4 2228.26 116.550   3
   2   3   4 2178.67 115.934   6
   2   3   5 268.829 17.2025   2
   2   3   6 4.67305 8.64996   2
   2   3   6 2.75312 9.52463   4
   2   3   7 25.7579 9.84607   2
   2   3   7 20.7648 10.5398   4
   2   3   8 17.6908 11.4185   2
   2   3   9 372.109 24.6556   2
   2   3  10 59.5720 15.0691   2
   2   4 -11 437.056 47.5706   2
   2   4 -11 323.366 54.6755   7
   2   4 -10 463.232 41.9974   2
   2   4 -10 383.872 47.0367   7
   2   4  -9 5.57635 23.7639   2
   2   4  -9 19.7016 29.6138   7
   2   4  -8 89.1532 20.7298   2
   2   4  -8 73.0067 23.9704   7
   2   4  -8 61.6242 22.5831   5
   2   4  -7 43.4590 17.1788   2
   2   4  -7 63.9566 20.2633   7
   2   4  -7 32.8547 19.7964   5
   2   4  -6 1934.65 103.431   2
   2   4  -6 1818.21 103.902   7
   2   4  -6 1905.76 103.309   5
   2   4  -5 287.516 21.5367   2
   2   4  -5 276.080 20.9889   9
   2   4  -5 271.119 23.2043   7
   2   4  -5 295.281 23.1698   5
   2   4  -4 5.61881 11.7435   2
   2   4  -4 6.97681 11.3668   9
   2   4  -4 11.1147 13.5562   5
   2   4  -4-5.69130 14.3400   7
   2   4  -3 115.705 13.4296   2
   2   4  -3 148.718 13.4672   9
   2   4  -3 140.508 15.3697   7
   2   4  -3 115.411 15.0790   5
   2   4  -2 65.4792 10.7977   2
   2   4  -2 54.9274 13.0023   7
   2   4  -1 7049.83 379.886   2
   2   4  -1 7254.93 380.063   7
   2   4   0 295.605 18.7538   9
   2   4   1 127.509 10.8277   9
   2   4   1 142.188 11.3665   4
   2   4   2 650.554 35.1975   3
   2   4   2 648.520 35.2804   2
   2   4   2 643.668 34.7807   9
   2   4   2 646.644 35.4625   4
   2   4   2 572.920 34.9501   6
   2   4   3 1771.62 90.7494   3
   2   4   3 1607.84 90.3322   2
   2   4   3 1764.45 89.8300   9
   2   4   3 1727.63 90.8014   4
   2   4   3 1565.31 90.0201   6
   2   4   4 1380.69 72.2699   3
   2   4   4 1304.31 71.8708   2
   2   4   4 1338.64 71.3082   6
   2   4   4 1297.98 72.2847   4
   2   4   5 105.319 10.5158   3
   2   4   5 77.8766 9.76397   2
   2   4   5 82.9673 8.16356   6
   2   4   6 1036.34 56.6793   2
   2   4   6 1036.14 57.3211   4
   2   4   7 10.4976 10.1941   2
   2   4   7 11.6896 10.9772   4
   2   4   8 951.021 50.8331   2
   2   4   8 859.963 51.6873   4
   2   4   9 574.349 37.5308   4
   2   4   9 667.610 36.8134   2
   2   4  10 143.674 16.1769   2
   2   5 -10 149.547 39.6154   2
   2   5 -10 131.668 47.3101   7
   2   5  -9 34.5913 29.6325   2
   2   5  -9 36.3226 36.1580   7
   2   5  -8 209.517 25.7114   2
   2   5  -8 188.640 29.4754   5
   2   5  -8 161.225 29.7465   7
   2   5  -7 100.260 20.5790   2
   2   5  -7 105.736 23.2138   5
   2   5  -7 89.8346 24.1954   7
   2   5  -6 423.763 29.2400   2
   2   5  -6 391.316 31.3008   7
   2   5  -6 407.703 30.8028   5
   2   5  -5 19.5185 15.0117   2
   2   5  -5 8.25318 17.8992   5
   2   5  -5 15.7346 17.7567   7
   2   5  -4 173.975 16.7440   2
   2   5  -4 122.113 15.8066   9
   2   5  -4 154.954 18.8993   7
   2   5  -4 146.925 19.1550   5
   2   5  -3 522.753 31.8616   2
   2   5  -3 519.209 32.9424   7
   2   5  -1 1670.62 90.5581   9
   2   5   0 618.433 35.4468   9
   2   5   1 7.09388 9.27363   2
   2   5   1 7.14757 8.69868   4
   2   5   1 5.22904 8.08772   9
   2   5   2 1249.21 67.8776   2
   2   5   2 1250.44 67.5332   9
   2   5   2 1198.06 67.6449   6
   2   5   2 1310.17 68.1818   4
   2   5   3 22.0904 8.34829   2
   2   5   3 12.9783 9.10986   4
   2   5   3 13.1006 8.67620   3
   2   5   3 6.37366 7.14401   9
   2   5   3 12.3255 7.56276   6
   2   5   4 1349.12 67.4261   3
   2   5   4 1284.33 66.6066   2
   2   5   4 1182.12 65.8966   9
   2   5   4 1208.38 65.9446   6
   2   5   5 41.0336 8.98377   2
   2   5   5 50.1434 10.2435   3
   2   5   5 31.6076 6.10653   6
   2   5   6 1511.50 81.5899   2
   2   5   6 1502.78 82.4642   4
   2   5   7 21.6706 10.3271   2
   2   5   7 35.2652 11.7573   4
   2   5   8 435.338 28.5449   4
   2   5   8 411.764 28.2836   3
   2   5   8 464.981 26.8455   2
   2   5   9 6.38456 11.3674   2
   2   5   9 8.49979 14.4603   4
   2   5  10 33.5747 12.5412   2
   2   5  10 16.9467 15.7155   4
   2   5  11 422.754 27.3039   2
   2   6  -9 19.4351 34.8148   2
   2   6  -9 0.70324 42.0951   7
   2   6  -8 331.298 32.8786   2
   2   6  -8 256.121 37.1658   7
   2   6  -7 859.396 50.2720   2
   2   6  -7 743.523 52.2067   7
   2   6  -7 770.080 51.9737   5
   2   6  -6 8.38030 18.7885   2
   2   6  -6 30.3592 23.0870   5
   2   6  -6 15.3819 22.3031   7
   2   6  -5 141.437 18.9284   2
   2   6  -5 123.939 22.6697   5
   2   6  -5 116.022 21.8690   7
   2   6  -4 55.2395 15.8890   2
   2   6  -4 46.6518 18.7848   7
   2   6  -2 765.186 44.5014   9
   2   6  -1 109.342 14.0648   2
   2   6  -1 102.923 13.5808   9
   2   6  -1 106.572 16.6975   7
   2   6   0 15.7623 10.8675   2
   2   6   0 6.36945 11.4528   9
   2   6   0 15.9465 13.4742   7
   2   6   1 52.2512 10.6588   4
   2   6   1 53.2818 11.1928   2
   2   6   1 37.9975 11.6488   9
   2   6   2 2848.23 150.302   2
   2   6   2 2805.66 150.267   9
   2   6   2 2754.56 150.770   4
   2   6   3 840.826 43.1683   2
   2   6   3 732.393 42.6891   9
   2   6   3 819.809 43.8763   4
   2   6   3 721.245 42.3747   6
   2   6   4-1.59519 9.95397   3
   2   6   4 0.14619 8.96494   2
   2   6   4 1.76871 7.36688   9
   2   6   4 1.73222 6.66057   6
   2   6   5 429.529 23.4185   3
   2   6   5 418.854 22.0530   2
   2   6   5 334.779 19.9919   9
   2   6   5 327.798 19.3900   6
   2   6   6 1043.07 57.1421   2
   2   6   6 1050.42 58.5284   3
   2   6   6 1030.57 58.4717   4
   2   6   7 1045.94 56.5405   2
   2   6   7 994.655 58.0072   4
   2   6   8-23.6332 11.1598   2
   2   6   8-12.2386 13.7998   4
   2   6   8-1.15857 13.7866   3
   2   6   9 475.847 32.7952   4
   2   6   9 514.084 29.8613   2
   2   6   9 504.313 32.8036   3
   2   6  10 69.0304 12.3412   2
   2   6  10 69.4592 17.1348   4
   2   6  11 714.174 44.5053   4
   2   7  -8 60.3986 32.8027   2
   2   7  -8 23.4850 38.8092   7
   2   7  -7 388.008 33.4763   2
   2   7  -7 307.673 37.3511   7
   2   7  -6 21.9022 20.8256   2
   2   7  -6-0.15411 24.8000   7
   2   7  -5 81.8217 20.3042   2
   2   7  -2 105.082 16.2726   2
   2   7  -2 74.6504 19.1831   7
   2   7  -1 60.2532 14.1957   2
   2   7  -1 24.1879 14.6820   9
   2   7  -1 46.2792 17.4803   7
   2   7   0 224.733 18.5490   2
   2   7   0 203.881 19.1618   9
   2   7   0 211.816 20.9107   7
   2   7   1 45.2636 12.8038   2
   2   7   1 42.1970 12.3859   9
   2   7   2 906.113 48.8284   2
   2   7   2 859.261 48.8631   9
   2   7   2 826.823 49.4304   4
   2   7   3 705.205 42.0177   9
   2   7   3 680.178 41.3754   6
   2   7   3 731.269 43.1241   4
   2   7   4 2.84808 10.4744   2
   2   7   4 18.5495 11.7464   3
   2   7   4 6.19502 9.08912   9
   2   7   4 15.2861 7.55907   6
   2   7   5 967.391 36.6558   3
   2   7   5 1054.95 34.6307   2
   2   7   6 89.1182 14.5138   4
   2   7   6 97.4998 14.4482   3
   2   7   6 92.1479 11.6436   2
   2   7   6 68.5974 8.41380   9
   2   7   7 641.484 36.0543   2
   2   7   7 604.924 38.4317   4
   2   7   8 2.24167 9.95942   2
   2   7   8-2.35112 15.6703   4
   2   7   9 315.703 25.2151   4
   2   7   9 329.121 25.4709   3
   2   7   9 310.009 20.7485   2
   2   7  10 194.572 21.8768   4
   2   7  10 190.487 21.5535   3
   2   7  11 301.980 27.0899   4
   2   7  12 42.7622 20.9402   4
   2   8  -7 65.4922 30.7865   2
   2   8  -7 87.5081 37.0210   7
   2   8  -3 19.5066 18.5061   2
   2   8  -3 29.3528 23.0555   7
   2   8  -2 4.61354 17.5666   2
   2   8  -2-8.33686 21.0507   7
   2   8  -1 50.1417 16.2181   2
   2   8  -1 15.4864 20.5827   7
   2   8   0 742.835 39.7761   2
   2   8   0 666.851 41.1521   7
   2   8   1 78.6724 15.1461   2
   2   8   1 61.7602 15.3524   9
   2   8   2 12.7245 13.8535   4
   2   8   2 9.22937 13.3589   2
   2   8   2 19.5876 13.5932   9
   2   8   3 28.3096 13.9894   4
   2   8   3 32.9360 12.8177   2
   2   8   3 19.4571 12.3226   9
   2   8   3 22.0617 11.1857   6
   2   8   4 198.767 15.7796   2
   2   8   4 167.047 12.8693   6
   2   8   5 1104.51 56.9796   3
   2   8   5 1165.36 55.1431   2
   2   8   6 268.086 20.3887   3
   2   8   6 248.969 16.4988   2
   2   8   6 244.368 20.5125   4
   2   8   7 12.8172 10.2313   2
   2   8   7 20.3315 16.0033   4
   2   8   7 11.8816 15.9932   3
   2   8   8 168.292 20.1847   4
   2   8   9 12.7860 17.7835   4
   2   8   9 31.0652 18.3167   3
   2   8  10 636.889 41.5552   4
   2   8  10 631.860 41.6880   3
   2   8  11 27.4650 20.8175   4
   2   9  -5 124.906 25.4601   2
   2   9  -5 66.6020 31.2240   7
   2   9  -4 285.537 28.3742   2
   2   9  -4 245.765 32.2960   7
   2   9  -3 26.0567 20.8666   2
   2   9  -3 9.88423 25.0679   7
   2   9  -2 14.0763 19.5791   2
   2   9  -2 2.25873 24.1658   7
   2   9  -1 28.4404 18.2167   2
   2   9  -1-2.58030 22.4532   7
   2   9   0 532.744 34.9151   2
   2   9   1 106.994 17.1611   2
   2   9   1 85.0999 17.7123   4
   2   9   2 243.350 20.2325   2
   2   9   2 180.695 21.0592   9
   2   9   2 220.332 21.4100   4
   2   9   3 76.7011 17.0396   4
   2   9   3 106.874 15.7177   2
   2   9   3 53.3146 14.5543   9
   2   9   3 58.4888 13.0684   6
   2   9   4 24.1638 13.4275   2
   2   9   4 32.5561 13.1444   9
   2   9   4 43.8553 10.0825   6
   2   9   5 287.916 24.6665   3
   2   9   5 290.185 20.6127   2
   2   9   6 129.543 20.2251   4
   2   9   6 157.053 20.5026   3
   2   9   6 162.325 14.6179   2
   2   9   7 28.6413 17.6457   4
   2   9   7 44.8817 18.6876   3
   2   9   8 150.462 21.0979   4
   2   9   9 7.73527 20.6478   4
   2   9  10 389.210 31.8033   4
   2  10  -4 3.28634 24.6138   2
   2  10  -4 28.4357 30.8081   7
   2  10  -3 45.1715 23.4555   2
   2  10  -3 34.0720 28.8652   7
   2  10  -2 90.8782 22.4154   2
   2  10  -2 61.5381 27.5313   7
   2  10  -1 298.110 26.4550   2
   2  10  -1 234.280 29.8783   7
   2  10   0 44.8051 19.9196   2
   2  10   1-1.34540 19.5118   4
   2  10   1 1.41518 17.9787   2
   2  10   2-8.48206 19.4476   4
   2  10   2-0.49226 16.5414   2
   2  10   3 430.322 27.7729   2
   2  10   3 312.266 29.7328   4
   2  10   4 68.4914 15.4393   2
   2  10   5 1.21715 18.7326   4
   2  10   5-2.68434 21.1580   3
   2  10   5-2.91047 12.7657   2
   2  10   6 11.3349 18.8486   4
   2  10   6 22.1410 22.2045   3
   2  10   7 35.9345 24.1854   3
   2  10   7 15.8639 19.7757   4
   2  10   8 73.2529 21.5314   4
   2  11  -2 39.9442 24.4145   2
   2  11  -2 23.0879 29.4881   7
   2  11  -1 223.174 27.1483   2
   2  11   0 3.39134 21.1164   2
   2  11   0 17.8884 27.9679   4
   2  11   1 39.4859 27.0586   4
   2  11   1 1.55755 19.7654   2
   2  11   2 33.4460 25.0398   4
   2  11   2 21.9760 19.1653   2
   2  11   3 374.648 28.8108   2
   2  11   5 4.08339 22.6612   4
   2  11   5 6.29501 29.5632   3
   2  12   0 20.6960 23.7749   2
   3  -9  -4 76.9137 38.9299   9
   3  -9  -3 31.1427 35.8629   9
   3  -9  -2 9.80699 32.9032   9
   3  -9  -1 39.0033 35.0940   9
   3  -9   0 2.58843 35.4105   9
   3  -9   1 4.68695 35.3713   9
   3  -8  -5 49.9490 29.4296   9
   3  -8  -4 193.615 30.7291   9
   3  -8  -3 6.20451 17.7398   1
   3  -8  -3 27.4707 27.9658   9
   3  -8  -2 12.3835 17.5320   1
   3  -8  -2 10.2648 27.3469   9
   3  -8  -1 28.0596 16.8111   1
   3  -8  -1-4.94375 25.8903   9
   3  -8   0 146.074 18.8019   1
   3  -8   0 95.1799 25.6897   9
   3  -8   1 64.1782 16.7620   1
   3  -8   1 32.3482 25.9941   9
   3  -8   2 30.6247 15.9370   1
   3  -8   2 48.4034 27.0568   9
   3  -8   3-22.1024 16.4641   1
   3  -8   3 31.4464 27.0233   9
   3  -8   4 37.2905 16.1252   1
   3  -8   4 14.4722 29.7699   9
   3  -7  -6 162.779 20.0339   1
   3  -7  -6 129.815 26.7543   9
   3  -7  -5 51.7629 17.4814   1
   3  -7  -5 53.3270 22.5906   9
   3  -7  -4 97.7146 21.7115   9
   3  -7  -3-18.6535 19.1545   9
   3  -7  -2 3.16468 15.4322   1
   3  -7  -2 6.20489 18.0694   9
   3  -7  -1 192.705 18.4189   1
   3  -7  -1 114.585 22.8813   9
   3  -7   0 160.446 17.2347   1
   3  -7   0 68.4297 21.3898   9
   3  -7   1-5.63586 14.4738   1
   3  -7   1 19.7168 18.9661   9
   3  -7   2 3.31772 13.9142   1
   3  -7   2 9.86105 19.9303   9
   3  -7   3 29.6117 15.1303   1
   3  -7   3 20.5459 21.1636   9
   3  -7   4 39.6381 14.4181   1
   3  -7   4 18.8109 21.5231   9
   3  -7   5 4.76759 14.5578   1
   3  -6  -8 7.52391 16.6532   1
   3  -6  -7 61.6425 16.7048   1
   3  -6  -7 51.4777 20.6962   9
   3  -6  -6 644.314 36.0538   1
   3  -6  -6 467.723 36.9080   9
   3  -6  -5 586.219 33.1287   1
   3  -6  -5 413.089 33.9239   9
   3  -6  -4 10.4344 14.5615   1
   3  -6  -4-1.79286 15.9451   9
   3  -6  -3-14.0870 16.1098   9
   3  -6  -2-8.15438 15.6067   9
   3  -6  -1 887.399 44.0241   1
   3  -6  -1 593.933 44.3874   9
   3  -6   0 25.7345 12.6320   1
   3  -6   0 7.41131 16.6152   9
   3  -6   1 175.175 16.0936   1
   3  -6   1 111.982 19.8326   9
   3  -6   2 20.1717 12.3246   1
   3  -6   2 11.2908 16.2768   9
   3  -6   3 583.075 31.8797   1
   3  -6   3 387.849 34.1630   9
   3  -6   4 265.422 18.7102   1
   3  -6   4 134.357 22.2569   9
   3  -6   5 28.6885 13.4852   1
   3  -6   6 146.671 16.3311   1
   3  -6   6 110.085 22.4026   9
   3  -6   7 15.6912 21.9825   9
   3  -5  -9 7.99273 17.0280   1
   3  -5  -8 132.291 18.4091   1
   3  -5  -7-14.1806 15.3822   1
   3  -5  -7-28.9575 16.2266   9
   3  -5  -6 443.910 27.4665   1
   3  -5  -6 354.960 28.0329   9
   3  -5  -5 181.039 19.5750   9
   3  -5  -5 213.780 23.3725   5
   3  -5  -4 22.4173 12.9729   1
   3  -5  -4 14.9411 13.8585   9
   3  -5  -4 9.35425 19.1323   5
   3  -5  -3 288.231 20.3662   1
   3  -5  -3 255.794 21.2806   9
   3  -5  -3 234.388 24.9413   5
   3  -5  -2 11.1533 13.3634   9
   3  -5  -1 678.184 40.6597   9
   3  -5   0 8.76498 11.1462   1
   3  -5   0 1.83319 13.5028   9
   3  -5   1 110.894 13.1020   1
   3  -5   1 76.0086 16.4433   9
   3  -5   2 284.354 19.1743   1
   3  -5   2 238.891 22.7791   9
   3  -5   3 725.782 36.7324   1
   3  -5   3 471.656 38.0194   9
   3  -5   4 53.9877 12.6615   1
   3  -5   5 47.6482 12.4296   1
   3  -5   6 252.506 24.4201   9
   3  -5   7 11.3047 13.0390   1
   3  -5   7 15.5079 19.5113   9
   3  -5   8 10.9313 20.2778   9
   3  -5   9-11.2491 22.0533   9
   3  -4 -10 57.3947 17.5567   1
   3  -4  -9 8.94859 15.4341   1
   3  -4  -8 888.095 49.8721   1
   3  -4  -8 810.908 50.5012   9
   3  -4  -7 408.619 27.6735   1
   3  -4  -7 406.395 28.0086   9
   3  -4  -6 19.9357 13.3181   1
   3  -4  -6 10.1553 13.7177   9
   3  -4  -5 203.176 16.9028   1
   3  -4  -5 191.872 17.0201   9
   3  -4  -5 166.280 13.0268   6
   3  -4  -5 220.520 19.4470   5
   3  -4  -4 1086.71 54.3856   1
   3  -4  -4 926.388 54.4139   9
   3  -4  -4 912.827 52.4966   6
   3  -4  -4 1008.57 54.8592   5
   3  -4  -3 1672.15 84.1781   1
   3  -4  -3 1465.30 84.0245   9
   3  -4  -3 1488.36 82.7346   6
   3  -4  -3 1583.03 84.4318   5
   3  -4  -2 245.835 17.5672   1
   3  -4  -2 245.673 18.8576   9
   3  -4  -2 225.920 16.8008   6
   3  -4  -1 74.3444 13.6211   9
   3  -4   0 276.570 20.5335   9
   3  -4   1 195.604 14.8364   1
   3  -4   1 172.960 16.9211   9
   3  -4   2 1900.52 95.3187   1
   3  -4   2 1541.38 96.4529   9
   3  -4   3 61.2001 11.0169   1
   3  -4   4 75.8667 11.3491   1
   3  -4   4 55.8184 13.8012   8
   3  -4   5 178.197 14.7894   1
   3  -4   5 123.122 17.8179   9
   3  -4   6 471.606 26.7432   1
   3  -4   6 321.644 29.3472   9
   3  -4   7 85.8708 18.8746   9
   3  -4   8-1.26016 12.7673   1
   3  -4   8 2.06891 18.2386   9
   3  -4   9 70.2595 20.4488   9
   3  -4  10 12.8705 21.7417   9
   3  -3  -9 118.873 16.7157   1
   3  -3  -9 124.798 19.0823   9
   3  -3  -8 808.517 42.3761   1
   3  -3  -8 626.281 42.0100   9
   3  -3  -7 1044.49 55.6324   1
   3  -3  -7 922.891 55.5111   9
   3  -3  -6-0.17376 11.7247   1
   3  -3  -6-1.04875 12.0987   9
   3  -3  -6 6.59118 8.54499   6
   3  -3  -5 723.239 42.0162   1
   3  -3  -5 739.507 42.5727   9
   3  -3  -5 778.607 42.1982   5
   3  -3  -5 718.718 40.5536   6
   3  -3  -4 326.943 19.5775   1
   3  -3  -4 265.822 20.2820   9
   3  -3  -4 271.358 17.8820   6
   3  -3  -4 296.651 21.1069   5
   3  -3  -3 2058.07 104.931   1
   3  -3  -3 1851.05 105.096   9
   3  -3  -3 1914.21 103.911   6
   3  -3  -3 1953.26 104.801   5
   3  -3  -2 256.354 16.3215   1
   3  -3  -2 214.002 17.2005   9
   3  -3  -2 221.388 15.6172   6
   3  -3  -1 78.8286 10.0721   1
   3  -3  -1 57.7091 10.9697   9
   3  -3  -1 53.8527 10.6561   6
   3  -3   0 2081.76 109.068   9
   3  -3   0 1966.55 108.121   6
   3  -3   1 133.935 11.3449   2
   3  -3   1 93.2986 13.1414   9
   3  -3   2 2623.98 125.580   1
   3  -3   2 2400.51 125.626   2
   3  -3   3 342.346 21.3402   1
   3  -3   4 78.0804 10.3562   1
   3  -3   4 49.5810 13.3995   9
   3  -3   4 55.1275 12.2000   8
   3  -3   5 978.796 58.4240   8
   3  -3   5 883.575 58.6773   9
   3  -3   6 584.261 30.5140   1
   3  -3   6 391.542 32.0805   9
   3  -3   7 160.504 14.4579   1
   3  -3   7 100.279 18.1871   9
   3  -3   8 27.3273 16.6637   9
   3  -3   9 152.569 16.6047   1
   3  -3   9 84.5294 19.9081   9
   3  -3  10 3.63430 19.2074   9
   3  -3  11 164.938 24.8965   9
   3  -2  -9 873.145 49.4602   1
   3  -2  -9 852.246 51.1004   9
   3  -2  -8 38.2847 12.3548   1
   3  -2  -8 36.2372 14.7737   9
   3  -2  -8 28.2328 13.5932   9
   3  -2  -7 437.873 28.1051   1
   3  -2  -7 451.896 29.1489   9
   3  -2  -7 481.549 27.8413   6
   3  -2  -6 10.1644 4.38526   2
   3  -2  -6 6.80206 4.55881   2
   3  -2  -6 10.3654 10.6668   1
   3  -2  -6 11.0919 11.3701   9
   3  -2  -6 10.1420 10.2121   6
   3  -2  -5 4084.03 206.504   1
   3  -2  -5 3714.21 206.576   9
   3  -2  -5 3819.67 205.678   6
   3  -2  -4 860.950 48.5908   1
   3  -2  -4 823.378 48.7716   9
   3  -2  -4 899.355 48.2869   5
   3  -2  -4 900.259 47.9922   6
   3  -2  -3 166.470 10.6269   2
   3  -2  -3 220.830 14.1385   1
   3  -2  -3 213.678 14.7047   9
   3  -2  -3 201.574 15.4017   5
   3  -2  -3 208.750 13.4855   6
   3  -2  -2 4.40780 4.93621   2
   3  -2  -2 4.46904 8.16193   1
   3  -2  -2 19.0878 9.38840   9
   3  -2  -2 9.87857 8.57190   6
   3  -2  -1 160.481 11.4007   2
   3  -2  -1 180.075 12.8890   1
   3  -2  -1 174.105 13.5175   9
   3  -2  -1 182.071 13.0783   6
   3  -2   0 2726.99 147.620   2
   3  -2   0 2743.67 148.032   1
   3  -2   0 2865.42 148.487   9
   3  -2   0 2785.70 147.994   6
   3  -2   1 525.172 31.2659   2
   3  -2   1 601.079 32.6364   9
   3  -2   1 553.435 31.9466   6
   3  -2   2 243.034 18.7413   8
   3  -2   2 272.927 19.2333   6
   3  -2   3 16.9833 9.21904   2
   3  -2   3 18.3619 8.22499   1
   3  -2   3 14.2101 9.40031   8
   3  -2   4 21.0122 8.78292   1
   3  -2   4 18.4686 10.5597   2
   3  -2   4 14.0581 10.6343   9
   3  -2   5 1986.31 105.665   2
   3  -2   5 2199.62 105.183   1
   3  -2   5 1667.35 105.697   9
   3  -2   5 1870.44 105.755   8
   3  -2   6 6.68255 9.94156   1
   3  -2   6 3.41288 12.7739   2
   3  -2   6-3.77577 12.5720   9
   3  -2   6-4.31679 11.4970   8
   3  -2   7 13.6650 11.1430   1
   3  -2   7 11.8088 13.7289   9
   3  -2   8 224.122 17.7268   1
   3  -2   8 170.407 19.3720   9
   3  -2   9 152.923 19.2234   9
   3  -2  10 191.086 17.6424   1
   3  -2  10 113.323 20.1357   9
   3  -2  11 60.2053 20.2951   9
   3  -1 -10 187.632 25.0726   9
   3  -1  -9 771.080 46.4901   9
   3  -1  -8 123.049 13.0370   1
   3  -1  -8 134.113 13.0454   1
   3  -1  -8 100.297 17.0272   9
   3  -1  -8 104.911 15.2729   9
   3  -1  -8 83.7277 15.2545   6
   3  -1  -7 55.0347 10.1708   2
   3  -1  -7 135.284 11.8855   1
   3  -1  -7 115.687 14.5315   9
   3  -1  -7 122.003 14.4608   9
   3  -1  -7 112.645 13.6259   6
   3  -1  -7 67.0426 11.8634   7
   3  -1  -6 128.143 10.2497   2
   3  -1  -6 102.095 9.94346   2
   3  -1  -6 130.879 12.4099   1
   3  -1  -6 159.259 14.9317   9
   3  -1  -6 146.869 13.4112   6
   3  -1  -5 3028.48 165.379   2
   3  -1  -5 3224.03 166.275   1
   3  -1  -5 3300.48 166.989   9
   3  -1  -5 3071.32 166.024   6
   3  -1  -4 5850.10 317.276   2
   3  -1  -4 6125.97 318.081   1
   3  -1  -4 6223.71 318.669   9
   3  -1  -4 6010.17 317.846   6
   3  -1  -3 3.05315 4.68622   2
   3  -1  -3 0.88999 8.17282   1
   3  -1  -3 13.2951 8.54993   9
   3  -1  -3 6.34687 8.34754   6
   3  -1  -2 583.274 32.1076   2
   3  -1  -2 624.076 33.1967   1
   3  -1  -2 556.937 33.4202   9
   3  -1  -2 602.426 33.0965   6
   3  -1  -1 1232.14 66.7969   2
   3  -1  -1 1290.01 67.3430   1
   3  -1  -1 1253.30 67.7660   9
   3  -1  -1 1221.61 67.2570   6
   3  -1   0 3378.69 179.510   2
   3  -1   0 3233.59 179.727   1
   3  -1   0 3632.62 180.302   9
   3  -1   0 3342.56 179.789   6
   3  -1   1 1076.11 56.4578   1
   3  -1   1 1075.20 56.4390   2
   3  -1   1 958.238 56.5688   6
   3  -1   2 16.2959 8.26264   2
   3  -1   2 9.44493 9.07431   6
   3  -1   2 7.84557 8.33656   8
   3  -1   3 31.9949 8.74770   2
   3  -1   3 32.4628 9.67435   9
   3  -1   3 38.0801 9.78198   6
   3  -1   3 29.5799 8.75745   8
   3  -1   4 18.2115 8.05439   1
   3  -1   4 17.7118 9.53951   2
   3  -1   4 30.4577 10.3001   9
   3  -1   5 3526.40 179.492   2
   3  -1   5 3615.48 179.101   1
   3  -1   6 301.828 18.4598   1
   3  -1   6 291.226 19.8368   2
   3  -1   6 228.517 19.4668   9
   3  -1   6 261.605 19.4429   8
   3  -1   7 2.06670 10.9298   1
   3  -1   7-0.84892 12.0943   9
   3  -1   7 5.73041 11.7872   8
   3  -1   8 401.399 23.7715   1
   3  -1   8 294.722 24.0876   9
   3  -1   9 485.800 26.9405   1
   3  -1   9 323.904 27.5597   9
   3  -1  10 734.309 37.6881   1
   3  -1  10 486.473 38.3105   9
   3  -1  11 15.7832 15.2852   1
   3  -1  11 7.76875 17.0835   9
   3   0 -10 15.4694 25.2177   9
   3   0  -9 53.0701 17.1206   9
   3   0  -8 87.2638 12.9346   2
   3   0  -8 64.8786 15.5795   9
   3   0  -8 74.9028 15.1303   9
   3   0  -8 50.0464 15.5353   7
   3   0  -7 189.987 14.8696   2
   3   0  -7 191.604 14.9856   2
   3   0  -7 209.858 14.3684   1
   3   0  -7 163.043 17.2023   9
   3   0  -7 186.772 16.9668   9
   3   0  -7 165.529 16.7103   7
   3   0  -6 2132.94 114.448   2
   3   0  -6 2258.84 114.595   1
   3   0  -6 1984.23 115.486   9
   3   0  -6 2103.25 115.403   9
   3   0  -6 2063.97 114.666   7
   3   0  -6 2162.55 113.782   4
   3   0  -5 524.448 30.8270   2
   3   0  -5 520.856 30.9102   1
   3   0  -5 619.484 32.6926   9
   3   0  -5 574.649 31.4594   7
   3   0  -5 552.362 32.0242   6
   3   0  -4 2066.31 113.021   2
   3   0  -4 2095.04 113.316   1
   3   0  -4 2236.68 114.202   9
   3   0  -4 2147.18 113.748   6
   3   0  -3 221.128 13.7194   2
   3   0  -3 168.935 13.9948   1
   3   0  -3 229.744 15.3918   6
   3   0  -2 1577.31 87.4825   2
   3   0  -2 1602.42 87.7897   1
   3   0  -2 1797.16 88.5376   9
   3   0  -2 1678.16 88.0826   6
   3   0  -1 6673.59 353.802   2
   3   0  -1 6461.56 354.038   1
   3   0  -1 6749.25 354.404   9
   3   0  -1 6824.16 354.123   6
   3   0   0 388.760 23.3840   2
   3   0   0 351.248 23.4991   1
   3   0   0 476.983 24.3047   9
   3   0   0 469.844 23.8214   8
   3   0   0 424.302 24.1912   6
   3   0   1 26.5486 7.26282   2
   3   0   1 33.6078 6.40576   1
   3   0   1 17.5015 6.86221   8
   3   0   1 12.5991 7.85561   6
   3   0   2 252.560 15.6082   2
   3   0   2 254.562 15.1839   1
   3   0   2 244.076 15.9067   8
   3   0   2 212.957 16.0068   9
   3   0   2 243.429 15.8960   6
   3   0   3 351.260 21.9009   2
   3   0   3 371.580 22.2782   9
   3   0   3 387.958 22.3725   8
   3   0   3 357.865 22.3566   6
   3   0   4 219.169 15.3340   2
   3   0   4 232.706 15.6462   8
   3   0   4 204.535 15.6180   9
   3   0   5 588.872 35.0286   2
   3   0   5 648.155 34.5616   1
   3   0   5 589.734 34.9567   9
   3   0   6 133.310 12.0672   1
   3   0   6 100.162 11.8235   9
   3   0   6 103.301 12.3334   8
   3   0   7 177.321 14.4165   1
   3   0   7 169.991 15.3096   8
   3   0   7 143.806 14.3235   9
   3   0   8 875.730 49.9927   2
   3   0   8 949.210 48.9727   1
   3   0   8 773.851 48.8873   9
   3   0   9 33.4143 16.2819   2
   3   0   9 29.8754 12.7708   1
   3   0   9 17.2094 13.4244   9
   3   0  10 313.317 20.8151   1
   3   0  10 200.489 20.4194   9
   3   0  11 47.4595 16.0713   1
   3   0  11 20.3675 15.0352   9
   3   1 -11 579.425 46.1167   9
   3   1 -10 60.6366 24.8994   9
   3   1  -9 29.6245 15.8273   2
   3   1  -9-11.1014 17.0066   9
   3   1  -9-16.7401 19.6400   7
   3   1  -8 45.9582 13.8233   2
   3   1  -8 46.0698 12.4166   2
   3   1  -8 5.72767 14.5425   9
   3   1  -8 7.50085 16.9041   7
   3   1  -7 428.970 24.1294   2
   3   1  -7 415.264 23.5551   2
   3   1  -7 374.519 21.6083   1
   3   1  -7 387.932 21.6348   1
   3   1  -7 321.796 24.6164   9
   3   1  -7 391.093 25.1291   9
   3   1  -7 315.260 20.9248   8
   3   1  -7 342.943 25.7066   7
   3   1  -6 2364.59 120.169   2
   3   1  -6 2401.09 119.427   1
   3   1  -6 2131.83 120.850   9
   3   1  -6 1957.38 119.150   8
   3   1  -6 2437.47 120.937   9
   3   1  -6 2280.88 119.116   4
   3   1  -6 2298.78 120.569   7
   3   1  -5 306.975 16.1973   2
   3   1  -5 311.262 14.4190   1
   3   1  -5 169.192 13.1042   8
   3   1  -5 198.861 16.6105   9
   3   1  -5 241.242 17.0778   9
   3   1  -5 245.174 17.7700   7
   3   1  -5 230.919 13.2825   4
   3   1  -4 77.1595 9.87412   2
   3   1  -4 60.9114 6.78789   1
   3   1  -4 72.9376 10.1144   9
   3   1  -4 78.4278 10.6116   9
   3   1  -4 69.5358 11.3991   7
   3   1  -4 37.9496 4.43400   4
   3   1  -3 276.128 17.7723   2
   3   1  -3 261.558 16.6542   1
   3   1  -3 343.623 18.8043   9
   3   1  -3 312.285 19.5230   6
   3   1  -2 1374.80 73.8723   2
   3   1  -2 1243.52 73.5904   1
   3   1  -2 1608.00 74.7475   9
   3   1  -2 1471.31 74.4929   6
   3   1  -1 9651.09 520.094   2
   3   1  -1 9570.11 520.002   1
   3   1  -1 10002.5 519.935   8
   3   1  -1 10288.5 520.600   9
   3   1  -1 9653.59 520.337   6
   3   1   0 930.448 53.1661   2
   3   1   0 940.537 53.0690   1
   3   1   0 1062.04 53.1104   8
   3   1   0 1006.85 53.4378   6
   3   1   1 235.825 15.4470   2
   3   1   1 241.420 15.2415   1
   3   1   1 260.416 15.6042   8
   3   1   1 271.023 15.9037   6
   3   1   2 677.656 37.4742   2
   3   1   2 698.211 37.4025   1
   3   1   2 680.131 37.7524   8
   3   1   2 685.131 37.5748   9
   3   1   2 660.549 37.7488   6
   3   1   3 1373.28 76.9571   2
   3   1   3 1538.34 77.3912   8
   3   1   3 1537.92 76.8706   9
   3   1   3 1303.52 76.7633   1
   3   1   4 1109.56 56.5050   2
   3   1   4 1071.30 56.8566   8
   3   1   4 949.256 56.0864   9
   3   1   5 131.676 11.3437   9
   3   1   5 171.459 13.5832   6
   3   1   6 37.1980 8.39431   9
   3   1   6 40.2511 9.59887   1
   3   1   7 790.543 43.6076   2
   3   1   7 795.521 43.1311   1
   3   1   7 719.947 42.3801   9
   3   1   8 2071.45 103.433   2
   3   1   8 2128.94 103.124   1
   3   1   9 706.138 35.1829   1
   3   1   9 670.731 36.1582   2
   3   1  10 20.6721 16.8106   2
   3   1  10 4.45293 14.3421   1
   3   1  10 5.51825 11.0913   9
   3   1  11 245.507 21.9546   1
   3   2 -11 286.603 36.7588   9
   3   2 -10 27.6442 24.9516   2
   3   2 -10 17.4645 24.9485   9
   3   2 -10 11.6749 30.4015   7
   3   2  -9 56.8495 18.6389   2
   3   2  -9 48.2024 20.1115   9
   3   2  -9 39.6212 22.3869   7
   3   2  -8 797.739 43.8111   2
   3   2  -8 779.255 42.6870   2
   3   2  -8 714.826 45.2116   7
   3   2  -7 26.1987 14.0502   2
   3   2  -7-2.19397 6.27952   1
   3   2  -7 13.7028 14.6113   9
   3   2  -7 3.94534 13.9187   9
   3   2  -7 11.0641 16.9253   7
   3   2  -6 469.656 27.0797   4
   3   2  -6 542.580 29.5366   2
   3   2  -6 474.425 26.3482   1
   3   2  -6 430.190 26.3235   1
   3   2  -6 548.334 31.1069   9
   3   2  -6 552.785 30.0727   9
   3   2  -6 528.226 30.9902   7
   3   2  -6 502.080 28.4299   5
   3   2  -5 106.792 12.7158   2
   3   2  -5 129.941 7.37910   1
   3   2  -5 85.1295 7.34828   1
   3   2  -5 92.0757 12.8893   9
   3   2  -5 75.9133 13.0782   9
   3   2  -5 91.6643 14.5542   7
   3   2  -5 67.6331 10.7566   5
   3   2  -4 41.1751 10.3510   2
   3   2  -4 34.7849 4.65095   1
   3   2  -4 12.9219 10.3055   9
   3   2  -4 15.7130 10.1286   9
   3   2  -4 24.7841 12.4780   7
   3   2  -3 257.471 16.6002   2
   3   2  -3 225.660 13.9950   1
   3   2  -3 287.882 17.3985   9
   3   2  -3 285.664 17.1521   9
   3   2  -3 265.672 18.4380   7
   3   2  -2 189.215 13.7488   2
   3   2  -2 149.006 11.3173   1
   3   2  -2 265.439 14.7523   9
   3   2  -2 245.359 14.6473   9
   3   2  -2 209.841 11.4851   4
   3   2  -2 220.631 14.9806   6
   3   2  -1 7.34713 4.90128   1
   3   2  -1 18.4646 4.75077   4
   3   2  -1 13.9357 8.00480   2
   3   2  -1 18.2967 9.25823   6
   3   2   0 9.31484 5.65280   1
   3   2   0 5.31411 5.54275   4
   3   2   0 12.3902 7.15742   2
   3   2   0 13.9583 8.21699   6
   3   2   1 1428.48 72.5530   4
   3   2   1 1340.37 72.6906   2
   3   2   1 1324.58 72.8621   9
   3   2   1 1309.04 72.5006   1
   3   2   2 114.309 9.01465   4
   3   2   2 99.2422 9.30135   2
   3   2   2 78.7163 7.75222   9
   3   2   2 106.692 9.00101   1
   3   2   3 4508.85 234.102   4
   3   2   3 4417.68 234.049   1
   3   2   3 4329.28 233.541   9
   3   2   4 576.810 30.2172   4
   3   2   4 579.505 30.1416   1
   3   2   4 571.871 30.4178   6
   3   2   5 433.973 25.0928   9
   3   2   5 506.425 26.9103   6
   3   2   6 1548.71 76.0518   2
   3   2   6 1330.35 74.8309   9
   3   2   7 98.6867 9.42121   9
   3   2   7 104.057 13.0473   2
   3   2   7 105.869 12.0719   1
   3   2   8 155.774 14.8831   2
   3   2   8 140.229 14.1274   1
   3   2   8 110.295 10.7671   9
   3   2   9 331.375 23.9539   1
   3   2   9 356.977 24.2702   2
   3   2  10 142.153 18.9979   2
   3   2  10 152.721 18.0918   1
   3   3 -11 40.0948 37.8847   9
   3   3 -10 49.0229 29.4045   2
   3   3 -10 12.3232 30.7038   9
   3   3 -10 41.7300 36.1279   7
   3   3  -9 0.70733 22.4035   2
   3   3  -9 1.84539 21.4954   9
   3   3  -9-1.38051 26.2940   7
   3   3  -8 957.068 65.2700   9
   3   3  -8 1121.44 66.1203   7
   3   3  -7 78.6229 16.2076   2
   3   3  -7 65.5971 19.0700   7
   3   3  -7 55.1932 15.8223   5
   3   3  -6 222.172 19.2222   2
   3   3  -6 199.866 18.5880   9
   3   3  -6 218.839 21.1725   7
   3   3  -6 217.304 18.7561   5
   3   3  -5 4.14809 11.9853   2
   3   3  -5 3.44502 11.5288   9
   3   3  -5 36.4189 12.4218   5
   3   3  -5 16.8644 15.0101   7
   3   3  -4 373.893 22.7769   2
   3   3  -4 328.750 22.4222   9
   3   3  -4 326.054 23.8923   7
   3   3  -3 1006.35 57.8749   2
   3   3  -3 1081.68 58.0727   9
   3   3  -3 1072.83 58.5327   7
   3   3  -2 723.887 39.2577   1
   3   3  -2 768.165 41.0382   2
   3   3  -2 759.923 41.7000   7
   3   3  -1 120.318 8.16888   1
   3   3  -1 136.906 11.0809   2
   3   3  -1 108.801 8.11945   3
   3   3  -1 124.524 9.24166   4
   3   3   0 586.821 30.0233   2
   3   3   0 511.922 29.0457   3
   3   3   0 576.299 29.2242   1
   3   3   0 448.155 30.0640   9
   3   3   0 497.808 29.9485   9
   3   3   0 533.436 29.4019   4
   3   3   1 2839.94 151.573   2
   3   3   1 2828.62 151.288   3
   3   3   1 2817.93 151.296   1
   3   3   1 2806.73 151.423   9
   3   3   1 2860.00 151.342   9
   3   3   1 2891.82 151.439   4
   3   3   2 2002.58 106.287   1
   3   3   2 1891.04 106.003   9
   3   3   2 2047.47 105.912   9
   3   3   2 2075.76 106.420   4
   3   3   2 1918.48 106.421   6
   3   3   3 930.775 45.5617   4
   3   3   3 847.244 45.3994   1
   3   3   3 769.796 44.3357   9
   3   3   3 863.667 45.2600   6
   3   3   4 75.0861 9.50181   1
   3   3   4 91.0868 9.97653   4
   3   3   4 89.3216 9.93507   2
   3   3   4 103.840 10.0225   6
   3   3   5 48.4345 9.27971   2
   3   3   5 39.0644 8.83791   1
   3   3   5 42.2271 9.20433   4
   3   3   5 41.5290 9.35990   6
   3   3   6 4959.04 264.261   2
   3   3   7 1113.80 63.6296   1
   3   3   7 1192.48 63.5658   2
   3   3   8 62.0598 12.7506   2
   3   3   8 41.0059 12.8443   1
   3   3   9 326.598 23.4509   2
   3   3  10 231.251 20.5550   2
   3   3  11 670.185 41.1519   2
   3   4 -11 60.8531 41.9556   2
   3   4 -11 47.1126 42.4778   9
   3   4 -11 86.8249 50.3757   7
   3   4 -10 14.2076 33.9059   2
   3   4 -10-14.1625 33.3724   9
   3   4 -10 10.1015 41.7880   7
   3   4  -9 97.5345 27.3199   2
   3   4  -9 104.988 32.0275   7
   3   4  -8 535.349 35.2268   2
   3   4  -8 453.860 38.0005   7
   3   4  -7 1.56210 16.7247   2
   3   4  -7 38.7818 18.7595   5
   3   4  -7 8.44069 20.4244   7
   3   4  -6 269.999 21.6211   2
   3   4  -6 237.807 23.7393   7
   3   4  -6 236.642 21.8056   5
   3   4  -5 164.262 17.2807   2
   3   4  -5 157.374 16.3953   9
   3   4  -5 169.921 19.8356   7
   3   4  -5 170.115 18.3164   5
   3   4  -4 687.173 37.9396   2
   3   4  -4 607.210 37.5264   9
   3   4  -4 635.004 38.9819   7
   3   4  -3 878.770 50.3955   2
   3   4  -3 923.276 51.2179   7
   3   4  -2 81.5931 11.6364   2
   3   4  -2 97.7799 13.9094   7
   3   4  -1 32.1050 9.57796   2
   3   4  -1 11.9655 9.40208   9
   3   4   0 199.002 15.0956   2
   3   4   0 180.467 13.5474   3
   3   4   0 246.254 15.0378   9
   3   4   0 225.610 14.2912   4
   3   4   1 1478.20 78.6280   3
   3   4   1 1438.66 78.6587   1
   3   4   1 1487.36 78.6887   9
   3   4   1 1476.08 78.9233   4
   3   4   1 1424.03 79.1811   6
   3   4   2 2096.16 107.757   3
   3   4   2 1892.31 107.614   1
   3   4   2 2112.41 107.306   9
   3   4   2 1995.23 107.826   4
   3   4   2 1906.38 107.782   6
   3   4   3 6.17936 7.89492   4
   3   4   3 7.17059 8.59973   2
   3   4   3 7.95855 7.68569   3
   3   4   3 7.57716 7.96700   1
   3   4   3 7.76691 5.08556   9
   3   4   3 9.41947 8.24006   6
   3   4   4 580.246 34.6941   1
   3   4   4 579.240 34.4961   2
   3   4   4 627.200 34.7372   3
   3   4   4 643.852 34.1536   6
   3   4   4 616.273 34.9131   4
   3   4   5 735.361 41.2123   1
   3   4   5 752.492 41.2037   4
   3   4   5 685.591 40.7102   2
   3   4   5 742.253 40.2338   6
   3   4   6 3564.52 196.151   1
   3   4   6 3664.92 195.785   2
   3   4   6 3724.35 195.325   6
   3   4   7 292.033 20.3031   2
   3   4   8 192.179 16.5900   2
   3   4   8 183.359 17.0823   4
   3   4   9 1045.18 58.5478   2
   3   4  10 56.2593 15.6051   2
   3   4  11 393.619 27.5974   2
   3   4  12 48.3120 18.0008   2
   3   5 -10 5.69426 38.1797   2
   3   5 -10 43.2828 47.0949   7
   3   5  -9 240.936 34.8834   2
   3   5  -9 198.310 40.4632   7
   3   5  -8 35.0509 23.6320   2
   3   5  -8 32.5608 28.5591   7
   3   5  -7 4.28786 19.3001   2
   3   5  -7 18.9626 20.8785   5
   3   5  -7-0.67205 22.8718   7
   3   5  -6 73.7109 18.0308   2
   3   5  -6 96.5117 19.6406   5
   3   5  -6 76.0106 21.7719   7
   3   5  -5 513.558 32.4153   2
   3   5  -5 479.102 34.2703   7
   3   5  -4 7.15526 13.4351   2
   3   5  -4 1.12794 12.4440   9
   3   5  -4 9.50670 16.5922   7
   3   5  -3 652.457 38.2861   2
   3   5  -3 645.307 39.5254   7
   3   5  -2 8.05831 11.3283   2
   3   5  -2 6.29554 14.0601   7
   3   5  -1 783.269 45.1775   2
   3   5  -1 788.280 45.0408   9
   3   5  -1 832.260 45.8613   7
   3   5   0 2660.71 142.541   9
   3   5   0 2660.37 142.529   4
   3   5   1 21.1377 8.92237   4
   3   5   1 20.3334 8.18745   3
   3   5   1 20.6697 8.37871   9
   3   5   1 21.3399 10.8104   6
   3   5   2 294.496 19.1067   2
   3   5   2 312.727 18.5373   3
   3   5   2 292.321 18.0376   9
   3   5   2 299.211 18.9627   4
   3   5   2 252.830 18.8143   6
   3   5   3 99.1696 11.2101   2
   3   5   3 100.839 11.0636   3
   3   5   3 111.566 9.20860   9
   3   5   3 111.359 11.2994   4
   3   5   3 106.308 10.7679   6
   3   5   4 911.171 48.6133   3
   3   5   4 831.805 48.2641   2
   3   5   4 889.494 48.6775   4
   3   5   4 864.225 47.6818   6
   3   5   5 2355.36 128.552   2
   3   5   5 2482.65 128.978   3
   3   5   5 2375.95 127.851   6
   3   5   5 2394.38 128.943   4
   3   5   6 130.291 13.7370   2
   3   5   6 162.740 14.4982   3
   3   5   6 168.028 12.3340   6
   3   5   7 21.3525 10.9116   2
   3   5   8 84.6743 13.5842   2
   3   5   8 71.3173 14.5456   4
   3   5   9 1662.38 92.8452   4
   3   5   9 1698.47 91.8233   2
   3   5  10 238.401 19.8578   2
   3   5  10 200.098 20.9546   4
   3   5  11 12.2692 15.6064   2
   3   6  -9 104.587 37.7771   2
   3   6  -9 102.288 45.3152   7
   3   6  -8 82.4390 29.3570   2
   3   6  -8 61.9630 34.4723   7
   3   6  -7 104.269 23.6590   2
   3   6  -7 119.545 28.1188   7
   3   6  -6-1.67931 18.9549   2
   3   6  -6-20.8123 22.8955   7
   3   6  -5 709.745 41.6739   2
   3   6  -5 613.576 43.4020   7
   3   6  -4 4.78090 15.3183   2
   3   6  -4 9.90033 19.0413   7
   3   6  -3 465.389 29.1073   2
   3   6  -3 400.339 30.8422   7
   3   6  -2 315.994 22.5240   9
   3   6  -1 700.636 40.5419   9
   3   6   0 2466.32 132.775   9
   3   6   0 2473.53 132.837   4
   3   6   1 31.2035 10.7082   4
   3   6   1 36.5413 11.4940   2
   3   6   1 37.1168 10.3771   9
   3   6   2 1.61029 9.96964   4
   3   6   2 7.34559 8.99644   3
   3   6   2 3.08614 11.1476   2
   3   6   2-7.33756 8.88128   9
   3   6   2 6.55775 11.3123   6
   3   6   3 176.579 14.7363   2
   3   6   3 204.542 14.6573   3
   3   6   3 169.458 13.0064   9
   3   6   3 182.566 14.9986   4
   3   6   3 172.061 14.3574   6
   3   6   4 239.930 17.0327   3
   3   6   4 211.445 16.7494   2
   3   6   4 216.171 14.0282   9
   3   6   4 253.133 17.4347   4
   3   6   4 220.886 15.6579   6
   3   6   5 1228.72 64.2953   3
   3   6   5 1145.21 63.6349   2
   3   6   5 1129.75 62.6497   6
   3   6   5 1171.39 64.3185   4
   3   6   6 7.01784 10.5078   2
   3   6   6 3.23511 11.6687   3
   3   6   6 9.65560 7.44606   6
   3   6   7 37.2817 12.1192   2
   3   6   7 45.4322 12.8782   3
   3   6   8 164.163 18.0022   4
   3   6   8 167.734 16.4536   2
   3   6   9 1172.11 65.1473   4
   3   6   9 1127.71 63.6361   2
   3   6  10 383.124 29.0902   4
   3   6  10 406.972 26.6034   2
   3   6  11-2.10209 18.1957   4
   3   7  -8 50.6900 34.3805   2
   3   7  -8 47.1492 42.3149   7
   3   7  -7 54.1703 26.4252   2
   3   7  -7 58.7346 32.7953   7
   3   7  -6 67.2259 22.4114   2
   3   7  -6 55.4852 27.1447   7
   3   7  -5 77.7690 20.0575   2
   3   7  -5 59.0803 24.1327   7
   3   7  -4 61.9594 17.8585   2
   3   7  -4 56.0511 21.8648   7
   3   7  -2 516.376 33.0896   9
   3   7  -1-2.70835 13.5517   2
   3   7  -1 1.88405 13.5690   9
   3   7  -1 7.57954 16.7299   7
   3   7   0 242.756 19.7030   2
   3   7   0 226.321 18.6759   9
   3   7   1 64.7997 12.5437   4
   3   7   1 53.3135 13.4653   2
   3   7   1 53.9132 12.5059   9
   3   7   2 16.6149 11.8716   4
   3   7   2 20.1249 12.5243   2
   3   7   2 21.1770 11.3554   9
   3   7   2 20.2284 12.2309   6
   3   7   3 621.108 34.1583   2
   3   7   3 611.197 33.9659   3
   3   7   3 529.595 33.1244   9
   3   7   3 585.981 34.5938   4
   3   7   3 529.840 33.4270   6
   3   7   4 20.1108 12.0902   4
   3   7   4 22.6737 10.9851   2
   3   7   4 26.9293 11.7496   3
   3   7   4 16.9639 8.22922   9
   3   7   4 24.4735 9.48402   6
   3   7   5 73.0778 14.1173   4
   3   7   5 80.9389 13.1565   3
   3   7   5 82.7978 12.2877   2
   3   7   5 47.0053 7.13953   9
   3   7   5 63.1788 8.88937   6
   3   7   6 41.6057 12.1992   2
   3   7   6 47.8069 13.2499   3
   3   7   6 27.2085 6.91090   6
   3   7   7 13.2514 12.4244   2
   3   7   7 22.2866 13.8066   3
   3   7   7-4.71450 14.6388   4
   3   7   8 524.422 34.1198   4
   3   7   8 524.061 31.8548   2
   3   7   9 20.0372 13.0809   2
   3   7   9 61.4425 17.3359   4
   3   7  10 51.7563 18.3370   4
   3   7  11 67.7336 20.1547   4
   3   8  -7 109.996 32.1892   2
   3   8  -7 72.8171 39.9481   7
   3   8  -6 97.1692 26.2185   2
   3   8  -6 51.1596 31.9522   7
   3   8  -5 107.018 23.1869   2
   3   8  -2 498.824 32.3289   2
   3   8  -2 439.740 34.6734   7
   3   8  -1 245.178 22.2902   2
   3   8  -1 241.108 24.7668   7
   3   8   0 124.397 17.0586   2
   3   8   0 115.011 15.7806   4
   3   8   0 77.9969 16.7723   9
   3   8   1 51.7463 14.7249   2
   3   8   1 34.8834 14.0173   4
   3   8   1 46.0427 14.7428   9
   3   8   2 37.5993 14.2642   4
   3   8   2 70.8694 14.5346   2
   3   8   2 70.1292 13.2942   9
   3   8   2 31.3233 14.8240   6
   3   8   3 544.876 31.3626   2
   3   8   3 551.951 31.4791   3
   3   8   3 470.595 30.4544   9
   3   8   3 506.088 32.0727   4
   3   8   3 456.272 30.4829   6
   3   8   4 3.83647 12.2729   2
   3   8   4 9.22777 12.9172   3
   3   8   4 9.52796 13.6606   4
   3   8   4-0.79868 9.27861   9
   3   8   4-0.94091 10.1050   6
   3   8   5-0.06832 12.0482   2
   3   8   5 7.58528 13.9161   3
   3   8   5-2.37004 8.49266   9
   3   8   5 13.2600 8.00965   6
   3   8   6-1.46044 14.6263   3
   3   8   6 9.85412 12.5740   2
   3   8   6-0.76476 5.20360   6
   3   8   7 117.122 14.4545   2
   3   8   7 110.264 18.1026   4
   3   8   7 127.092 17.9167   3
   3   8   8 451.579 30.9133   3
   3   8   8 424.461 27.2704   2
   3   8   8 427.170 31.1665   4
   3   8   9 21.1719 17.7926   4
   3   8  10 21.0705 19.0792   4
   3   8  10 10.6160 19.7612   3
   3   8  11 15.1544 21.0625   4
   3   9  -3 10.4555 20.4070   2
   3   9  -3 15.8737 25.6918   7
   3   9  -2 85.6908 19.9205   2
   3   9  -2 51.6742 24.1979   7
   3   9  -1 55.9279 18.4756   2
   3   9   0 104.170 18.2844   4
   3   9   0 133.405 19.6164   2
   3   9   1 15.4210 16.1733   4
   3   9   1-6.17098 16.3549   2
   3   9   1 20.7772 15.7509   9
   3   9   2 13.4018 15.9754   4
   3   9   2 18.7898 15.3421   2
   3   9   2 29.6159 14.8780   9
   3   9   2 3.80482 15.9921   6
   3   9   3 81.8086 17.6705   4
   3   9   3 97.1974 16.6379   3
   3   9   3 118.144 16.9673   2
   3   9   3 95.2314 15.7989   9
   3   9   3 86.0862 14.6068   6
   3   9   4 15.8937 16.2034   4
   3   9   4 42.3938 14.1355   2
   3   9   4 40.8945 15.8440   3
   3   9   4 37.5986 11.8956   9
   3   9   4 39.0602 11.5644   6
   3   9   5 14.1716 16.0453   3
   3   9   5 5.28578 13.6834   2
   3   9   5 10.4233 8.26822   6
   3   9   6 39.6158 13.5558   2
   3   9   6 23.4092 17.1652   3
   3   9   7 40.3971 12.7798   2
   3   9   7 42.6348 17.8286   4
   3   9   7 29.3113 18.5916   3
   3   9   8 37.5233 18.3136   4
   3   9   8 23.9468 19.6665   3
   3   9   9 18.2034 19.9555   4
   3   9  10 36.4897 21.3380   4
   3  10  -4 41.5992 25.0057   2
   3  10  -4 21.7271 30.9787   7
   3  10  -3 33.9744 22.4177   2
   3  10  -3 57.0926 28.5297   7
   3  10  -2 19.4208 21.0078   2
   3  10  -2 31.2100 26.0138   7
   3  10  -1 34.1156 20.7260   2
   3  10   0-7.12817 20.2844   4
   3  10   0-15.4649 19.5213   2
   3  10   1 70.6235 21.0499   4
   3  10   1 93.9154 19.5308   2
   3  10   2 64.8781 20.2222   4
   3  10   2 98.0561 18.4456   2
   3  10   2 76.2106 17.9960   6
   3  10   3 91.2005 20.7147   4
   3  10   3 144.071 18.4050   2
   3  10   3 82.6697 15.7568   6
   3  10   4 52.1406 19.6551   4
   3  10   4 46.0175 16.0767   2
   3  10   4 56.4777 20.0558   3
   3  10   5 33.5229 20.7200   3
   3  10   5 4.51656 15.1506   2
   3  10   6 172.910 25.5861   3
   3  10   6 212.998 18.5581   2
   3  10   7 10.3241 19.4670   4
   3  10   7 10.4114 23.7093   3
   3  10   8 3.39502 20.1180   4
   3  10   8 14.1230 25.7370   3
   3  11  -2 98.9275 25.3964   2
   3  11  -1 58.3315 31.9567   4
   3  11  -1 44.5299 23.1334   2
   3  11   0 25.8243 29.0485   4
   3  11   0 14.5721 21.3127   2
   3  11   1 12.6621 26.6081   4
   3  11   1 30.6000 20.4305   2
   3  11   2 1.82094 25.0898   4
   3  11   2 2.24878 19.3997   2
   3  11   3 62.6238 25.4931   4
   3  11   3 76.4555 28.2675   3
   3  11   3 73.9905 19.3828   2
   3  11   4-9.82638 24.4567   4
   3  11   4-21.7186 17.7009   2
   3  11   4-6.71910 27.4885   3
   3  11   5-8.78901 28.6501   3
   3  11   6 102.625 31.2353   3
   3  12   0 19.2108 23.9788   2
   3  12   1 17.2696 22.2827   2
   3  12   2-0.39629 22.1220   2
   4  -8  -5 9.81440 35.9964   9
   4  -8  -4 33.9349 33.8097   9
   4  -8  -3 6.80942 32.2635   9
   4  -8  -2 58.2381 34.7387   9
   4  -8  -1 256.351 38.0576   9
   4  -8   0-11.6465 31.4745   9
   4  -8   1 56.3016 31.4101   9
   4  -8   2 25.8915 32.7944   9
   4  -7  -6 30.1504 31.1863   9
   4  -7  -5 30.5102 28.9680   9
   4  -7  -4 224.537 21.7150   1
   4  -7  -4 92.4254 29.3232   9
   4  -7  -3 300.557 31.4525   9
   4  -7  -2 18.2007 22.9943   9
   4  -7  -1 87.4091 17.3314   1
   4  -7  -1 37.5632 23.5087   9
   4  -7   0 25.9365 16.1778   1
   4  -7   0-17.2482 24.9215   9
   4  -7   1 698.761 37.1083   1
   4  -7   1 384.037 40.7393   9
   4  -7   2 325.846 23.8675   1
   4  -7   2 199.567 28.9523   9
   4  -7   3-1.35971 16.2598   1
   4  -7   3 10.7529 24.3585   9
   4  -7   4 79.1721 17.2506   1
   4  -7   4 53.7565 25.4220   9
   4  -7   5 21.9715 16.6380   1
   4  -6  -7-5.08564 27.1064   9
   4  -6  -6 12.7841 16.7539   1
   4  -6  -6 17.6452 25.1792   9
   4  -6  -5 11.7308 16.0413   1
   4  -6  -5 28.1814 22.3764   9
   4  -6  -4 336.262 23.0283   1
   4  -6  -4 155.178 25.1101   9
   4  -6  -3 613.889 32.9774   1
   4  -6  -3 357.327 33.5994   9
   4  -6  -2 115.609 20.6568   9
   4  -6  -1 14.5694 18.5769   9
   4  -6   0 10.7263 14.2569   1
   4  -6   0 10.7382 17.8267   9
   4  -6   1 412.146 25.1370   1
   4  -6   1 239.663 28.6132   9
   4  -6   2 435.181 26.4248   1
   4  -6   2 277.200 29.4099   9
   4  -6   3 2.28847 14.6679   1
   4  -6   3 7.51027 19.2135   9
   4  -6   4 101.854 16.5688   1
   4  -6   5 16.2029 15.1232   1
   4  -6   6 370.895 25.1596   1
   4  -6   6 231.221 29.9987   9
   4  -6   7 52.9693 23.9887   9
   4  -5  -8 391.524 29.1044   1
   4  -5  -7 5.34784 16.7443   1
   4  -5  -7 5.73519 23.3686   9
   4  -5  -6 75.3904 17.0377   1
   4  -5  -6 73.0338 19.6391   9
   4  -5  -5 1723.29 82.8456   1
   4  -5  -5 1261.48 82.5771   9
   4  -5  -4 19.2492 13.9801   1
   4  -5  -4 12.3642 15.9015   9
   4  -5  -3 78.3234 14.8780   1
   4  -5  -3 60.8143 17.5201   9
   4  -5  -2 12.5617 13.2518   1
   4  -5  -2-0.27401 15.4323   9
   4  -5  -1 214.504 20.7548   9
   4  -5   0 411.086 29.2408   9
   4  -5   1 10.3781 12.1614   1
   4  -5   1-11.0613 15.3112   9
   4  -5   2 53.4625 13.3722   1
   4  -5   2 17.6706 17.8087   9
   4  -5   3 2.27482 13.0086   1
   4  -5   3 3.38588 16.6459   9
   4  -5   4 465.026 29.8278   1
   4  -5   5 334.571 22.5021   1
   4  -5   5 240.108 26.4498   9
   4  -5   6 223.902 18.8188   1
   4  -5   6 124.314 23.1841   9
   4  -5   7 2.25138 15.0502   1
   4  -5   7 26.2502 20.6613   9
   4  -5   8-20.6034 22.5470   9
   4  -4  -9 626.969 39.5892   1
   4  -4  -8 184.973 19.4898   1
   4  -4  -8 138.548 24.7533   9
   4  -4  -7 4.51046 14.9487   1
   4  -4  -7 4.94832 17.5649   9
   4  -4  -6 58.3521 15.0123   1
   4  -4  -6 14.4120 16.3476   9
   4  -4  -5 1974.50 93.7774   1
   4  -4  -5 1451.41 93.4501   9
   4  -4  -4 25.3829 12.8024   1
   4  -4  -4 5.21669 13.7682   9
   4  -4  -4 15.1028 10.4849   6
   4  -4  -3-0.19215 12.2166   1
   4  -4  -3-16.4025 13.3117   9
   4  -4  -3-1.35282 11.2935   6
   4  -4  -2 41.0513 12.0209   1
   4  -4  -2 28.8066 14.1296   9
   4  -4  -2 38.6939 11.8188   6
   4  -4  -1 535.326 36.3652   9
   4  -4  -1 553.458 34.7455   6
   4  -4   0 931.872 53.6765   9
   4  -4   1 95.6256 16.0500   9
   4  -4   2-5.60216 11.2848   1
   4  -4   2 6.44623 14.0650   9
   4  -4   3 7.01032 11.3235   1
   4  -4   4 323.007 22.3996   1
   4  -4   5 1369.13 65.5760   1
   4  -4   5 907.325 66.7392   9
   4  -4   6-6.43588 13.8495   1
   4  -4   6 0.30497 17.5248   9
   4  -4   7 34.4037 14.5236   1
   4  -4   7 40.6736 19.1410   9
   4  -4   8-6.10594 14.7441   1
   4  -4   8 4.42912 19.6218   9
   4  -4   9 345.953 30.4288   9
   4  -4  10 40.6421 23.3662   9
   4  -3  -9 346.115 25.3461   1
   4  -3  -9 314.910 30.3853   9
   4  -3  -8 64.0453 14.8375   1
   4  -3  -8 48.9833 18.2637   9
   4  -3  -7 156.079 16.7418   1
   4  -3  -7 110.730 17.9136   9
   4  -3  -6 794.893 43.3309   1
   4  -3  -6 673.634 43.5616   9
   4  -3  -5 295.203 23.1499   9
   4  -3  -5 278.661 20.0670   6
   4  -3  -4 48.0318 11.9556   1
   4  -3  -4 48.7805 13.3714   9
   4  -3  -4 37.0207 10.2825   6
   4  -3  -3 96.4918 12.3845   1
   4  -3  -3 81.7456 13.5078   9
   4  -3  -3 81.9471 11.5180   6
   4  -3  -2 1273.82 67.3755   1
   4  -3  -2 1210.61 67.9833   9
   4  -3  -2 1192.57 66.8313   6
   4  -3  -1 98.6230 9.80154   2
   4  -3  -1 63.6835 12.3514   9
   4  -3  -1 73.1488 12.4434   6
   4  -3   0 613.747 34.3611   2
   4  -3   0 675.654 35.2428   1
   4  -3   0 576.909 36.3544   9
   4  -3   0 545.941 35.2708   6
   4  -3   1 14.4152 10.1360   2
   4  -3   1 6.45742 11.9343   9
   4  -3   1 8.38372 12.0446   6
   4  -3   2 136.661 14.3483   2
   4  -3   2 155.474 13.8531   1
   4  -3   3 876.737 49.6688   2
   4  -3   3 926.075 49.1892   1
   4  -3   3 805.033 50.3361   8
   4  -3   4 26.5350 12.9806   2
   4  -3   4 45.4484 11.1053   1
   4  -3   4 1.89388 14.2418   9
   4  -3   5 339.537 20.0831   1
   4  -3   5 175.428 21.7043   9
   4  -3   6-5.04556 12.6946   1
   4  -3   6-7.38962 15.5411   9
   4  -3   7 122.801 15.5316   1
   4  -3   7 105.482 19.1057   9
   4  -3   8 213.720 18.3577   1
   4  -3   8 131.839 21.3381   9
   4  -3   9 275.531 21.0719   1
   4  -3   9 141.095 23.0433   9
   4  -3  10 11.6551 20.4388   9
   4  -3  11-14.2522 22.2522   9
   4  -2  -9 112.462 23.1951   9
   4  -2  -8 36.4720 13.7326   1
   4  -2  -8 25.5080 16.1712   9
   4  -2  -7 235.639 19.1466   1
   4  -2  -7 239.630 20.4883   9
   4  -2  -6 1422.25 85.5678   9
   4  -2  -6 1536.51 84.5369   6
   4  -2  -5 102.008 13.2800   1
   4  -2  -5 100.305 13.3880   9
   4  -2  -5 104.865 12.4558   6
   4  -2  -4 27.1245 5.01305   2
   4  -2  -4 65.4128 11.1552   1
   4  -2  -4 58.5392 12.2114   9
   4  -2  -4 58.2141 10.5908   6
   4  -2  -3 7.79319 5.56578   2
   4  -2  -3 16.5629 10.1780   1
   4  -2  -3 12.9542 11.1171   9
   4  -2  -3 8.23173 9.97133   6
   4  -2  -2 2332.85 128.281   2
   4  -2  -2 2603.19 129.479   1
   4  -2  -2 2394.82 129.944   9
   4  -2  -2 2420.85 129.000   6
   4  -2  -1 75.7822 9.85104   1
   4  -2  -1 55.5265 8.21191   2
   4  -2  -1 61.4073 10.8594   9
   4  -2  -1 56.6194 10.2333   6
   4  -2   0 600.028 34.6529   2
   4  -2   0 641.966 35.2621   1
   4  -2   0 621.592 36.0990   9
   4  -2   0 618.638 35.5362   6
   4  -2   1 14.8314 8.90912   2
   4  -2   1 21.0560 8.84673   1
   4  -2   1 29.1893 11.3165   9
   4  -2   1 25.0091 10.7427   6
   4  -2   2 908.160 47.8883   2
   4  -2   2 830.866 48.4861   8
   4  -2   2 823.391 48.1354   6
   4  -2   3 2073.67 108.414   2
   4  -2   3 2198.08 108.445   1
   4  -2   3 1776.46 108.899   9
   4  -2   3 2047.81 109.181   8
   4  -2   3 1898.97 108.696   6
   4  -2   4 293.722 20.5265   2
   4  -2   4 327.716 19.8375   1
   4  -2   5 23.7311 10.8359   1
   4  -2   5 25.4187 12.6746   2
   4  -2   5 25.5076 12.9358   9
   4  -2   6 26.9136 11.4514   1
   4  -2   6 25.3894 13.9679   2
   4  -2   6 10.2893 13.8376   9
   4  -2   7 296.154 19.4623   1
   4  -2   7 241.118 21.7230   2
   4  -2   8 794.124 39.4429   1
   4  -2   8 491.308 40.0003   9
   4  -2   9 5.07078 14.9814   1
   4  -2   9 4.32851 16.7586   9
   4  -2  10 29.8516 15.8496   1
   4  -2  10 14.7395 17.9573   9
   4  -2  11-16.5283 20.4959   9
   4  -1 -10 71.2774 27.7467   9
   4  -1  -9 48.8032 21.0462   9
   4  -1  -8 12.0104 12.1984   1
   4  -1  -8 20.7480 16.1851   9
   4  -1  -7 60.2960 12.2754   1
   4  -1  -7 65.6024 15.6221   9
   4  -1  -7 77.2468 14.1665   6
   4  -1  -6 197.718 13.9810   2
   4  -1  -6 208.087 16.7999   1
   4  -1  -6 239.128 18.6708   9
   4  -1  -6 221.351 17.5282   6
   4  -1  -5 81.7990 8.33084   2
   4  -1  -5 112.492 12.0205   1
   4  -1  -5 107.281 13.6853   9
   4  -1  -5 110.880 13.0499   6
   4  -1  -4 81.0542 7.84158   2
   4  -1  -4 102.880 10.9535   1
   4  -1  -4 101.585 12.5639   9
   4  -1  -4 97.5416 11.6019   6
   4  -1  -3 411.278 24.0735   2
   4  -1  -3 428.182 25.5929   1
   4  -1  -3 450.887 26.2998   9
   4  -1  -3 458.106 25.7067   6
   4  -1  -2 1296.64 71.6844   2
   4  -1  -2 1440.82 72.5975   1
   4  -1  -2 1301.74 73.0398   9
   4  -1  -2 1344.94 72.4558   6
   4  -1  -1 53.2145 8.47052   1
   4  -1  -1 40.4288 7.37111   2
   4  -1  -1 43.3892 10.5792   9
   4  -1  -1 41.3317 10.5005   6
   4  -1   0 318.434 19.8366   2
   4  -1   0 316.662 20.2083   1
   4  -1   0 369.319 21.4793   9
   4  -1   0 341.240 20.9475   6
   4  -1   1 1383.92 75.2645   2
   4  -1   1 1434.61 75.5353   1
   4  -1   1 1392.88 75.9882   8
   4  -1   1 1360.65 75.6638   6
   4  -1   2 272.354 16.8257   2
   4  -1   2 279.921 16.6594   1
   4  -1   2 224.130 17.2829   8
   4  -1   2 204.609 17.5382   6
   4  -1   3 1328.41 68.5226   2
   4  -1   3 1273.03 69.1306   8
   4  -1   3 1177.45 69.1768   9
   4  -1   3 1225.33 68.8662   6
   4  -1   4 14.8125 10.4842   2
   4  -1   4 16.5584 9.08102   1
   4  -1   4 2.33749 10.7750   9
   4  -1   4-4.69698 9.84816   8
   4  -1   4 10.7213 11.4367   6
   4  -1   5 155.735 15.1709   2
   4  -1   5 124.010 14.7856   9
   4  -1   6 86.8995 11.9502   1
   4  -1   6 69.6892 13.9618   2
   4  -1   6 82.8703 13.9932   9
   4  -1   6 96.8390 13.8770   8
   4  -1   7 85.1263 13.0755   1
   4  -1   7 87.3216 15.1615   2
   4  -1   7 66.2653 14.5042   9
   4  -1   8 262.515 19.2703   1
   4  -1   8 163.191 19.2608   9
   4  -1   9 9.94445 14.6635   1
   4  -1   9-1.15685 14.9819   9
   4  -1  10 100.511 16.6337   1
   4  -1  10 54.3937 17.3519   9
   4  -1  11 99.1604 17.8593   1
   4  -1  11 58.7340 19.0824   9
   4   0 -10 25.5141 28.0985   9
   4   0  -9 68.1804 20.6945   9
   4   0  -8 133.649 18.9368   9
   4   0  -8 133.895 18.5117   6
   4   0  -7 47.4138 11.0683   2
   4   0  -7 58.4558 11.7396   1
   4   0  -7 64.1906 15.4099   9
   4   0  -7 69.8987 15.5529   6
   4   0  -6 19.6840 9.42111   2
   4   0  -6 11.1178 9.68000   1
   4   0  -6 4.11823 13.1498   9
   4   0  -6 19.3331 12.9519   6
   4   0  -5 40.9892 8.34996   2
   4   0  -5 31.7667 8.92037   1
   4   0  -5 26.4082 12.1613   9
   4   0  -5 12.6578 11.8494   6
   4   0  -4 735.053 40.2074   2
   4   0  -4 746.428 40.7425   1
   4   0  -4 702.647 41.9534   9
   4   0  -4 725.079 41.3526   6
   4   0  -3 686.990 38.9703   2
   4   0  -3 723.656 39.4776   1
   4   0  -3 741.765 40.7187   9
   4   0  -3 718.249 40.2665   6
   4   0  -2 548.681 31.4894   2
   4   0  -2 585.286 32.0448   1
   4   0  -2 606.231 33.0065   9
   4   0  -2 543.148 32.5359   6
   4   0  -1 177.904 12.0788   2
   4   0  -1 185.173 12.6044   1
   4   0  -1 157.500 13.0835   9
   4   0  -1 180.303 13.9955   6
   4   0   0 245.892 15.1586   2
   4   0   0 238.578 15.5824   1
   4   0   0 218.621 15.4331   8
   4   0   0 229.093 16.0682   6
   4   0   1 2045.53 105.064   2
   4   0   1 1988.11 105.084   1
   4   0   1 1951.92 105.458   8
   4   0   1 1833.62 105.239   6
   4   0   2 280.913 18.0981   2
   4   0   2 261.427 17.5398   1
   4   0   2 277.169 18.2637   9
   4   0   2 304.621 18.2519   8
   4   0   2 282.954 18.4999   6
   4   0   3 59.5240 10.0140   2
   4   0   3 69.0632 10.1931   9
   4   0   3 50.0974 10.6769   6
   4   0   3 69.8713 9.66707   8
   4   0   4 162.288 14.1409   2
   4   0   4 200.066 14.7650   8
   4   0   4 172.112 14.3288   9
   4   0   5 970.631 53.8595   2
   4   0   5 998.167 54.2787   8
   4   0   5 893.471 53.7566   9
   4   0   5 1011.02 53.5519   1
   4   0   6 936.748 51.5591   2
   4   0   6 1004.45 51.0770   1
   4   0   7-0.61076 11.6270   1
   4   0   7-3.09384 11.8214   9
   4   0   8-2.05950 12.8869   1
   4   0   8-0.18264 12.3474   9
   4   0   9 1.74732 16.6160   2
   4   0   9 18.1109 14.1585   1
   4   0   9-2.12643 13.5473   9
   4   0  10 285.707 25.0905   2
   4   0  10 361.465 22.8467   1
   4   0  11 664.980 40.9403   1
   4   0  12 26.7077 18.7317   1
   4   1 -11 405.892 42.9481   9
   4   1 -10 4.75104 27.7760   9
   4   1  -9 25.4263 20.1437   9
   4   1  -8 298.576 21.8290   2
   4   1  -8 272.923 24.4100   9
   4   1  -8 287.207 24.2554   7
   4   1  -7 723.200 41.0284   2
   4   1  -7 770.255 40.0026   1
   4   1  -7 634.693 42.7290   9
   4   1  -7 672.988 42.1567   7
   4   1  -7 692.031 42.7033   6
   4   1  -6 8.88318 11.1462   2
   4   1  -6 8.30507 8.42147   1
   4   1  -6 2.35650 4.72867   8
   4   1  -6 14.0796 13.1681   9
   4   1  -6 1.21675 12.7733   9
   4   1  -6-4.42592 14.4912   6
   4   1  -5 295.020 18.8521   2
   4   1  -5 292.793 17.5090   1
   4   1  -5 244.190 20.3023   9
   4   1  -5 267.299 20.1280   9
   4   1  -5 277.732 20.9489   6
   4   1  -4 725.977 39.0226   2
   4   1  -4 672.319 38.4717   1
   4   1  -4 705.755 40.3569   9
   4   1  -4 703.123 40.2164   6
   4   1  -3 19.4330 8.20479   2
   4   1  -3 14.2495 7.02366   1
   4   1  -3 35.4865 10.1941   9
   4   1  -3 30.9740 10.7990   6
   4   1  -2 1007.19 53.4282   2
   4   1  -2 967.608 53.0919   1
   4   1  -2 1004.05 54.2409   9
   4   1  -2 955.832 52.7946   8
   4   1  -2 993.320 53.9432   6
   4   1  -1 162.644 12.1506   2
   4   1  -1 171.410 11.4362   1
   4   1  -1 155.780 12.6507   9
   4   1  -1 150.817 10.6216   8
   4   1  -1 156.514 13.0926   6
   4   1   0 0.33771 6.57475   1
   4   1   0 3.95174 7.79903   2
   4   1   0 2.43214 6.05931   8
   4   1   0-1.47445 8.84224   6
   4   1   1 1148.83 58.2810   2
   4   1   1 1134.46 58.1968   1
   4   1   1 949.920 58.3685   9
   4   1   1 1061.23 58.3359   8
   4   1   1 1053.85 58.5074   6
   4   1   2 752.789 39.0671   2
   4   1   2 734.290 38.9928   1
   4   1   2 623.948 39.2591   9
   4   1   2 703.313 39.3672   8
   4   1   2 685.805 39.3356   6
   4   1   3 517.467 29.9509   2
   4   1   3 551.045 30.2921   8
   4   1   3 524.341 30.1496   9
   4   1   3 500.064 29.6766   1
   4   1   4 759.676 42.2920   2
   4   1   4 774.430 42.6285   8
   4   1   4 733.780 42.0162   9
   4   1   5 782.363 42.3671   2
   4   1   5 797.523 42.6610   8
   4   1   5 696.677 41.7403   9
   4   1   5 730.354 42.4063   6
   4   1   6 1354.72 68.0104   1
   4   1   6 1147.99 67.3326   9
   4   1   7 94.0043 12.8872   1
   4   1   7 91.8422 11.7866   9
   4   1   8 24.5757 14.3317   2
   4   1   8 33.1402 12.7709   1
   4   1   8 32.4780 10.5835   9
   4   1   9 106.683 16.8917   2
   4   1   9 129.995 15.9049   1
   4   1   9 90.0389 12.5871   9
   4   1  10 472.967 29.2611   2
   4   1  10 459.231 27.4127   1
   4   1  11 639.899 42.1180   2
   4   1  11 678.465 40.9517   1
   4   1  12 86.3737 19.7517   1
   4   2 -11 89.4283 37.9445   9
   4   2 -10 55.9649 30.5004   9
   4   2  -9 105.283 21.0955   2
   4   2  -9 62.1413 22.7994   9
   4   2  -9 94.1932 25.8777   7
   4   2  -8 318.414 23.0330   2
   4   2  -8 304.181 26.5499   7
   4   2  -7 417.353 25.6070   2
   4   2  -7 383.648 27.9871   7
   4   2  -6 120.311 14.2840   2
   4   2  -6 99.4611 8.71380   1
   4   2  -6 85.2713 14.4363   9
   4   2  -6 102.947 15.0676   9
   4   2  -6 90.2272 17.2212   7
   4   2  -5 491.701 23.6474   2
   4   2  -5 437.898 20.5033   1
   4   2  -5 448.487 24.2168   9
   4   2  -5 535.723 24.7362   9
   4   2  -5 447.888 25.2697   7
   4   2  -4 454.168 25.0588   2
   4   2  -4 366.806 22.8203   1
   4   2  -4 416.885 25.8517   9
   4   2  -4 459.257 25.8762   9
   4   2  -4 455.296 26.4667   6
   4   2  -3 6.83458 9.74906   2
   4   2  -3 7.36359 5.57901   1
   4   2  -3 9.70297 10.1753   9
   4   2  -3 9.35231 9.92611   9
   4   2  -3 9.69691 11.3791   6
   4   2  -2 150.003 12.2255   2
   4   2  -2 122.361 10.0286   1
   4   2  -2 182.291 13.5131   9
   4   2  -2 143.819 8.71581   4
   4   2  -2 174.014 14.0085   6
   4   2  -1 511.979 29.7999   1
   4   2  -1 540.242 29.3333   4
   4   2  -1 569.520 30.6942   2
   4   2  -1 544.037 31.1876   6
   4   2   0 14.2950 5.76090   4
   4   2   0 21.0016 8.31523   2
   4   2   0 15.9525 6.62283   1
   4   2   0 16.0220 5.55016   8
   4   2   0 21.1029 8.89551   6
   4   2   1 301.859 16.6337   4
   4   2   1 295.170 17.2273   2
   4   2   1 290.550 16.7328   1
   4   2   1 254.257 16.7927   8
   4   2   1 220.602 17.3542   9
   4   2   1 255.000 17.6587   6
   4   2   2 393.477 22.1879   2
   4   2   2 403.682 21.8463   4
   4   2   2 402.415 21.9285   1
   4   2   2 363.605 22.1899   8
   4   2   2 308.007 21.6361   9
   4   2   3 55.2539 8.39948   1
   4   2   3 62.4170 9.07668   2
   4   2   3 62.9782 8.24780   9
   4   2   4 2747.96 149.431   2
   4   2   4 2919.15 149.491   1
   4   2   4 2701.34 148.993   9
   4   2   4 2836.84 149.420   6
   4   2   5 1.17989 7.58297   9
   4   2   5-4.47028 10.5934   6
   4   2   6 517.572 30.2979   9
   4   2   6 580.722 32.2616   6
   4   2   7 192.371 16.7404   2
   4   2   7 192.625 13.6189   9
   4   2   7 198.215 16.3629   1
   4   2   8 150.674 16.5108   2
   4   2   8 115.148 11.3500   9
   4   2   8 165.905 15.5121   1
   4   2   9 1235.73 58.0947   2
   4   2   9 1175.64 57.5238   1
   4   2  10 43.5486 16.6356   2
   4   2  10 27.4019 15.6957   1
   4   2  11 7.94614 18.4923   2
   4   2  11 5.21363 17.5668   1
   4   3 -11-11.8177 37.4575   9
   4   3 -10 15.2480 30.3142   9
   4   3  -9 52.1285 25.8226   2
   4   3  -9 4.73958 23.8983   9
   4   3  -9 21.1130 30.8668   7
   4   3  -8 1212.84 61.4753   2
   4   3  -8 1063.04 63.0465   7
   4   3  -7 12.4898 15.8394   2
   4   3  -7 6.10269 17.0421   9
   4   3  -7 2.42582 19.9419   7
   4   3  -6 260.235 24.6505   9
   4   3  -6 306.318 26.0146   7
   4   3  -5 1082.43 35.8857   2
   4   3  -5 975.750 37.2468   9
   4   3  -5 1114.10 36.6888   9
   4   3  -5 1077.77 37.2271   7
   4   3  -4 1054.62 53.9945   2
   4   3  -4 943.137 51.4735   1
   4   3  -4 923.803 54.7505   9
   4   3  -4 1040.23 54.3209   9
   4   3  -4 998.663 54.5535   7
   4   3  -3 617.504 34.0840   2
   4   3  -3 586.652 31.7272   1
   4   3  -3 585.733 34.9120   9
   4   3  -3 638.876 34.4740   9
   4   3  -3 560.487 32.1201   4
   4   3  -2 84.7413 7.31263   1
   4   3  -2 105.334 11.5079   2
   4   3  -2 115.724 13.1341   6
   4   3  -2 107.744 8.13201   4
   4   3  -1 696.303 42.1808   1
   4   3  -1 816.873 43.4741   2
   4   3  -1 827.185 42.3493   4
   4   3  -1 858.810 44.0386   6
   4   3   0 285.422 17.5107   2
   4   3   0 237.926 16.0056   1
   4   3   0 298.150 17.8984   9
   4   3   0 270.250 16.1322   4
   4   3   0 283.877 18.4178   6
   4   3   1 2327.31 127.980   2
   4   3   1 2402.49 127.864   1
   4   3   1 2278.02 128.068   9
   4   3   1 2542.21 127.894   4
   4   3   2 697.890 34.7889   4
   4   3   2 663.021 34.8692   2
   4   3   2 750.462 34.9028   1
   4   3   3 39.4884 8.48164   4
   4   3   3 43.2653 8.59859   1
   4   3   3 28.2649 6.82458   9
   4   3   3 39.5485 10.4920   6
   4   3   4 3347.98 176.650   4
   4   3   4 3245.83 176.490   1
   4   3   4 3279.09 175.751   9
   4   3   4 3363.29 176.400   6
   4   3   5 449.805 24.8922   4
   4   3   5 411.535 24.5222   1
   4   3   5 375.423 22.3874   9
   4   3   5 445.045 24.8376   6
   4   3   6 529.948 26.9277   2
   4   3   6 518.548 26.9702   4
   4   3   6 510.437 26.7523   6
   4   3   7 311.644 18.5669   2
   4   3   7 207.059 13.3203   9
   4   3   8 116.039 15.1305   2
   4   3   8 114.780 14.5373   1
   4   3   9 1659.54 93.4312   1
   4   3   9 1746.10 93.4669   2
   4   3  10 5.08426 15.7357   2
   4   3  10 4.87874 16.1421   1
   4   3  11 32.6342 17.6764   2
   4   3  12 43.3028 20.3556   2
   4   4 -10 24.9285 36.1980   2
   4   4 -10 5.53034 37.4345   9
   4   4 -10 39.8803 43.5167   7
   4   4  -9 27.4155 28.5852   2
   4   4  -9-8.08366 29.3744   9
   4   4  -9 36.7379 35.6118   7
   4   4  -8 642.004 38.5336   2
   4   4  -8 561.861 42.0144   7
   4   4  -7 16.4544 18.1909   2
   4   4  -7 4.12029 17.9683   9
   4   4  -7 11.8296 21.7278   7
   4   4  -6 6.17337 15.4540   2
   4   4  -6 5.07673 15.9404   9
   4   4  -6 14.0976 19.5750   7
   4   4  -5 741.721 40.5914   2
   4   4  -5 675.410 40.6310   9
   4   4  -5 723.321 42.0322   7
   4   4  -4 476.723 29.0773   2
   4   4  -4 441.811 28.7701   9
   4   4  -4 459.764 30.6984   7
   4   4  -3 604.562 35.5295   2
   4   4  -2 920.216 50.4972   1
   4   4  -2 1018.20 52.6371   2
   4   4  -2 954.810 51.3831   4
   4   4  -1 2073.93 110.604   2
   4   4  -1 1989.08 109.424   1
   4   4  -1 1941.35 110.864   9
   4   4  -1 2281.88 110.754   9
   4   4  -1 2072.19 109.934   4
   4   4   0 115.222 11.6686   2
   4   4   0 100.956 8.87011   1
   4   4   0 93.3934 11.9366   9
   4   4   0 106.297 11.3608   9
   4   4   0 104.914 10.0144   4
   4   4   1 548.160 30.6058   2
   4   4   1 508.970 29.7472   1
   4   4   1 502.204 30.2648   9
   4   4   1 548.151 30.1763   9
   4   4   1 540.825 30.0561   4
   4   4   2 61.9932 9.02616   4
   4   4   2 56.6716 8.76974   1
   4   4   2 72.0830 8.53737   9
   4   4   2 74.5702 8.44470   9
   4   4   2 61.1105 10.4761   6
   4   4   3 133.026 11.0593   1
   4   4   3 94.2914 9.80616   9
   4   4   3 139.246 9.60317   9
   4   4   3 149.986 12.1804   4
   4   4   3 145.935 12.5032   6
   4   4   4 1533.84 84.5962   2
   4   4   4 1720.91 84.8626   4
   4   4   4 1509.66 84.5164   1
   4   4   4 1508.16 83.3050   9
   4   4   4 1665.81 84.4186   6
   4   4   5 394.184 24.9204   1
   4   4   5 436.485 25.3843   4
   4   4   5 398.313 24.9997   2
   4   4   5 409.062 25.0189   6
   4   4   6 90.8692 12.4332   2
   4   4   6 77.4211 11.8432   1
   4   4   6 87.9911 12.4979   4
   4   4   6 84.9053 11.7747   6
   4   4   7 330.910 22.9004   2
   4   4   7 343.953 22.4938   6
   4   4   8 309.506 22.4182   2
   4   4   9 362.886 25.9596   1
   4   4   9 354.061 25.5783   2
   4   4  10 84.6740 16.5219   2
   4   4  11 55.7055 17.3559   2
   4   4  12 241.552 24.0753   2
   4   5 -10 134.891 41.7161   2
   4   5 -10 125.550 51.0065   7
   4   5  -9 92.2959 34.0278   2
   4   5  -9 59.5743 32.2199   9
   4   5  -9 63.9015 40.9029   7
   4   5  -8 9.95791 25.3289   2
   4   5  -8-0.56878 24.3961   9
   4   5  -8 20.2177 31.8937   7
   4   5  -7 96.0912 21.4121   2
   4   5  -7 59.9764 25.5759   7
   4   5  -6 9.79658 17.3251   2
   4   5  -6-1.39088 21.2007   7
   4   5  -5 1669.18 88.3619   2
   4   5  -5 1506.00 89.1540   7
   4   5  -4 6.54963 13.6667   2
   4   5  -4 3.73145 17.0815   7
   4   5  -3 11.8369 5.21522   3
   4   5  -3 8.73814 12.9213   2
   4   5  -3 29.3697 14.9128   7
   4   5  -2 951.707 49.4208   2
   4   5  -2 832.537 47.0859   3
   4   5  -2 922.901 49.2823   9
   4   5  -1 816.984 43.8872   2
   4   5  -1 767.204 42.0219   3
   4   5  -1 728.023 43.5722   9
   4   5  -1 775.494 43.0090   4
   4   5   0 861.571 47.0104   2
   4   5   0 884.150 45.7655   3
   4   5   0 795.422 46.5555   9
   4   5   0 841.411 46.3468   4
   4   5   0 750.508 47.3403   6
   4   5   1 80.4457 9.88075   4
   4   5   1 72.8306 9.10536   3
   4   5   1 91.4238 9.20035   1
   4   5   1 61.6610 9.61507   9
   4   5   1 53.4911 12.3519   6
   4   5   2 1363.22 67.9940   3
   4   5   2 1292.76 67.8986   1
   4   5   2 1184.54 67.7329   9
   4   5   2 1232.14 67.4709   9
   4   5   2 1180.97 68.2173   6
   4   5   2 1243.23 68.0888   4
   4   5   3 517.007 27.5966   3
   4   5   3 479.353 27.8748   2
   4   5   3 485.074 27.5176   1
   4   5   3 491.214 26.2591   9
   4   5   3 400.970 26.2452   9
   4   5   3 480.878 27.6763   4
   4   5   3 437.789 27.7208   6
   4   5   4 933.944 44.5726   3
   4   5   4 854.990 44.6044   2
   4   5   4 870.835 44.6132   1
   4   5   4 905.919 44.8538   4
   4   5   4 849.439 44.2341   6
   4   5   5 65.8221 11.5671   2
   4   5   5 61.8225 11.4002   1
   4   5   5 68.4282 11.4838   4
   4   5   5 55.8743 10.9584   6
   4   5   6 0.56603 10.7613   2
   4   5   6-0.99537 11.1184   1
   4   5   6-1.32722 11.4812   4
   4   5   6 6.39623 10.6467   6
   4   5   7 381.240 25.8896   2
   4   5   7 413.134 24.7738   6
   4   5   8 940.107 53.3799   2
   4   5   9 229.213 21.5972   4
   4   5   9 255.392 20.6398   2
   4   5  10 16.8774 15.7158   2
   4   5  11 31.6230 16.9069   2
   4   5  12 330.772 26.7623   2
   4   6  -9 82.4916 38.9620   2
   4   6  -9 37.3659 37.9956   9
   4   6  -9 49.2722 46.7906   7
   4   6  -8 69.0274 31.1284   2
   4   6  -8 28.3712 37.7828   7
   4   6  -7 89.2673 23.9690   2
   4   6  -7 42.1464 29.1225   7
   4   6  -6 46.7983 20.3485   2
   4   6  -6 37.6792 24.8953   7
   4   6  -5 694.509 40.8808   2
   4   6  -5 587.478 42.9373   7
   4   6  -4 170.349 18.7550   2
   4   6  -4 145.199 21.9930   7
   4   6  -3 2.39938 14.0056   2
   4   6  -3 4.27819 13.9450   9
   4   6  -3 10.3328 17.5462   7
   4   6  -2 631.249 37.1064   2
   4   6  -2 599.036 36.9133   9
   4   6  -1 733.624 40.5616   2
   4   6  -1 710.782 38.3896   3
   4   6  -1 668.344 40.0505   9
   4   6  -1 644.819 39.3335   4
   4   6   0 792.421 42.6261   3
   4   6   0 777.053 43.5678   9
   4   6   0 740.618 44.4150   6
   4   6   0 743.189 43.4901   4
   4   6   1-7.95733 9.76157   4
   4   6   1 4.48780 8.10294   3
   4   6   1 3.59590 9.73888   9
   4   6   1 0.94653 12.5327   6
   4   6   2 509.002 29.6725   2
   4   6   2 513.758 28.6647   3
   4   6   2 475.571 28.1768   9
   4   6   2 488.963 29.1888   4
   4   6   2 439.600 29.6831   6
   4   6   3 148.651 14.0004   2
   4   6   3 171.707 13.4047   3
   4   6   3 137.145 11.7763   9
   4   6   3 126.357 13.9724   6
   4   6   3 152.107 14.1254   4
   4   6   4 79.2483 11.9715   4
   4   6   4 71.4695 11.3846   2
   4   6   4 89.5253 11.4742   3
   4   6   4 50.1266 7.31855   9
   4   6   4 71.7610 7.21301   9
   4   6   4 74.8781 11.2443   6
   4   6   5 13.4892 11.2986   4
   4   6   5 4.80718 11.1963   2
   4   6   5 4.47696 10.8413   3
   4   6   5 9.03358 10.0431   6
   4   6   6 3.15924 11.2510   2
   4   6   6 2.70117 12.1837   4
   4   6   6-8.35669 11.5666   3
   4   6   7 45.1163 13.3589   2
   4   6   7 61.2269 11.0383   6
   4   6   8 20.1523 13.5844   2
   4   6   9 192.879 21.0207   4
   4   6   9 220.562 19.2794   2
   4   6  10 14.7325 15.0006   2
   4   6  10-1.25315 17.0753   4
   4   6  11 3.27318 16.2063   2
   4   6  11 3.08684 18.1885   4
   4   7  -8 31.5696 36.0601   2
   4   7  -8 21.7526 45.1266   7
   4   7  -7 254.407 33.0409   2
   4   7  -7 220.655 38.6467   7
   4   7  -6 48.0089 23.0481   2
   4   7  -6 58.5822 28.2641   7
   4   7  -5 9.35011 19.6405   2
   4   7  -5 6.49213 24.5043   7
   4   7  -4 16.5318 17.4753   2
   4   7  -4 16.2421 21.8439   7
   4   7  -3-7.57035 15.7438   2
   4   7  -3-8.09359 19.7474   7
   4   7  -2 372.790 26.3469   9
   4   7  -1 28.3436 12.1830   4
   4   7  -1 55.9600 13.8854   9
   4   7   0 25.4618 12.0154   4
   4   7   0 11.6648 9.71719   3
   4   7   0 45.0363 12.3439   9
   4   7   1 399.631 25.7793   2
   4   7   1 403.580 23.8308   3
   4   7   1 377.895 24.7250   9
   4   7   1 362.641 26.1760   6
   4   7   1 350.641 25.1382   4
   4   7   2 116.611 14.3285   2
   4   7   2 89.3284 13.4091   4
   4   7   2 98.5789 12.2151   3
   4   7   2 92.5041 12.1706   9
   4   7   2 80.3206 14.1447   6
   4   7   3 777.893 42.4243   2
   4   7   3 824.391 42.1219   3
   4   7   3 649.096 41.1939   9
   4   7   3 763.332 42.5260   4
   4   7   3 686.309 42.1608   6
   4   7   4 25.9255 12.3269   4
   4   7   4 21.3932 11.5282   3
   4   7   4 18.2106 11.9016   2
   4   7   4 29.4917 7.87407   9
   4   7   4 21.3305 11.4979   6
   4   7   5 327.140 18.2757   3
   4   7   5 302.556 17.8106   2
   4   7   5 300.878 18.9112   4
   4   7   5 267.558 15.8064   6
   4   7   6 17.0595 12.9561   2
   4   7   6 16.7926 13.2071   4
   4   7   6 14.4748 12.9818   3
   4   7   6 12.6633 9.77007   6
   4   7   7 15.3722 13.0485   2
   4   7   7 8.68262 13.5166   3
   4   7   7 11.9907 9.05725   6
   4   7   8-9.47706 14.1251   2
   4   7   9 1.89293 14.7311   2
   4   7   9-4.42934 16.8710   4
   4   7  10 82.6601 16.2682   2
   4   7  10 83.7706 19.4606   4
   4   7  11 0.63004 19.9558   4
   4   8  -7 509.038 43.9932   2
   4   8  -7 383.178 50.7037   7
   4   8  -6 121.306 28.2655   2
   4   8  -6 77.4885 34.5824   7
   4   8  -5 260.778 27.5253   2
   4   8  -5 227.136 31.9311   7
   4   8  -4 60.8829 20.4172   2
   4   8  -4 39.7244 25.0795   7
   4   8  -1 87.1900 15.7564   4
   4   8  -1 94.7504 17.6485   2
   4   8   0 45.6972 14.3925   4
   4   8   0 35.7987 15.5197   2
   4   8   0 27.8777 14.4837   9
   4   8   1 161.564 18.1560   2
   4   8   1 206.404 15.8701   3
   4   8   1 160.420 16.5415   9
   4   8   1 160.130 19.3816   6
   4   8   1 145.103 17.6051   4
   4   8   2 259.373 18.7748   3
   4   8   2 190.977 19.2142   9
   4   8   2 211.438 20.2346   4
   4   8   2 216.758 20.3680   6
   4   8   3 793.194 40.4300   2
   4   8   3 739.459 39.8105   3
   4   8   3 567.232 38.3528   9
   4   8   3 666.738 40.4727   4
   4   8   3 667.666 39.6308   6
   4   8   4-7.18574 13.7189   4
   4   8   4 7.62293 13.0888   2
   4   8   4-5.01918 13.3954   3
   4   8   4 6.85329 9.22841   9
   4   8   4-4.71684 11.6323   6
   4   8   5 245.523 19.6635   3
   4   8   5 275.024 18.9650   2
   4   8   5 271.468 20.0759   4
   4   8   5 246.309 16.2672   6
   4   8   6 13.4011 13.6306   2
   4   8   6 2.61003 14.8145   4
   4   8   6 4.58180 14.4027   3
   4   8   6 9.15326 9.11405   6
   4   8   7 220.114 18.3762   2
   4   8   7 241.567 20.6331   3
   4   8   8 19.2588 14.4691   2
   4   8   8 10.4286 17.1431   3
   4   8   9 57.7274 15.4744   2
   4   8   9 39.9985 18.5661   4
   4   8  10 142.232 22.3516   4
   4   9  -2 3.70431 19.1968   2
   4   9  -1 7.97371 16.7656   4
   4   9  -1 4.80721 18.2471   2
   4   9   0 3.98314 16.1998   4
   4   9   0 14.3737 17.6124   2
   4   9   1 61.6485 16.9991   4
   4   9   1 70.5986 17.3833   2
   4   9   1 79.0312 14.8245   3
   4   9   1 57.8597 17.3234   9
   4   9   1 62.6841 18.7814   6
   4   9   2 5.69583 15.8499   4
   4   9   2 7.79215 13.8467   3
   4   9   2 1.93210 16.5495   2
   4   9   2 12.2416 13.7769   9
   4   9   2 7.32096 16.8558   6
   4   9   3 130.100 18.8258   4
   4   9   3 168.904 18.5048   2
   4   9   3 179.677 18.0302   3
   4   9   3 125.824 15.9124   9
   4   9   3 149.393 17.6381   6
   4   9   4 102.442 17.9799   4
   4   9   4 114.827 16.2857   2
   4   9   4 136.124 17.6572   3
   4   9   4 84.4844 13.2013   9
   4   9   4 92.4575 13.9270   6
   4   9   5 216.489 20.6612   3
   4   9   5 195.655 18.7931   2
   4   9   5 175.024 15.1978   6
   4   9   5 172.425 20.5830   4
   4   9   6 78.6487 18.2301   4
   4   9   6 74.6657 18.4185   3
   4   9   6 80.0367 16.1738   2
   4   9   7 62.0738 15.4963   2
   4   9   7 69.9424 19.4421   3
   4   9   8 26.3913 15.1383   2
   4   9   8 25.9557 20.0531   4
   4   9   8 43.9443 20.9640   3
   4   9   9 1.26250 19.5709   4
   4   9   9-7.72852 22.8694   3
   4  10  -3 49.2857 23.5778   2
   4  10  -2 47.3612 21.9353   2
   4  10  -2 44.5695 26.0246   4
   4  10  -1 67.1072 24.0496   4
   4  10  -1 106.494 21.6332   2
   4  10   0 75.1249 21.7710   4
   4  10   0 89.9480 20.6380   2
   4  10   1 147.475 23.1667   4
   4  10   1 171.500 21.3212   3
   4  10   1 147.189 22.4392   6
   4  10   2 67.5830 20.3961   4
   4  10   2 54.6775 18.6835   3
   4  10   2 61.6618 19.3825   2
   4  10   2 53.3013 18.8940   6
   4  10   3 87.7160 18.1968   2
   4  10   3 51.5260 19.6784   4
   4  10   3 59.9017 19.3493   3
   4  10   3 53.5839 15.8929   6
   4  10   4 37.4892 19.3553   4
   4  10   4 31.1318 16.1880   2
   4  10   4 31.8436 19.3912   3
   4  10   4 40.8715 13.5768   6
   4  10   5 236.910 20.5976   2
   4  10   5 203.466 25.2262   3
   4  10   5 192.133 23.8167   4
   4  10   6 369.432 31.7198   3
   4  10   6 395.518 27.2267   2
   4  10   6 352.445 30.3405   4
   4  10   7 7.50360 15.9186   2
   4  10   7-0.46894 24.2092   3
   4  10   8 133.588 24.1359   4
   4  10   8 112.216 28.3159   3
   4  11  -2 8.69991 33.4032   4
   4  11  -2 3.97454 24.3721   2
   4  11  -1 124.283 32.8387   4
   4  11  -1 153.895 25.4493   2
   4  11   0 5.99148 29.9195   4
   4  11   0 32.7116 21.6056   2
   4  11   1 57.6213 27.8462   4
   4  11   1 48.0908 20.8611   2
   4  11   1 8.99282 26.2050   3
   4  11   1 19.2686 21.9362   6
   4  11   2 44.3495 26.9166   4
   4  11   2 53.9277 26.4178   3
   4  11   2 94.7687 21.1726   2
   4  11   2 62.4482 20.5979   6
   4  11   3 48.4989 19.2825   2
   4  11   3 5.35604 25.0671   4
   4  11   3 34.9361 26.5505   3
   4  11   4 13.5819 24.6278   4
   4  11   4 22.2449 17.4520   2
   4  11   4 21.3748 27.3446   3
   4  11   5 33.0169 24.5636   4
   4  11   5 37.7701 28.8338   3
   4  11   5 11.0791 17.6463   2
   4  11   6 86.0405 30.5576   3
   4  12   0 17.7514 24.1721   2
   4  12   1 1.01550 23.2158   2
   4  12   2 28.8092 33.5027   3
   4  12   2 58.9359 23.0340   2
   4  12   3 31.8084 21.3468   2
   4  12   3 52.8807 34.3417   3
   5  -7  -6 170.396 40.0719   9
   5  -7  -5 42.0107 35.6911   9
   5  -7  -4 45.0265 34.8373   9
   5  -7  -3-10.6109 32.0813   9
   5  -7  -2 61.5446 30.9491   9
   5  -7  -1 155.040 31.6469   9
   5  -7   0 122.702 32.2573   9
   5  -7   1-20.8901 30.4363   9
   5  -7   2 6.08197 27.5287   9
   5  -6  -6 56.3477 32.0952   9
   5  -6  -5 80.9967 30.9345   9
   5  -6  -4 89.1086 18.0694   1
   5  -6  -4 5.39515 27.7617   9
   5  -6  -3-0.12724 16.4571   1
   5  -6  -3 13.9791 24.3109   9
   5  -6  -2 10.2988 22.7040   9
   5  -6  -1 5.21915 22.1799   9
   5  -6   0 10.0109 15.3428   1
   5  -6   0-8.83140 21.7332   9
   5  -6   1 12.9502 16.0533   1
   5  -6   1 9.08861 22.8265   9
   5  -6   2-15.8268 17.0442   1
   5  -6   2 0.78424 23.2812   9
   5  -6   3 91.8020 17.2151   1
   5  -6   3 50.8497 22.4254   9
   5  -6   4 77.2169 18.3294   1
   5  -6   5 35.4488 17.3370   1
   5  -6   5 11.7194 24.2763   9
   5  -5  -7 297.660 25.5167   1
   5  -5  -7 251.329 35.1648   9
   5  -5  -6 36.0378 17.4249   1
   5  -5  -6 4.20394 25.5717   9
   5  -5  -5 478.924 29.7607   1
   5  -5  -5 325.545 32.1534   9
   5  -5  -4-5.06810 15.6650   1
   5  -5  -4 14.3952 19.5712   9
   5  -5  -3 274.947 21.6394   1
   5  -5  -3 198.653 24.7174   9
   5  -5  -2 690.374 37.4631   1
   5  -5  -2 477.552 39.4095   9
   5  -5  -1 12.9060 17.8433   9
   5  -5   0 0.48047 17.9903   9
   5  -5   1 10.3308 14.1814   1
   5  -5   1-9.30539 17.5917   9
   5  -5   2 256.882 20.8005   1
   5  -5   2 165.630 24.0344   9
   5  -5   3 77.6111 15.9819   1
   5  -5   4 33.6580 15.7003   1
   5  -5   5-10.0416 15.7726   1
   5  -5   5-17.6788 20.9211   9
   5  -5   6 8.18492 16.4294   1
   5  -5   6 17.9561 20.8107   9
   5  -5   7 432.214 28.1118   1
   5  -5   7 259.594 31.7837   9
   5  -4  -8 5.15082 16.8468   1
   5  -4  -8-1.56599 29.1150   9
   5  -4  -7 139.698 18.2675   1
   5  -4  -7 60.0981 25.6266   9
   5  -4  -6 8.86615 15.3091   1
   5  -4  -6 3.90374 19.4301   9
   5  -4  -5 678.920 36.6851   1
   5  -4  -5 471.330 36.8624   9
   5  -4  -4-11.4770 14.7102   1
   5  -4  -4-5.30093 17.1025   9
   5  -4  -3-4.11638 13.2612   1
   5  -4  -3 6.16668 15.5176   9
   5  -4  -3 4.52879 12.7740   6
   5  -4  -2 562.593 37.7889   9
   5  -4  -2 550.445 36.0396   6
   5  -4  -1 283.602 20.3313   1
   5  -4  -1 215.081 22.5668   9
   5  -4  -1 250.676 20.3483   6
   5  -4   0 3.80629 15.3105   9
   5  -4   0 24.8650 14.5511   6
   5  -4   1-3.49786 16.1800   9
   5  -4   2 154.824 16.7908   1
   5  -4   3-1.18232 12.8245   1
   5  -4   4 204.592 18.0383   1
   5  -4   4 108.660 21.3184   9
   5  -4   5 28.6298 14.4525   1
   5  -4   5 4.87042 18.6195   9
   5  -4   6 6.71521 15.4919   1
   5  -4   6-2.40278 19.4445   9
   5  -4   7 228.390 20.3892   1
   5  -4   7 141.546 23.5301   9
   5  -4   8 108.217 18.2947   1
   5  -4   8 85.6807 23.4472   9
   5  -4   9 43.2087 23.8532   9
   5  -3  -9 30.9244 29.8002   9
   5  -3  -8-3.71721 15.6762   1
   5  -3  -8 13.3197 24.6726   9
   5  -3  -7 174.289 18.5690   1
   5  -3  -7 140.645 22.2439   9
   5  -3  -6 66.4084 15.1335   1
   5  -3  -6 54.2856 18.3238   9
   5  -3  -5 137.627 16.4760   1
   5  -3  -5 80.7271 17.9322   9
   5  -3  -4 344.893 27.0185   9
   5  -3  -4 338.732 24.2592   6
   5  -3  -3 67.2472 13.0505   1
   5  -3  -3 68.0195 14.6835   9
   5  -3  -3 54.3774 12.5611   6
   5  -3  -2 614.551 34.7990   2
   5  -3  -2 676.232 36.9226   1
   5  -3  -2 609.713 38.0995   9
   5  -3  -2 603.496 36.4033   6
   5  -3  -1 176.555 13.6035   2
   5  -3  -1 132.978 16.8017   9
   5  -3  -1 133.906 16.0462   6
   5  -3   0 51.7412 10.9089   2
   5  -3   0 50.7844 11.5169   1
   5  -3   0 45.5593 15.0815   9
   5  -3   0 35.1642 13.7983   6
   5  -3   1 437.009 26.8010   2
   5  -3   1 442.564 29.4820   9
   5  -3   1 417.304 28.1666   6
   5  -3   2 303.603 20.3688   2
   5  -3   2 243.526 21.9081   6
   5  -3   3 10.1004 12.7840   2
   5  -3   3 14.2681 12.2627   1
   5  -3   4 48.1804 15.1572   2
   5  -3   4 60.4423 13.2451   1
   5  -3   4 37.0982 17.1821   9
   5  -3   5 505.480 33.1555   2
   5  -3   5 580.892 31.7824   1
   5  -3   6-7.59030 14.5335   1
   5  -3   6 7.69975 17.1743   9
   5  -3   7 59.7263 15.5042   1
   5  -3   7 13.4423 18.2458   9
   5  -3   8 49.4365 16.3604   1
   5  -3   8 41.2136 20.2812   9
   5  -3   9 33.4722 17.8290   1
   5  -3   9 13.0612 20.7061   9
   5  -3  10 144.554 24.0503   9
   5  -2  -9 109.473 27.0168   9
   5  -2  -8 9.78718 14.7326   1
   5  -2  -8-3.68027 20.7745   9
   5  -2  -7 702.491 36.6755   1
   5  -2  -7 473.900 37.4008   9
   5  -2  -6 148.328 15.6482   1
   5  -2  -6 94.8364 17.2576   9
   5  -2  -6 126.284 15.0392   6
   5  -2  -5 138.562 18.1985   9
   5  -2  -5 184.972 16.6976   6
   5  -2  -4 3.98382 6.19827   2
   5  -2  -4 8.29319 11.5780   1
   5  -2  -4-3.36268 12.6802   9
   5  -2  -4 5.42151 11.6956   6
   5  -2  -3 28.5294 7.61525   2
   5  -2  -3 35.6095 11.1850   1
   5  -2  -3 38.4746 13.2444   9
   5  -2  -3 31.3744 12.0000   6
   5  -2  -2 1118.53 60.6919   2
   5  -2  -2 1239.11 62.1426   1
   5  -2  -2 1041.30 62.8046   9
   5  -2  -2 1080.05 61.7195   6
   5  -2  -1 32.5460 10.2710   1
   5  -2  -1 26.9775 8.54638   2
   5  -2  -1 14.3876 11.8646   9
   5  -2  -1 22.1750 11.9405   6
   5  -2   0 75.4491 10.1428   2
   5  -2   0 72.3362 11.0409   1
   5  -2   0 60.6528 12.7459   9
   5  -2   0 78.7128 13.0405   6
   5  -2   1 448.196 27.1433   2
   5  -2   1 508.746 27.7303   1
   5  -2   1 418.372 28.0229   8
   5  -2   1 418.229 28.1150   6
   5  -2   2 944.000 49.5383   2
   5  -2   2 852.460 50.4382   8
   5  -2   2 832.570 50.1612   6
   5  -2   3 537.295 30.0440   2
   5  -2   3 474.406 30.6715   8
   5  -2   3 444.017 30.9824   9
   5  -2   3 469.956 30.7009   6
   5  -2   4-4.94221 12.6973   2
   5  -2   4 2.42729 11.4670   1
   5  -2   4-2.98245 13.4997   9
   5  -2   5 481.825 31.2359   2
   5  -2   5 572.726 30.5237   1
   5  -2   6 109.396 14.6268   1
   5  -2   6 78.2732 16.6420   2
   5  -2   6 63.2141 17.3427   9
   5  -2   7 36.0469 14.2286   1
   5  -2   7 45.4503 17.3889   2
   5  -2   7 18.4902 16.5956   9
   5  -2   8 1.79708 14.7307   1
   5  -2   8-4.42607 19.2869   2
   5  -2   8 8.68667 17.4051   9
   5  -2   9-8.74839 17.1757   1
   5  -2   9-14.6029 18.0695   9
   5  -2  10 215.220 21.2431   1
   5  -2  10 91.6313 21.8380   9
   5  -1 -10 26.5723 32.1713   9
   5  -1  -9 228.285 30.5103   9
   5  -1  -8 0.43435 19.5438   9
   5  -1  -7 507.593 35.8018   9
   5  -1  -7 502.670 34.4404   6
   5  -1  -6 13.8181 12.5260   1
   5  -1  -6 24.0203 14.6585   9
   5  -1  -6 16.6555 13.6134   6
   5  -1  -5 42.1264 7.74425   2
   5  -1  -5 63.4159 11.9622   1
   5  -1  -5 41.3785 13.3215   9
   5  -1  -5 56.0985 12.9136   6
   5  -1  -4 11.2194 7.37997   2
   5  -1  -4 9.07857 10.5758   1
   5  -1  -4 15.1640 11.9269   9
   5  -1  -4 5.16661 12.0193   6
   5  -1  -3 36.1100 7.64759   2
   5  -1  -3 54.0100 10.6208   1
   5  -1  -3 31.9280 11.6876   9
   5  -1  -3 48.1312 11.4752   6
   5  -1  -2 184.689 12.9299   2
   5  -1  -2 214.186 14.9066   1
   5  -1  -2 160.701 15.7950   9
   5  -1  -2 161.872 15.4115   6
   5  -1  -1 80.1102 9.58716   2
   5  -1  -1 83.9336 10.6221   1
   5  -1  -1 81.3804 12.6620   9
   5  -1  -1 86.7206 11.9918   6
   5  -1   0 330.314 19.2623   2
   5  -1   0 347.868 19.7071   1
   5  -1   0 262.391 20.7112   9
   5  -1   0 268.233 19.9228   8
   5  -1   0 289.842 20.6650   6
   5  -1   1 427.045 25.8219   2
   5  -1   1 451.493 25.9785   1
   5  -1   1 426.872 26.6923   8
   5  -1   1 415.141 26.8524   6
   5  -1   2 418.001 23.8205   2
   5  -1   2 468.111 24.0773   1
   5  -1   2 321.196 24.9644   9
   5  -1   2 350.396 24.2024   8
   5  -1   2 323.415 24.5100   6
   5  -1   3 486.557 26.6348   2
   5  -1   3 416.879 26.8674   8
   5  -1   3 382.336 27.3922   9
   5  -1   3 416.378 27.3816   6
   5  -1   4 1065.56 56.0509   2
   5  -1   4 903.825 56.4085   9
   5  -1   4 1025.53 56.6018   8
   5  -1   4 1001.44 56.6126   6
   5  -1   5 644.327 36.9908   2
   5  -1   5 731.900 36.7775   1
   5  -1   6 153.004 16.6598   2
   5  -1   6 186.619 15.4453   1
   5  -1   7 1.06044 12.9063   1
   5  -1   7-7.69275 15.1936   2
   5  -1   7 0.22713 14.4834   9
   5  -1   8 93.7406 16.0920   1
   5  -1   8 65.8167 18.2924   2
   5  -1   8 52.0386 16.4816   9
   5  -1   9 32.3954 16.3720   1
   5  -1   9 13.7311 16.6039   9
   5  -1  10 24.1022 17.3480   1
   5  -1  10 15.6277 17.2763   9
   5  -1  11 20.7199 18.6196   1
   5   0 -10 53.1959 32.7207   9
   5   0  -9 544.017 41.1486   9
   5   0  -8 305.941 27.0429   9
   5   0  -8 307.775 25.6417   6
   5   0  -7 56.2214 12.0832   1
   5   0  -7 58.3754 17.7214   9
   5   0  -7 64.4764 17.0359   6
   5   0  -6 436.348 25.3708   2
   5   0  -6 419.975 26.2884   1
   5   0  -6 393.357 28.7108   9
   5   0  -6 419.571 28.1280   6
   5   0  -5 683.163 38.7157   2
   5   0  -5 721.371 39.6203   1
   5   0  -5 665.584 41.2347   9
   5   0  -5 704.911 40.6325   6
   5   0  -4 1428.36 77.9110   2
   5   0  -4 1484.89 78.6194   1
   5   0  -4 1416.29 79.9386   9
   5   0  -4 1459.48 79.0176   6
   5   0  -3 499.266 27.8441   2
   5   0  -3 541.470 28.7259   1
   5   0  -3 421.909 29.7106   9
   5   0  -3 460.472 29.1976   6
   5   0  -2 343.349 20.6619   2
   5   0  -2 360.598 21.4227   1
   5   0  -2 326.138 22.3622   9
   5   0  -2 354.515 22.4718   6
   5   0  -1 102.938 10.0420   2
   5   0  -1 94.2116 10.2315   1
   5   0  -1 96.0121 9.93856   8
   5   0  -1 91.4070 11.8049   9
   5   0  -1 89.3272 12.2164   6
   5   0   0 331.973 21.1541   2
   5   0   0 361.146 21.2850   1
   5   0   0 346.710 21.5206   8
   5   0   0 337.563 22.0116   6
   5   0   1 2183.45 115.926   2
   5   0   1 2310.08 116.148   1
   5   0   1 2112.15 116.404   8
   5   0   1 2020.42 116.159   6
   5   0   2 267.742 17.4831   2
   5   0   2 272.864 17.1448   1
   5   0   2 259.180 17.5341   8
   5   0   2 219.304 18.3051   9
   5   0   2 244.987 18.2210   6
   5   0   3 15.2967 9.63359   2
   5   0   3 9.41014 9.39812   1
   5   0   3 4.36464 10.5429   9
   5   0   3 9.91569 11.2155   6
   5   0   3-2.32206 9.34324   8
   5   0   4 1271.86 65.6251   2
   5   0   4 1226.38 66.1395   8
   5   0   4 1113.84 65.8402   9
   5   0   4 1143.21 65.8781   6
   5   0   5 621.037 33.1597   2
   5   0   5 565.360 33.3958   8
   5   0   6 549.533 32.0944   2
   5   0   6 603.371 31.5544   1
   5   0   7 1.82926 12.4576   1
   5   0   7 1.14445 14.3070   2
   5   0   7-7.13470 12.6874   9
   5   0   8 429.447 25.6049   1
   5   0   8 285.992 24.7832   9
   5   0   9 169.353 18.2835   1
   5   0   9 104.199 16.9627   9
   5   0  10 40.9753 19.7636   2
   5   0  10 41.1956 17.0148   1
   5   0  10 31.3106 16.2897   9
   5   0  11 33.9883 18.0847   1
   5   1 -11 1.34613 39.3676   9
   5   1 -10 42.4512 33.9736   9
   5   1  -9 371.445 34.7545   9
   5   1  -9 403.981 35.7247   6
   5   1  -8 498.138 35.6004   9
   5   1  -8 528.103 35.7826   6
   5   1  -7 87.8221 13.4456   2
   5   1  -7 55.4835 17.2642   9
   5   1  -7 79.4716 18.2861   6
   5   1  -6 322.998 21.3929   2
   5   1  -6 301.900 20.3823   1
   5   1  -6 346.087 24.6852   9
   5   1  -6 346.225 24.5800   6
   5   1  -5 157.224 13.9745   2
   5   1  -5 155.268 12.5338   1
   5   1  -5 132.765 16.8554   9
   5   1  -5 136.284 16.9333   6
   5   1  -4 3979.26 206.642   2
   5   1  -4 3969.02 206.546   1
   5   1  -4 3642.23 207.871   9
   5   1  -4 3749.36 207.322   6
   5   1  -3 175.357 12.5038   2
   5   1  -3 179.474 11.7591   1
   5   1  -3 123.185 14.6675   9
   5   1  -3 124.960 10.2633   8
   5   1  -3 156.685 15.1828   6
   5   1  -2 183.984 13.2567   2
   5   1  -2 197.388 13.1708   1
   5   1  -2 169.502 14.9742   9
   5   1  -2 151.032 11.6408   8
   5   1  -2 178.656 15.1650   6
   5   1  -1 2007.69 106.061   2
   5   1  -1 2037.68 106.136   1
   5   1  -1 1878.77 105.986   8
   5   1  -1 2001.40 106.655   6
   5   1   0 216.713 15.0526   2
   5   1   0 239.700 15.0180   1
   5   1   0 215.698 14.6008   8
   5   1   0 199.010 16.5010   6
   5   1   1 977.644 50.5215   2
   5   1   1 998.988 50.5368   1
   5   1   1 831.524 50.8730   9
   5   1   1 864.471 50.5112   8
   5   1   1 900.249 50.8980   6
   5   1   2 100.837 10.9826   2
   5   1   2 119.258 10.4411   1
   5   1   2 64.8400 10.8162   9
   5   1   2 80.0093 10.3381   8
   5   1   2 83.3881 11.6914   6
   5   1   3 13.4800 9.77964   2
   5   1   3 9.60082 8.78437   1
   5   1   3 26.3322 9.02629   9
   5   1   3 32.9497 9.18108   8
   5   1   3 18.1431 10.9100   6
   5   1   4 818.651 42.9687   2
   5   1   4 719.640 43.0901   8
   5   1   4 671.915 42.5759   9
   5   1   4 816.077 42.5556   1
   5   1   5 478.165 27.2209   2
   5   1   5 454.704 27.1825   8
   5   1   5 382.649 26.2079   9
   5   1   6 232.782 17.8637   2
   5   1   6 228.056 17.9404   8
   5   1   6 178.419 16.3001   9
   5   1   6 218.387 19.0115   6
   5   1   7 84.2264 13.7249   1
   5   1   7 58.1327 11.8310   9
   5   1   8 451.547 25.2799   1
   5   1   8 279.073 23.0673   9
   5   1   9 48.3797 17.3209   2
   5   1   9 65.3623 15.8593   1
   5   1   9 42.0222 12.2690   9
   5   1  10 172.940 21.3167   2
   5   1  10 202.646 19.7335   1
   5   1  11 103.297 21.8772   2
   5   1  11 91.7728 18.9874   1
   5   2 -10 187.905 36.9629   9
   5   2  -9 0.17092 26.4301   9
   5   2  -9 21.1561 29.9335   6
   5   2  -8 82.3362 17.3652   2
   5   2  -8 43.3840 20.6519   9
   5   2  -8 65.7381 23.3177   6
   5   2  -7 72.5779 15.1413   2
   5   2  -7 65.3761 17.8583   9
   5   2  -7 52.8818 19.5100   6
   5   2  -6 1526.09 79.9438   2
   5   2  -6 1359.28 81.1350   9
   5   2  -6 1457.78 81.1407   6
   5   2  -5 703.413 39.1128   2
   5   2  -5 661.769 37.3523   1
   5   2  -5 636.723 40.6668   9
   5   2  -5 715.619 40.4347   9
   5   2  -5 686.773 40.8771   6
   5   2  -4 359.496 22.7615   2
   5   2  -4 320.928 20.8164   1
   5   2  -4 407.632 24.1713   9
   5   2  -4 354.798 24.0268   9
   5   2  -4 374.085 24.8448   6
   5   2  -3 650.764 34.1964   2
   5   2  -3 535.962 32.7248   1
   5   2  -3 646.855 35.4879   9
   5   2  -3 601.669 34.9646   6
   5   2  -2 1.61894 9.74314   2
   5   2  -2 0.25395 7.06192   1
   5   2  -2 3.97430 4.66084   8
   5   2  -2 2.46209 11.7520   6
   5   2  -1 6292.84 322.664   2
   5   2  -1 6214.16 322.502   1
   5   2  -1 5655.56 322.310   8
   5   2  -1 6321.47 323.116   6
   5   2   0 915.525 47.6773   2
   5   2   0 963.886 47.4142   1
   5   2   0 785.590 47.1928   8
   5   2   0 794.181 48.1394   9
   5   2   0 851.822 48.1766   6
   5   2   1 239.473 15.7903   2
   5   2   1 245.133 15.6480   1
   5   2   1 215.692 15.1624   8
   5   2   1 227.142 16.1962   9
   5   2   1 222.175 16.8106   6
   5   2   2 318.980 20.0785   2
   5   2   2 318.515 19.8740   8
   5   2   2 309.317 19.9036   9
   5   2   2 321.757 19.4953   1
   5   2   3 20.8623 8.67308   9
   5   2   3 16.4960 8.82644   8
   5   2   3 42.7851 8.48960   1
   5   2   3 40.8238 9.44917   2
   5   2   4 568.078 31.6601   2
   5   2   4 574.113 31.1705   1
   5   2   4 513.501 31.7621   8
   5   2   4 494.467 31.0446   9
   5   2   5 196.881 15.1534   2
   5   2   5 193.807 14.6756   1
   5   2   5 138.427 13.3737   9
   5   2   5 160.169 15.7355   6
   5   2   6 73.2907 10.2800   9
   5   2   6 96.2286 13.8719   6
   5   2   7 233.927 18.1029   1
   5   2   7 198.166 15.5116   9
   5   2   7 226.941 19.5214   6
   5   2   8 337.629 23.2128   2
   5   2   8 361.631 22.5618   1
   5   2   9 408.526 26.3446   2
   5   2   9 453.360 25.8491   1
   5   2  10 69.2771 18.6696   2
   5   2  10 85.6239 17.2182   1
   5   2  11 400.866 30.6789   2
   5   2  11 396.191 29.9071   1
   5   2  12 50.0719 22.1022   2
   5   3 -10 337.908 43.0830   9
   5   3 -10 419.090 47.5469   6
   5   3  -9 114.564 29.4822   9
   5   3  -8 11.3028 19.4590   2
   5   3  -8-6.90663 20.9446   9
   5   3  -7 58.7496 16.5207   2
   5   3  -7 44.9196 17.8851   9
   5   3  -7 58.0889 20.7754   6
   5   3  -6 1170.11 59.4107   2
   5   3  -6 1055.42 60.5144   6
   5   3  -5 1958.84 106.434   1
   5   3  -5 1755.24 109.104   9
   5   3  -5 2066.47 109.456   6
   5   3  -4 2.38863 3.49384   4
   5   3  -4 13.0730 12.0782   2
   5   3  -4 15.9363 5.81809   1
   5   3  -4 8.81090 12.4116   9
   5   3  -4 12.1987 12.6694   9
   5   3  -4 7.07732 14.3032   6
   5   3  -3 938.869 45.0549   2
   5   3  -3 860.893 43.1419   1
   5   3  -3 915.914 46.1217   9
   5   3  -3 969.020 46.2898   6
   5   3  -2 231.697 14.6416   1
   5   3  -2 255.471 17.5824   2
   5   3  -2 223.127 13.8098   4
   5   3  -2 246.047 18.5599   6
   5   3  -1 7916.94 422.970   1
   5   3  -1 7852.50 422.734   4
   5   3  -1 8272.61 423.546   2
   5   3  -1 7996.24 423.813   6
   5   3   0 73.7432 8.37793   4
   5   3   0 66.4560 10.1168   2
   5   3   0 74.9458 8.42401   1
   5   3   0 63.0844 11.3497   9
   5   3   0 78.5023 11.9664   6
   5   3   1 214.361 14.0256   4
   5   3   1 199.969 15.0905   2
   5   3   1 202.236 15.4544   9
   5   3   1 210.201 14.1788   1
   5   3   2 462.188 25.3946   4
   5   3   2 447.508 25.6947   2
   5   3   2 433.127 25.1759   1
   5   3   2 381.697 25.2403   9
   5   3   3 51.6280 9.57348   4
   5   3   3 66.1954 9.22266   1
   5   3   3 51.3558 10.2512   2
   5   3   3 36.0982 9.10475   9
   5   3   3 49.5848 11.1874   6
   5   3   4 1221.91 63.2665   4
   5   3   4 1186.11 63.3457   2
   5   3   4 1279.14 63.4920   1
   5   3   4 1020.07 62.4626   9
   5   3   4 1145.65 63.4145   6
   5   3   5 317.378 19.4043   1
   5   3   5 248.365 17.4778   9
   5   3   5 299.132 19.8578   6
   5   3   6 321.285 21.0140   1
   5   3   6 288.143 18.3858   9
   5   3   6 333.641 21.9088   6
   5   3   7 143.999 15.4201   2
   5   3   7 105.968 9.81690   9
   5   3   7 124.605 15.7563   6
   5   3   8 365.923 22.3115   2
   5   3   8 383.550 21.8517   1
   5   3   9 379.548 22.5242   2
   5   3   9 396.443 21.8519   1
   5   3  10 97.7424 18.5905   2
   5   3  10 94.8588 17.8246   1
   5   3  11 424.589 31.4034   2
   5   3  11 431.405 31.6908   1
   5   3  12 121.509 22.9877   2
   5   4  -9 20.0860 30.4160   2
   5   4  -9-6.05668 29.4547   9
   5   4  -9-0.69121 37.5312   7
   5   4  -8 227.998 26.9845   2
   5   4  -8 136.625 25.4972   9
   5   4  -8 197.804 33.3649   7
   5   4  -7 399.145 28.1511   2
   5   4  -7 327.238 29.1870   9
   5   4  -7 357.555 31.9247   7
   5   4  -6-1.30157 16.0653   2
   5   4  -6 0.46319 16.2049   9
   5   4  -5 353.678 24.2664   2
   5   4  -5 290.088 25.2218   9
   5   4  -4-0.60308 13.2609   2
   5   4  -4 10.2943 6.97532   4
   5   4  -4 6.04684 3.52401   1
   5   4  -4 5.43110 14.0620   9
   5   4  -4 10.4460 13.4238   9
   5   4  -4 9.31332 15.4574   6
   5   4  -3 583.014 31.2265   1
   5   4  -3 623.714 34.4149   2
   5   4  -3 603.569 35.5683   6
   5   4  -3 525.809 31.7932   4
   5   4  -2 1201.21 63.8718   2
   5   4  -2 1188.02 62.1616   1
   5   4  -2 1221.24 64.1156   9
   5   4  -2 1069.95 62.2838   4
   5   4  -2 1169.34 64.6532   6
   5   4  -1 5.82160 7.19352   4
   5   4  -1 5.22296 10.9032   2
   5   4  -1-0.48689 6.56397   1
   5   4  -1 7.03480 9.98161   9
   5   4  -1-3.64753 10.4317   9
   5   4  -1 5.45309 12.1135   6
   5   4   0 205.519 15.0868   2
   5   4   0 187.926 13.0397   1
   5   4   0 144.018 14.9263   9
   5   4   0 184.908 14.6697   9
   5   4   0 190.652 13.0276   4
   5   4   1-2.47474 8.18067   4
   5   4   1 2.50344 9.09486   2
   5   4   1-1.54858 7.91781   1
   5   4   1-0.67163 8.94808   9
   5   4   1 2.66327 8.43025   9
   5   4   2 1928.46 96.6488   4
   5   4   2 1800.00 96.8467   2
   5   4   2 1806.85 96.5897   1
   5   4   2 1715.06 96.6751   9
   5   4   2 1689.88 97.0825   6
   5   4   3 4.51015 8.72712   4
   5   4   3 0.19596 8.93016   1
   5   4   3 2.79049 7.04415   9
   5   4   3-1.15574 10.7919   6
   5   4   4 20.8452 9.79614   4
   5   4   4 26.4574 9.58114   1
   5   4   4 14.7883 7.29553   9
   5   4   4 25.6917 11.0033   6
   5   4   5 190.392 14.9433   4
   5   4   5 161.755 14.4602   1
   5   4   5 154.799 11.1732   9
   5   4   5 180.102 15.5671   6
   5   4   6 392.884 21.9476   4
   5   4   6 373.302 22.0093   2
   5   4   6 367.512 21.3643   1
   5   4   6 390.470 21.6570   6
   5   4   7 452.855 29.4261   2
   5   4   7 464.502 29.7542   4
   5   4   7 479.858 29.4263   6
   5   4   8 169.172 17.9309   2
   5   4   9 15.3083 15.4497   2
   5   4   9 26.4647 15.6750   1
   5   4  10 257.110 23.4540   1
   5   4  10 251.310 23.2302   2
   5   4  11 154.365 21.2885   2
   5   4  12 190.986 24.0630   2
   5   5  -9 40.5740 35.1223   2
   5   5  -9 24.9735 35.7613   9
   5   5  -9 39.5336 43.5522   7
   5   5  -8 289.374 32.2823   2
   5   5  -8 172.027 31.4134   9
   5   5  -8 254.946 38.8239   7
   5   5  -7 503.358 41.4119   9
   5   5  -7 600.920 43.9461   7
   5   5  -6 127.576 19.7214   2
   5   5  -6 83.9025 19.8405   9
   5   5  -6 111.336 24.3005   7
   5   5  -5 54.8951 17.1360   2
   5   5  -5 48.6446 17.6823   9
   5   5  -4 51.5009 15.2792   2
   5   5  -4 52.4544 9.60832   4
   5   5  -3 379.965 24.6384   4
   5   5  -3 399.889 28.8296   6
   5   5  -2 3864.25 192.230   2
   5   5  -2 3690.52 190.376   1
   5   5  -2 3111.39 192.376   9
   5   5  -2 3701.79 192.084   9
   5   5  -2 3384.50 191.013   4
   5   5  -1 352.597 22.8810   2
   5   5  -1 342.931 19.7100   1
   5   5  -1 270.531 23.1512   9
   5   5  -1 338.792 22.6882   9
   5   5  -1 349.757 20.7573   4
   5   5   0 98.0559 12.9012   2
   5   5   0 89.8670 9.25344   1
   5   5   0 70.8789 12.9887   9
   5   5   0 90.3288 11.9403   9
   5   5   0 94.7641 10.5830   4
   5   5   1 2.52476 10.5619   2
   5   5   1 11.8097 8.32673   4
   5   5   1 7.13250 8.00668   1
   5   5   1 1.15208 9.10325   9
   5   5   1 16.6376 9.27557   9
   5   5   1 7.51647 12.2449   6
   5   5   2 2199.32 117.347   1
   5   5   2 1947.06 117.323   9
   5   5   2 2301.81 117.307   9
   5   5   2 2324.50 117.621   4
   5   5   2 2167.23 117.927   6
   5   5   3 197.249 14.2889   1
   5   5   3 136.170 13.6519   9
   5   5   3 196.555 13.1808   9
   5   5   3 220.775 15.1617   4
   5   5   3 187.147 16.3185   6
   5   5   4 173.664 14.0060   4
   5   5   4 147.709 14.0008   2
   5   5   4 143.756 13.2212   1
   5   5   4 162.861 10.2629   9
   5   5   4 107.347 10.2134   9
   5   5   4 151.901 14.2331   6
   5   5   5 922.814 40.2468   4
   5   5   5 858.517 40.1506   2
   5   5   5 824.388 39.7613   1
   5   5   5 851.693 39.7707   6
   5   5   6 473.942 30.0840   1
   5   5   6 517.139 30.4042   4
   5   5   6 465.484 30.2022   2
   5   5   6 489.225 29.8200   6
   5   5   7 1776.39 98.0853   1
   5   5   7 1828.39 98.2150   4
   5   5   7 1809.77 97.8662   2
   5   5   7 1767.02 97.2715   6
   5   5   8 124.472 17.2052   2
   5   5   8 119.487 16.6633   4
   5   5   8 117.103 16.1781   6
   5   5   9 115.307 17.9193   2
   5   5  10 221.762 21.5797   2
   5   5  11 45.1204 18.6071   2
   5   5  12 351.555 28.6419   2
   5   6  -9 191.434 42.1295   2
   5   6  -9 180.231 51.2911   7
   5   6  -8 23.3863 33.2566   2
   5   6  -8 33.0275 30.9233   9
   5   6  -8-3.09870 41.0982   7
   5   6  -7 40.0220 26.1932   2
   5   6  -7 28.9611 23.8466   9
   5   6  -7 34.4861 32.6829   7
   5   6  -6 11.3586 20.3194   2
   5   6  -6 17.1159 20.1026   9
   5   6  -6 9.00996 25.6498   7
   5   6  -5 264.548 24.0964   2
   5   6  -5 221.511 27.5613   7
   5   6  -4 24.1947 16.5519   2
   5   6  -3 3.97164 15.0276   2
   5   6  -3 13.8804 10.6414   4
   5   6  -2 427.657 26.7192   2
   5   6  -2 387.972 25.9311   9
   5   6  -2 364.646 24.1243   4
   5   6  -1 15.1315 10.0784   4
   5   6  -1 13.2040 13.1229   2
   5   6  -1 25.8572 7.72417   3
   5   6  -1 30.3324 12.2209   9
   5   6   0 185.127 17.2116   2
   5   6   0 200.680 13.6807   3
   5   6   0 152.394 16.3890   9
   5   6   0 184.963 15.7359   9
   5   6   0 184.751 15.0732   4
   5   6   0 174.806 18.4077   6
   5   6   1 447.728 24.7177   3
   5   6   1 371.557 26.1402   9
   5   6   1 406.374 25.4891   9
   5   6   1 423.829 25.6531   4
   5   6   1 399.005 27.4966   6
   5   6   2 216.560 15.1410   3
   5   6   2 203.105 14.9577   1
   5   6   2 169.583 15.5702   9
   5   6   2 199.659 14.7456   9
   5   6   2 192.470 15.8104   4
   5   6   2 192.498 17.5344   6
   5   6   3 10.0065 10.7202   4
   5   6   3 10.1324 9.88798   3
   5   6   3-0.07817 11.2381   2
   5   6   3 7.78448 9.93225   1
   5   6   3 6.13506 8.29538   9
   5   6   3 7.23478 8.79737   9
   5   6   3 7.84029 12.0089   6
   5   6   4 6.93407 11.3381   4
   5   6   4-0.78716 11.5493   2
   5   6   4 11.7810 10.9903   1
   5   6   4 5.28814 7.40590   9
   5   6   4 3.26413 6.41224   9
   5   6   4 2.44332 12.1648   6
   5   6   5 1284.22 70.2629   1
   5   6   5 1252.97 70.1262   2
   5   6   5 1358.89 70.4348   4
   5   6   5 1201.72 69.5854   6
   5   6   6 67.4263 13.7109   2
   5   6   6 86.2787 13.8937   1
   5   6   6 88.2819 14.0898   4
   5   6   6 54.5198 13.0955   6
   5   6   7 122.376 16.7196   2
   5   6   7 145.179 16.9333   4
   5   6   7 135.625 14.8632   6
   5   6   8 16.1204 14.8848   2
   5   6   8 16.6676 12.4124   6
   5   6   9 91.2238 17.4133   2
   5   6  10 247.594 24.4793   4
   5   6  10 276.806 23.1607   2
   5   6  11-3.27184 17.4956   2
   5   6  12 79.6005 20.9384   2
   5   7  -8 104.599 38.6290   2
   5   7  -8 137.653 49.0231   7
   5   7  -7 39.0462 31.6085   2
   5   7  -7 34.4943 38.7701   7
   5   7  -6 113.581 25.4828   2
   5   7  -6 90.6557 31.4294   7
   5   7  -5 168.023 23.0701   2
   5   7  -5 131.283 27.3970   7
   5   7  -4 477.352 33.4523   2
   5   7  -3 82.6968 17.7814   2
   5   7  -3 79.4687 13.7088   4
   5   7  -2 101.132 13.9339   4
   5   7  -2 127.999 17.1432   2
   5   7  -2 90.9025 10.4189   3
   5   7  -1-10.3621 12.1091   4
   5   7  -1-17.2368 14.9663   2
   5   7  -1 4.52681 9.11905   3
   5   7  -1 11.4969 13.7494   9
   5   7  -1-1.82811 16.6808   6
   5   7   0 716.978 38.9977   3
   5   7   0 666.501 40.4043   9
   5   7   0 704.210 40.1883   4
   5   7   0 637.388 41.9914   6
   5   7   1 1558.64 78.3087   3
   5   7   1 1361.66 78.6152   9
   5   7   1 1436.31 78.8635   4
   5   7   1 1343.80 79.6498   6
   5   7   2 75.7624 14.3371   2
   5   7   2 81.6768 13.0716   4
   5   7   2 93.8948 11.7913   3
   5   7   2 60.3511 12.6049   9
   5   7   2 85.2595 11.8253   9
   5   7   2 67.7047 15.8257   6
   5   7   3 208.687 17.5030   2
   5   7   3 242.716 16.6694   3
   5   7   3 149.533 15.3538   9
   5   7   3 196.688 14.7035   9
   5   7   3 203.271 17.0656   4
   5   7   3 173.733 17.9855   6
   5   7   4 60.9434 13.3489   2
   5   7   4 58.1021 13.2429   4
   5   7   4 70.0640 12.6356   3
   5   7   4 39.4446 8.61313   9
   5   7   4 44.1469 8.38793   9
   5   7   4 54.1452 13.6763   6
   5   7   5 1679.99 63.3901   3
   5   7   5 1601.38 63.3293   2
   5   7   5 1568.15 63.7955   4
   5   7   6 354.704 24.8195   4
   5   7   6 364.121 24.4037   2
   5   7   6 310.740 22.4328   6
   5   7   7-4.44830 14.5376   2
   5   7   7 4.72422 14.6035   4
   5   7   7 1.03209 11.5063   6
   5   7   8 340.241 23.6878   2
   5   7   8 280.225 20.4008   6
   5   7   9 150.389 18.5340   2
   5   7  10 546.140 38.3089   4
   5   7  10 582.532 36.5653   2
   5   7  11 89.7635 18.9406   2
   5   7  11 76.8899 21.8544   4
   5   8  -6 142.712 31.3625   2
   5   8  -6 110.653 37.3851   7
   5   8  -5 69.0868 24.2851   2
   5   8  -5 16.6290 29.6260   7
   5   8  -4 229.193 25.1669   2
   5   8  -3 10.2577 18.9907   2
   5   8  -3 9.22601 15.0712   4
   5   8  -2 292.781 22.7179   4
   5   8  -1 25.9110 14.5457   4
   5   8  -1 16.4957 10.6262   3
   5   8  -1 16.9729 18.9900   6
   5   8   0 376.223 23.4503   3
   5   8   0 348.900 25.4172   9
   5   8   0 339.554 28.2016   6
   5   8   0 364.319 25.7851   4
   5   8   1 170.237 18.9010   2
   5   8   1 124.347 16.4558   4
   5   8   1 143.043 14.4345   3
   5   8   1 125.872 15.9670   9
   5   8   1 135.879 19.2905   6
   5   8   2 17.8404 13.8212   4
   5   8   2 17.2305 11.9189   3
   5   8   2 26.8509 15.0172   2
   5   8   2 16.4855 12.4676   9
   5   8   2 17.8305 15.7461   6
   5   8   3 110.186 15.4977   4
   5   8   3 122.184 15.8966   2
   5   8   3 124.412 14.5922   3
   5   8   3 86.6965 12.3699   9
   5   8   3 86.1384 16.4180   6
   5   8   4 122.279 16.0682   4
   5   8   4 131.724 15.9268   2
   5   8   4 123.262 15.4487   3
   5   8   4 73.0311 11.5975   9
   5   8   4 87.3320 10.8264   9
   5   8   4 94.7545 15.7302   6
   5   8   5 470.041 25.4490   3
   5   8   5 459.349 24.9518   2
   5   8   5 259.131 19.7580   9
   5   8   5 328.756 19.7933   9
   5   8   5 416.087 25.5291   4
   5   8   5 398.057 23.2032   6
   5   8   6 130.175 16.7902   2
   5   8   6 133.022 18.1792   4
   5   8   6 123.283 17.3639   3
   5   8   6 106.386 13.9351   6
   5   8   7-3.57423 14.8407   2
   5   8   7-2.83838 16.7133   4
   5   8   7 6.79767 16.3473   3
   5   8   7-1.24581 10.9533   6
   5   8   8 251.668 22.1301   2
   5   8   9 29.4660 16.7446   2
   5   8  10 172.505 21.2667   2
   5   8  10 181.835 24.0893   4
   5   9  -5 65.1323 29.7025   2
   5   9  -4 26.1365 23.9500   2
   5   9  -3 96.6212 22.8316   4
   5   9  -2 149.741 21.1013   4
   5   9  -1 229.805 26.9793   6
   5   9  -1 246.319 24.0553   4
   5   9   0 12.8601 16.4558   4
   5   9   0 1.20566 17.1854   2
   5   9   0-6.33259 13.2064   3
   5   9   0-5.16851 19.5599   6
   5   9   1 109.734 18.0474   4
   5   9   1 125.351 15.5455   3
   5   9   1 149.277 19.5453   2
   5   9   1 94.8879 16.8239   9
   5   9   1 103.870 20.2480   6
   5   9   2 34.1794 16.5038   4
   5   9   2 47.5178 14.6625   3
   5   9   2 54.8711 16.9202   2
   5   9   2 33.1328 14.6266   9
   5   9   2 36.9434 17.3450   6
   5   9   3 280.640 22.7863   2
   5   9   3 276.665 21.4814   3
   5   9   3 209.199 19.4737   9
   5   9   3 254.760 22.1854   4
   5   9   3 221.107 22.2808   6
   5   9   4 462.415 28.9246   2
   5   9   4 460.993 29.3142   3
   5   9   4 419.853 29.5743   4
   5   9   5 13.1100 16.8696   4
   5   9   5 18.4672 15.2523   2
   5   9   5 15.3964 16.3223   3
   5   9   5 6.64586 8.36196   9
   5   9   5 7.72640 12.5877   6
   5   9   6-4.74154 17.5543   4
   5   9   6 16.0172 15.1435   2
   5   9   6 4.80655 17.6030   3
   5   9   6-0.27450 11.3859   6
   5   9   7 28.1863 16.1290   2
   5   9   7 21.3866 19.2095   4
   5   9   7 36.1375 19.6025   3
   5   9   8 506.520 33.0990   2
   5   9   8 482.273 36.3859   3
   5   9   9 202.171 21.8498   2
   5  10  -3 57.0164 29.1640   4
   5  10  -2 37.6692 26.3308   4
   5  10  -2 11.9698 21.7586   2
   5  10  -1 369.341 34.2079   6
   5  10  -1 395.880 35.1913   4
   5  10   0-8.46986 22.3080   4
   5  10   0-16.4634 19.6728   2
   5  10   0-16.3100 21.6275   6
   5  10   1 78.1278 21.2797   4
   5  10   1 86.3329 18.7847   3
   5  10   1 102.900 21.0526   2
   5  10   1 81.3900 21.5038   6
   5  10   2 17.0377 19.8312   4
   5  10   2 18.5280 18.3943   3
   5  10   2 19.1167 18.8973   2
   5  10   2-18.7484 18.9819   6
   5  10   3 151.972 22.6522   4
   5  10   3 198.267 21.1353   2
   5  10   3 136.998 21.9775   3
   5  10   3 151.065 20.4939   6
   5  10   4 93.7455 21.6177   4
   5  10   4 113.586 19.0750   2
   5  10   4 132.967 21.9627   3
   5  10   4 103.881 16.2902   6
   5  10   5 25.5717 16.8182   2
   5  10   5 27.3617 20.3628   4
   5  10   5 29.5377 21.9707   3
   5  10   6 26.2973 21.3200   4
   5  10   6 21.4349 17.0626   2
   5  10   6 31.9355 23.8326   3
   5  10   7 4.02457 17.5521   2
   5  10   7 12.3686 22.4318   4
   5  10   7 12.1108 26.2430   3
   5  10   8 291.461 24.8092   2
   5  10   8 294.040 33.3133   3
   5  11  -3 67.4992 36.7980   4
   5  11  -2 37.5885 33.8547   4
   5  11  -2 40.2766 25.1440   2
   5  11  -1 70.6771 32.4130   4
   5  11  -1 92.1953 24.4185   2
   5  11  -1 59.2179 26.1357   6
   5  11   0-2.05804 30.9373   4
   5  11   0 21.7514 22.1067   2
   5  11   0 54.8660 24.2869   6
   5  11   1 15.6828 28.4242   4
   5  11   1 6.67562 22.2038   2
   5  11   1 6.64019 22.2679   6
   5  11   2 176.144 30.4236   4
   5  11   2 248.349 25.2205   2
   5  11   2 194.476 28.6083   3
   5  11   2 166.144 23.8306   6
   5  11   3 8.41171 19.6264   2
   5  11   3 15.0725 26.2306   4
   5  11   3 22.1151 26.9717   3
   5  11   4 6.13549 25.5353   4
   5  11   4 23.2546 18.1627   2
   5  11   4 0.42569 27.2677   3
   5  11   5 1.53861 18.0917   2
   5  11   5 17.5485 26.3007   4
   5  11   5 30.7167 28.3699   3
   5  11   6 58.6011 27.6137   4
   5  11   6 64.0657 18.8866   2
   5  11   6 39.1366 30.9226   3
   5  12  -1 23.5508 28.0422   6
   5  12   0 35.3085 26.2394   6
   5  12   1 24.3418 24.7407   2
   5  12   2 422.760 34.2514   2
   5  12   3 24.2372 21.3812   2
   5  12   3-8.08384 33.3309   3
   5  12   4 38.0471 20.3699   2
[truncated: 110,642 more chars]
