# Supplementary material for: Poly[3-methyl­pyridinium [(μ2-di­hydrogen phosphito)bis(μ3-hydrogen phosphito)dizinc]]
Source: IUCrdata. 2024 Apr 26;9(Pt 4):x240345. doi: 10.1107/S2414314624003456 (PMC11074543; doi:10.1107/S2414314624003456)
Supplement: Supplementary file 2 [file x-09-x240345-Isup2.hkl]

data_I                                                                          
_shelx_title ' aber151_a.res in P-1'                                            
_shelx_refln_list_code          4                                               
_shelx_F_calc_maximum      205.09                                               
_exptl_crystal_F_000       464.00                                               
_reflns_d_resolution_high  0.7198                                               
                                                                                
loop_                                                                           
 _space_group_symop_operation_xyz                                               
 'x, y, z'                                                                      
 '-x, -y, -z'                                                                   
                                                                                
_cell_length_a     8.8428                                                       
_cell_length_b     9.2779                                                       
_cell_length_c     9.9343                                                       
_cell_angle_alpha  79.126                                                       
_cell_angle_beta   82.732                                                       
_cell_angle_gamma  67.279                                                       
                                                                                
_shelx_F_squared_multiplier     1.000                                           
                                                                                
loop_                                                                           
 _refln_index_h                                                                 
 _refln_index_k                                                                 
 _refln_index_l                                                                 
 _refln_F_squared_calc                                                          
 _refln_F_squared_meas                                                          
 _refln_F_squared_sigma                                                         
 _refln_observed_status                                                         
   1   0   0       1101.96       1498.50        81.31 o                         
   2   0   0       3144.61       3655.91        79.26 o                         
   3   0   0        929.01       1053.88        46.10 o                         
   4   0   0        590.74        573.35        17.23 o                         
   5   0   0        777.90        863.27        20.45 o                         
   6   0   0        643.47        610.90        34.36 o                         
   7   0   0        349.01        368.31        21.95 o                         
   8   0   0        189.82        201.69        15.03 o                         
   9   0   0         30.80         10.43        19.74 o                         
  10   0   0        789.37        826.65        58.40 o                         
 -10   1   0         63.42         92.02        87.60 o                         
  -9   1   0        303.79        234.52        42.18 o                         
  -8   1   0        144.76        169.63        15.87 o                         
  -7   1   0          6.97          0.68        12.14 o                         
  -6   1   0         57.31         57.43        10.56 o                         
  -5   1   0        733.81        754.91        28.01 o                         
  -4   1   0        732.13        843.20        20.53 o                         
  -3   1   0       7410.33       8298.89       166.45 o                         
  -2   1   0        795.37        887.12        19.26 o                         
  -1   1   0       5984.19       7570.15       466.73 o                         
   0   1   0      20706.23      23204.23       772.93 o                         
   1   1   0        323.67        262.28         9.71 o                         
   2   1   0       2815.59       3270.58        65.85 o                         
   3   1   0       1999.20       2483.74        48.18 o                         
   4   1   0          1.75          2.85         6.32 o                         
   5   1   0        452.61        534.68        13.15 o                         
   6   1   0        336.12        394.94        11.29 o                         
   7   1   0       1908.59       2054.31        52.68 o                         
   8   1   0        905.46        983.74        48.74 o                         
   9   1   0        659.88        738.69        50.84 o                         
  10   1   0        687.82        603.36        53.08 o                         
  -9   2   0        222.32        226.87        77.66 o                         
  -8   2   0          0.35          4.16        26.53 o                         
  -7   2   0        131.22        138.47        16.34 o                         
  -6   2   0       1343.05       1200.43        93.25 o                         
  -5   2   0        221.07        183.26        10.02 o                         
  -4   2   0       1427.66       1559.87        31.56 o                         
  -3   2   0       6279.55       6942.52       123.25 o                         
  -2   2   0        628.74        790.96        28.22 o                         
  -1   2   0       6543.67       6818.10       215.18 o                         
   0   2   0         61.61         21.54         7.89 o                         
   1   2   0       1300.34       1205.58        30.23 o                         
   2   2   0      42061.16      48185.08      1042.11 o                         
   3   2   0         31.71         24.45         4.73 o                         
   4   2   0         62.21         44.17         5.30 o                         
   5   2   0       2075.66       2171.30        47.55 o                         
   6   2   0       1307.26       1416.09        27.10 o                         
   7   2   0       3488.62       3762.22       125.38 o                         
   8   2   0        836.65        841.60        47.18 o                         
   9   2   0       1665.91       1807.67       124.77 o                         
  10   2   0        291.00        305.15        26.93 o                         
  11   2   0        197.61        154.39        59.08 o                         
  -9   3   0         61.79         15.02        88.63 o                         
  -8   3   0        549.69        598.49        92.89 o                         
  -7   3   0        196.32        178.17        19.62 o                         
  -6   3   0       1179.84       1134.12        59.67 o                         
  -5   3   0        143.76        120.82        11.24 o                         
  -4   3   0       1549.75       1542.60        41.38 o                         
  -3   3   0       4446.99       5098.05       111.65 o                         
  -2   3   0       1521.63       1506.58        42.35 o                         
  -1   3   0       9913.14      10098.56       202.70 o                         
   0   3   0       1445.40       1385.78        38.55 o                         
   1   3   0         66.83         64.93        12.32 o                         
   2   3   0       2175.89       2580.59        97.83 o                         
   3   3   0       1352.70       1287.04        35.28 o                         
   4   3   0        674.75        664.98        14.01 o                         
   5   3   0        183.02        171.38         6.75 o                         
   6   3   0       3876.40       4075.33        70.03 o                         
   7   3   0        737.46        774.55        20.76 o                         
   8   3   0        150.08        152.03        12.65 o                         
   9   3   0       1593.15       1843.34        80.07 o                         
  10   3   0        418.63        486.41        45.09 o                         
  11   3   0        499.92        397.19        50.69 o                         
  -8   4   0        155.58        143.12        68.58 o                         
  -7   4   0         27.56         26.84        25.49 o                         
  -6   4   0        314.31        320.07        19.88 o                         
  -5   4   0         34.29         29.74        16.04 o                         
  -4   4   0       2733.30       2877.11       174.96 o                         
  -3   4   0        747.91        725.27        20.85 o                         
  -2   4   0       1115.97       1178.13        28.36 o                         
  -1   4   0        220.46        195.33         9.33 o                         
   0   4   0          3.00          3.26         7.75 o                         
   1   4   0        609.86        639.05        28.48 o                         
   2   4   0        917.97        776.25        19.68 o                         
   3   4   0        468.88        536.89        24.66 o                         
   4   4   0        234.65        255.01         9.24 o                         
   5   4   0        453.91        444.31        14.28 o                         
   6   4   0       3734.59       3828.01        73.24 o                         
   7   4   0        564.95        575.10        13.32 o                         
   8   4   0       1251.96       1372.44        32.92 o                         
   9   4   0        764.77        847.26        40.10 o                         
  10   4   0        126.05        118.80        23.16 o                         
  11   4   0        303.65        263.74        39.14 o                         
  -7   5   0        868.70        669.69        80.48 o                         
  -6   5   0        695.02        606.26        52.03 o                         
  -5   5   0         23.81         15.08        19.48 o                         
  -4   5   0       1242.01       1291.59        52.42 o                         
  -3   5   0         15.30        -11.22        11.22 o                         
  -2   5   0         65.89         62.03         9.81 o                         
  -1   5   0        532.93        424.17        29.54 o                         
   0   5   0        199.08        157.14        12.86 o                         
   1   5   0         79.64         58.91         8.23 o                         
   2   5   0       1499.85       1458.30        37.72 o                         
   3   5   0       6448.81       6580.62       133.87 o                         
   4   5   0       2067.61       2043.57        40.63 o                         
   5   5   0        229.31        220.85         9.76 o                         
   6   5   0       1949.10       1948.56        44.26 o                         
   7   5   0         13.76          8.23        10.80 o                         
   8   5   0       1956.23       2068.06        50.54 o                         
   9   5   0          1.67          4.15        16.26 o                         
  10   5   0        145.76        133.30        30.03 o                         
  11   5   0         47.41          6.85        41.84 o                         
  -6   6   0        168.17        196.52        69.00 o                         
  -5   6   0         15.31        -14.47        20.26 o                         
  -4   6   0         15.40         25.65        14.88 o                         
  -3   6   0         20.32         19.23        12.77 o                         
  -2   6   0         28.91         16.11        11.05 o                         
  -1   6   0         19.22         18.63         9.76 o                         
   0   6   0        334.95        286.57        14.62 o                         
   1   6   0        549.92        514.34        17.77 o                         
   2   6   0         32.65         31.53         9.92 o                         
   3   6   0       6221.69       6317.18       120.67 o                         
   4   6   0       1960.51       1889.31        35.82 o                         
   5   6   0        463.15        453.21        12.94 o                         
   6   6   0        110.85         84.76         8.40 o                         
   7   6   0        267.13        228.81        11.72 o                         
   8   6   0        510.53        516.04        22.42 o                         
   9   6   0          1.08         14.64        21.07 o                         
  10   6   0         34.90         59.05        36.78 o                         
  11   6   0         95.73        102.92        42.57 o                         
  -5   7   0        250.32        296.38        77.92 o                         
  -4   7   0         23.67         37.88        21.89 o                         
  -3   7   0        274.99        313.47        26.32 o                         
  -2   7   0         31.88         22.17        13.01 o                         
  -1   7   0        239.76        246.97        13.85 o                         
   0   7   0       1898.18       2116.26       138.92 o                         
   1   7   0       2081.85       2040.69        77.58 o                         
   2   7   0        532.20        527.18        17.09 o                         
   3   7   0        708.23        635.22        17.55 o                         
   4   7   0         59.48         62.05         9.05 o                         
   5   7   0       1797.44       1774.10        76.57 o                         
   6   7   0         38.96         46.25        12.30 o                         
   7   7   0        139.64        124.41        10.57 o                         
   8   7   0          0.18          7.10        12.02 o                         
   9   7   0          6.03         -9.97        32.53 o                         
  10   7   0         38.70         50.84        52.30 o                         
  11   7   0        573.76        568.31        64.07 o                         
  -4   8   0          3.51        -28.13        76.02 o                         
  -3   8   0        226.41        306.46        25.02 o                         
  -2   8   0        302.05        390.80        42.55 o                         
  -1   8   0        578.35        669.25        39.00 o                         
   0   8   0        896.28        972.51        66.35 o                         
   1   8   0        250.37        254.47        15.65 o                         
   2   8   0       1495.44       1549.68        70.94 o                         
   3   8   0        305.84        286.36        14.64 o                         
   4   8   0        114.61        122.42        15.63 o                         
   5   8   0        977.01        974.15        58.34 o                         
   6   8   0        436.25        403.12        23.70 o                         
   7   8   0          9.58         18.11        10.53 o                         
   8   8   0        556.59        443.18        45.03 o                         
   9   8   0          0.39          5.77        29.38 o                         
  10   8   0        224.06        228.43        35.94 o                         
  11   8   0         98.29        134.84        57.46 o                         
  -3   9   0         19.47          6.25        85.53 o                         
  -2   9   0          0.66         48.35        24.74 o                         
  -1   9   0        878.35       1204.89       131.24 o                         
   0   9   0        300.44        341.55        49.71 o                         
   1   9   0        161.59        220.50        22.07 o                         
   2   9   0       1065.06       1312.56       153.81 o                         
   3   9   0        308.78        346.05        28.21 o                         
   4   9   0         58.91         38.71        14.23 o                         
   5   9   0          8.62         12.31        11.97 o                         
   6   9   0        116.51        100.77        25.55 o                         
   7   9   0         46.46         41.81        17.15 o                         
   8   9   0         73.73         39.83        28.57 o                         
   9   9   0        167.10        164.76        33.04 o                         
  10   9   0        352.11        259.00        59.13 o                         
  11   9   0         23.73         60.44        57.37 o                         
  -2  10   0         22.13          3.83        90.91 o                         
  -1  10   0        408.34        729.89        93.14 o                         
   0  10   0        245.97        367.21        58.80 o                         
   1  10   0        369.18        524.93        68.49 o                         
   2  10   0        124.40        157.59        26.05 o                         
   3  10   0          5.77         -7.85        17.52 o                         
   4  10   0        154.02        208.60        25.94 o                         
   5  10   0          4.98        -17.94        18.35 o                         
   6  10   0         36.13        -31.78        31.78 o                         
   7  10   0        116.94        128.75        31.83 o                         
   8  10   0         52.96         95.09        37.16 o                         
   9  10   0        371.29        335.44        56.46 o                         
  10  10   0        358.30        301.78        60.93 o                         
   0  11   0          0.05         34.30        37.76 o                         
   1  11   0        309.01        551.54        96.17 o                         
   2  11   0          0.19         19.65        36.13 o                         
   3  11   0         17.93         48.61        36.29 o                         
   4  11   0         40.19         49.80        36.60 o                         
   5  11   0         69.84         66.61        31.40 o                         
   6  11   0        133.58        109.75        36.72 o                         
   7  11   0        290.59        375.48        34.90 o                         
   8  11   0        111.18        138.38        41.90 o                         
   9  11   0        151.61        120.45        57.78 o                         
   2  12   0         18.91         49.99        57.43 o                         
   3  12   0          0.09         46.40        57.92 o                         
   4  12   0         28.32         42.88        58.39 o                         
   5  12   0         26.70         85.29        63.38 o                         
   6  12   0         36.57         48.97        65.93 o                         
   7  12   0         37.13         41.58        44.14 o                         
  -5 -12   1         20.95         56.89        67.73 o                         
  -8 -11   1          0.31        -13.95        57.73 o                         
  -7 -11   1        165.53        187.63        82.13 o                         
  -6 -11   1          0.31          9.47        37.81 o                         
  -5 -11   1        187.75        172.60        34.07 o                         
  -4 -11   1        235.22        310.60        51.96 o                         
  -3 -11   1         81.45        131.80        39.69 o                         
  -2 -11   1        279.70        490.96        87.38 o                         
  -1 -11   1         64.43        132.08        39.25 o                         
   0 -11   1         19.92         59.27        43.58 o                         
  -9 -10   1          2.63         60.24        55.78 o                         
  -8 -10   1         36.37         40.64        38.93 o                         
  -7 -10   1        235.48        210.60        60.28 o                         
  -6 -10   1        173.23        159.38        33.63 o                         
  -5 -10   1        917.39        874.58        47.40 o                         
  -4 -10   1        171.59        196.38        41.08 o                         
  -3 -10   1         76.35        101.25        23.38 o                         
  -2 -10   1        431.92        698.79        74.40 o                         
  -1 -10   1          0.02         44.10        23.18 o                         
   0 -10   1          4.77         57.36        24.88 o                         
   1 -10   1          0.51         67.22        26.74 o                         
 -10  -9   1        104.07         43.44        56.73 o                         
  -9  -9   1         17.95         11.75        34.56 o                         
  -8  -9   1        242.93        217.83        32.08 o                         
  -7  -9   1        261.74        188.28        40.78 o                         
  -6  -9   1        113.28         45.52        34.21 o                         
  -5  -9   1        690.10        781.64       122.28 o                         
  -4  -9   1          9.06         17.57        13.29 o                         
  -3  -9   1        123.56        123.73        15.54 o                         
  -2  -9   1         34.11         47.97        19.17 o                         
  -1  -9   1        243.43        318.08        50.02 o                         
   0  -9   1         17.79         17.25        21.53 o                         
   1  -9   1         24.69         65.04        23.48 o                         
   2  -9   1        571.60        752.98        88.73 o                         
   3  -9   1         55.30         11.32        85.44 o                         
 -10  -8   1        169.26        145.44        57.13 o                         
  -9  -8   1         11.69          7.10        31.97 o                         
  -8  -8   1        993.41       1100.68        69.31 o                         
  -7  -8   1          7.17          8.81        10.98 o                         
  -6  -8   1         42.64         27.87        10.70 o                         
  -5  -8   1         56.36         50.91        10.40 o                         
  -4  -8   1        269.03        273.33        22.81 o                         
  -3  -8   1        556.99        627.57        24.75 o                         
  -2  -8   1         51.58         59.78        25.22 o                         
  -1  -8   1         32.86         10.91        14.05 o                         
   0  -8   1          2.72         17.56        15.66 o                         
   1  -8   1         78.46         85.81        17.40 o                         
   2  -8   1        853.04       1050.31        98.47 o                         
   3  -8   1         95.10        109.86        24.23 o                         
   4  -8   1        188.29        216.24        33.62 o                         
 -11  -7   1        394.54        384.21        63.57 o                         
 -10  -7   1        389.04        331.52        45.92 o                         
  -9  -7   1         15.30         33.39        34.50 o                         
  -8  -7   1       1665.88       1658.10       193.31 o                         
  -7  -7   1        214.20        193.52        15.27 o                         
  -6  -7   1        178.62        163.68        11.07 o                         
  -5  -7   1          7.67          7.67         8.50 o                         
  -4  -7   1        135.30        116.59        13.21 o                         
  -3  -7   1          0.27         10.55         9.61 o                         
  -2  -7   1        113.06         99.14        11.84 o                         
  -1  -7   1       1157.06       1187.10        77.14 o                         
   0  -7   1        365.87        422.74        37.25 o                         
   1  -7   1          1.88         -1.97        12.58 o                         
   2  -7   1        322.64        325.29        28.98 o                         
   3  -7   1          0.11        -11.34        21.00 o                         
   4  -7   1       1207.80       1358.21       149.81 o                         
   5  -7   1          1.81         19.83        31.97 o                         
 -11  -6   1        793.69        747.25       181.70 o                         
 -10  -6   1         13.52         -4.83        33.37 o                         
  -9  -6   1        654.54        576.29        42.16 o                         
  -8  -6   1        379.63        404.31        29.08 o                         
  -7  -6   1          8.52          8.42         9.01 o                         
  -6  -6   1        127.02        102.41        12.53 o                         
  -5  -6   1         77.98         56.51         7.78 o                         
  -4  -6   1       1807.52       1729.75        32.61 o                         
  -3  -6   1       1974.47       1877.54        60.32 o                         
  -2  -6   1        271.44        240.79        11.60 o                         
  -1  -6   1        882.75        850.61        22.98 o                         
   0  -6   1        284.39        285.54        15.36 o                         
   1  -6   1       1050.39       1043.19        36.64 o                         
   2  -6   1        160.10        157.37        13.82 o                         
   3  -6   1        337.27        371.55        19.17 o                         
   4  -6   1        785.00        877.31        63.84 o                         
   5  -6   1         14.49        -39.87        39.87 o                         
   6  -6   1         23.50         19.92        29.94 o                         
 -11  -5   1        782.02        855.68       116.61 o                         
 -10  -5   1         40.11         40.05        31.46 o                         
  -9  -5   1        754.52        785.36        69.09 o                         
  -8  -5   1         47.26         44.89        14.27 o                         
  -7  -5   1       1210.91       1131.36        24.66 o                         
  -6  -5   1        349.05        289.25        16.75 o                         
  -5  -5   1        857.44        835.44        26.03 o                         
  -4  -5   1       1931.95       1901.96        40.58 o                         
  -3  -5   1       2003.15       1996.83        37.82 o                         
  -2  -5   1       3975.23       4145.12        92.08 o                         
  -1  -5   1       4256.86       4202.01        81.03 o                         
   0  -5   1        234.88        216.64        11.84 o                         
   1  -5   1       5015.76       5255.24       161.06 o                         
   2  -5   1        339.54        305.87        18.84 o                         
   3  -5   1        232.61        243.56        14.27 o                         
   4  -5   1         15.50         17.08        13.40 o                         
   5  -5   1         23.57         24.79        19.65 o                         
   6  -5   1         99.54         92.65        29.05 o                         
   7  -5   1        158.86        177.91       101.83 o                         
   8  -5   1          1.77         23.22        75.27 o                         
 -11  -4   1        480.88        458.92       114.89 o                         
 -10  -4   1         12.74          4.78        30.24 o                         
  -9  -4   1        467.15        494.43        34.12 o                         
  -8  -4   1         12.85         14.45        11.40 o                         
  -7  -4   1         19.56         24.19         9.08 o                         
  -6  -4   1          0.74         -2.75         6.94 o                         
  -5  -4   1          5.60          3.23         6.33 o                         
  -4  -4   1       4828.56       5055.37       109.62 o                         
  -3  -4   1         52.96         49.25         6.33 o                         
  -2  -4   1      16714.46      17012.84       320.35 o                         
  -1  -4   1       9608.90       9789.47       235.15 o                         
   0  -4   1        607.13        700.07        18.52 o                         
   1  -4   1       1192.43       1219.33        29.25 o                         
   2  -4   1          3.97          4.29         9.91 o                         
   3  -4   1        467.26        451.45        15.25 o                         
   4  -4   1        328.83        266.82        22.55 o                         
   5  -4   1         30.74        -10.31        22.17 o                         
   6  -4   1         83.55        119.61        25.37 o                         
   7  -4   1        123.67        115.16        40.24 o                         
   8  -4   1        250.11        294.33        68.83 o                         
 -11  -3   1        141.37        145.73        57.22 o                         
 -10  -3   1        182.35        165.16        24.80 o                         
  -9  -3   1         12.27         26.91        16.78 o                         
  -8  -3   1         58.13         45.61        11.43 o                         
  -7  -3   1        135.25        139.96         9.96 o                         
  -6  -3   1          0.34         -4.82         9.48 o                         
  -5  -3   1      17774.22      19608.11       365.75 o                         
  -4  -3   1       1738.14       1948.85        46.85 o                         
  -3  -3   1        348.92        287.98         9.90 o                         
  -2  -3   1       5756.66       5619.61       106.46 o                         
  -1  -3   1       2703.09       2814.63        71.55 o                         
   0  -3   1       7934.93       8621.91       204.84 o                         
   1  -3   1        692.65        863.70        24.23 o                         
   2  -3   1          0.13          3.12         9.76 o                         
   3  -3   1        304.53        335.81        24.86 o                         
   4  -3   1         21.79         13.86        10.15 o                         
   5  -3   1       1125.91       1126.22        29.16 o                         
   6  -3   1       2319.67       2661.16        72.66 o                         
   7  -3   1          3.34         -7.73        20.81 o                         
   8  -3   1        423.81        402.75        49.94 o                         
   9  -3   1        154.94         76.34        89.11 o                         
 -10  -2   1         96.52         92.67        28.45 o                         
  -9  -2   1          6.06        -16.69        19.81 o                         
  -8  -2   1        450.60        510.75        31.53 o                         
  -7  -2   1        323.53        338.69        10.82 o                         
  -6  -2   1          6.02          8.77         7.32 o                         
  -5  -2   1      14092.77      15485.33       290.21 o                         
  -4  -2   1       1213.54       1319.36        26.24 o                         
  -3  -2   1         64.63         37.35         5.12 o                         
  -2  -2   1      10766.35      11589.69       249.25 o                         
  -1  -2   1        119.60         95.16         7.40 o                         
   0  -2   1      33053.16      36955.13       871.67 o                         
   1  -2   1       4225.70       4790.35       183.40 o                         
   2  -2   1         45.56         24.51         8.21 o                         
   3  -2   1       1280.21       1384.83        29.80 o                         
   4  -2   1         59.25         53.62         8.64 o                         
   5  -2   1       1114.02       1148.74        31.38 o                         
   6  -2   1       2903.91       3329.35       122.11 o                         
   7  -2   1        374.12        390.43        21.23 o                         
   8  -2   1        666.08        628.22        37.70 o                         
   9  -2   1          0.20          6.30        36.55 o                         
 -10  -1   1         41.80         32.95        28.80 o                         
  -9  -1   1        149.64        159.02        21.74 o                         
  -8  -1   1        164.29        184.20        19.10 o                         
  -7  -1   1        738.91        782.55        28.86 o                         
  -6  -1   1       1116.77       1138.10        41.27 o                         
  -5  -1   1       4597.45       4972.34        93.87 o                         
  -4  -1   1        367.20        391.83         9.55 o                         
  -3  -1   1      20044.63      23433.70       438.08 o                         
  -2  -1   1        567.75        789.99        44.97 o                         
  -1  -1   1        750.21        953.07        20.18 o                         
   0  -1   1          0.50         12.88         5.50 o                         
   1  -1   1       2954.45       3219.31       111.75 o                         
   2  -1   1       1750.14       1532.96        35.83 o                         
   3  -1   1       2543.73       2529.67        56.27 o                         
   4  -1   1       3240.79       3390.28        69.58 o                         
   5  -1   1       1111.76       1075.66        23.34 o                         
   6  -1   1         33.96         30.38        10.91 o                         
   7  -1   1       3008.30       3074.31       195.93 o                         
   8  -1   1       1278.76       1168.95        64.81 o                         
   9  -1   1         67.84         80.12        42.06 o                         
  10  -1   1         79.69         81.51        49.53 o                         
 -10   0   1        135.71        159.07        45.70 o                         
  -9   0   1          4.89          5.68        31.50 o                         
  -8   0   1        656.32        684.59        31.08 o                         
  -7   0   1        249.17        229.64        11.92 o                         
  -6   0   1       4074.86       4230.70       159.61 o                         
  -5   0   1        290.39        245.38         9.25 o                         
  -4   0   1        405.06        453.22        11.84 o                         
  -3   0   1      14074.82      16543.27       358.05 o                         
  -2   0   1        214.59        231.36         8.23 o                         
  -1   0   1         10.38         20.57         4.85 o                         
   0   0   1        768.77       1150.41        33.28 o                         
   1   0   1        363.01        413.39        13.34 o                         
   2   0   1        179.37        341.82        53.28 o                         
   3   0   1         52.20         57.82         7.91 o                         
   4   0   1       4824.32       4694.76        95.37 o                         
   5   0   1       5064.81       5249.66       115.43 o                         
   6   0   1       1215.94       1183.97        43.66 o                         
   7   0   1       2429.43       2404.39       127.68 o                         
   8   0   1       1113.24       1075.75        45.14 o                         
   9   0   1         39.70         40.61        22.54 o                         
  10   0   1         40.09         13.99        42.25 o                         
 -10   1   1         87.51        110.76        90.25 o                         
  -9   1   1        811.12       1015.85       221.52 o                         
  -8   1   1       1467.72       1605.52       104.77 o                         
  -7   1   1        285.59        283.90        19.47 o                         
  -6   1   1        605.41        599.61        18.86 o                         
  -5   1   1        210.74        208.58        10.04 o                         
  -4   1   1        111.45        108.93         8.09 o                         
  -3   1   1       2506.73       3036.30        57.89 o                         
  -2   1   1       1309.50       1463.52        32.17 o                         
  -1   1   1       5157.75       6001.52       197.11 o                         
   0   1   1        554.38        740.78        70.87 o                         
   1   1   1       3352.49       3645.03        64.63 o                         
   2   1   1       8200.77       8634.48       152.34 o                         
   3   1   1        607.49        606.97        14.41 o                         
   4   1   1       2789.80       2573.09        46.76 o                         
   5   1   1       2278.79       2246.60        53.97 o                         
   6   1   1       4959.94       5073.19       108.24 o                         
   7   1   1        109.27         93.36         9.81 o                         
   8   1   1          4.15          9.40        13.13 o                         
   9   1   1         73.38         51.88        27.19 o                         
  10   1   1        110.26        107.67        26.35 o                         
  -9   2   1        984.39        826.40        91.58 o                         
  -8   2   1        461.25        471.40        27.33 o                         
  -7   2   1         22.81         25.00        15.99 o                         
  -6   2   1          4.41         13.32        11.32 o                         
  -5   2   1         77.46         62.30         9.50 o                         
  -4   2   1        172.89        159.43         8.72 o                         
  -3   2   1        381.85        420.62        11.12 o                         
  -2   2   1        805.87        819.61        16.44 o                         
  -1   2   1        957.64        801.41        21.05 o                         
   0   2   1         72.65         60.96         6.44 o                         
   1   2   1       9825.32      10249.37       335.50 o                         
   2   2   1       5764.96       5587.15       105.20 o                         
   3   2   1       3367.33       3304.51        59.23 o                         
   4   2   1        694.56        657.11        19.30 o                         
   5   2   1        506.73        568.05        12.31 o                         
   6   2   1       4403.95       4567.32       112.39 o                         
   7   2   1         55.10         48.43         9.14 o                         
   8   2   1        226.46        243.77        24.27 o                         
   9   2   1         73.34         55.73        16.57 o                         
  10   2   1         70.36         69.95        24.87 o                         
  11   2   1        301.71        206.82        55.41 o                         
  -8   3   1         50.95         49.31        30.25 o                         
  -7   3   1        893.73        762.87        47.37 o                         
  -6   3   1        107.59        115.95        12.70 o                         
  -5   3   1        480.45        403.63        23.80 o                         
  -4   3   1        263.87        218.86        14.70 o                         
  -3   3   1        184.47        168.01        11.33 o                         
  -2   3   1       5033.23       5481.92       103.47 o                         
  -1   3   1       7144.98       7196.25       144.66 o                         
   0   3   1        703.41        710.15        18.20 o                         
   1   3   1        210.49        136.42         8.75 o                         
   2   3   1        337.59        351.40         9.83 o                         
   3   3   1       6472.18       6699.88       107.74 o                         
   4   3   1       5286.34       5741.08        97.19 o                         
   5   3   1        470.89        506.95        11.32 o                         
   6   3   1         34.47         26.00         7.85 o                         
   7   3   1        152.57        141.25         9.93 o                         
   8   3   1        213.20        194.93        20.06 o                         
   9   3   1        806.87        926.49        31.37 o                         
  10   3   1          6.23         -0.75        23.20 o                         
  11   3   1        284.66        270.72        40.55 o                         
  -8   4   1         62.60         68.71        73.81 o                         
  -7   4   1        288.13        281.19        30.74 o                         
  -6   4   1        109.63         87.27        17.28 o                         
  -5   4   1        638.53        619.87        24.06 o                         
  -4   4   1       1472.62       1436.70        67.37 o                         
  -3   4   1        231.21        200.60        15.25 o                         
  -2   4   1       4411.19       4613.02        87.61 o                         
  -1   4   1       2130.53       2296.67        44.88 o                         
   0   4   1       1852.84       1582.90        31.47 o                         
   1   4   1        554.77        441.96        15.42 o                         
   2   4   1        322.98        324.34        10.21 o                         
   3   4   1       3229.41       3503.05        71.51 o                         
   4   4   1       1312.90       1276.28        25.74 o                         
   5   4   1          4.03          0.55         6.06 o                         
   6   4   1       2923.76       3000.90        57.25 o                         
   7   4   1         33.78         34.70         8.13 o                         
   8   4   1          8.99          0.66        10.57 o                         
   9   4   1        471.74        473.05        20.65 o                         
  10   4   1         44.18         33.50        22.23 o                         
  11   4   1        729.87        859.71        53.98 o                         
  -7   5   1         60.63         -1.89        68.89 o                         
  -6   5   1        118.27         92.97        24.20 o                         
  -5   5   1         90.01         76.36        14.42 o                         
  -4   5   1        638.67        602.93        33.71 o                         
  -3   5   1       1870.14       1826.56        51.05 o                         
  -2   5   1       3645.58       3552.25        80.28 o                         
  -1   5   1         12.21         12.46         8.03 o                         
   0   5   1       7285.84       7283.63       129.64 o                         
   1   5   1       4672.15       4367.64        78.55 o                         
   2   5   1         14.60         15.33         7.38 o                         
   3   5   1         80.56         57.29         7.05 o                         
   4   5   1        225.10        190.97        11.12 o                         
   5   5   1         19.32         14.66         7.91 o                         
   6   5   1        832.17        731.46        16.06 o                         
   7   5   1          1.59         10.67         8.29 o                         
   8   5   1       1154.40       1242.92        28.45 o                         
   9   5   1          3.87         -2.80        13.13 o                         
  10   5   1        291.99        310.74        47.37 o                         
  11   5   1        904.19       1074.94        65.38 o                         
  -6   6   1        442.54        360.80        73.78 o                         
  -5   6   1        101.64         45.49        21.60 o                         
  -4   6   1         42.86         46.17        14.62 o                         
  -3   6   1       1774.12       1772.27        94.15 o                         
  -2   6   1       1744.68       1681.64        75.16 o                         
  -1   6   1        470.74        388.79        14.95 o                         
   0   6   1       2411.07       2473.41        51.16 o                         
   1   6   1       1707.31       1684.99        32.26 o                         
   2   6   1        155.77        126.90         9.83 o                         
   3   6   1        110.21         90.59         8.69 o                         
   4   6   1          3.83          1.49         7.80 o                         
   5   6   1       1138.76       1027.42        22.72 o                         
   6   6   1         16.13         10.44         8.28 o                         
   7   6   1        598.39        551.42        24.07 o                         
   8   6   1       2677.12       2841.54       102.14 o                         
   9   6   1         47.38         36.77        14.56 o                         
  10   6   1        255.00        214.32        58.65 o                         
  11   6   1        136.82        150.33        76.64 o                         
  12   6   1         20.58         42.23        55.73 o                         
  -5   7   1        456.49        374.49        76.44 o                         
  -4   7   1        125.19        151.24        24.09 o                         
  -3   7   1        351.28        368.28        21.42 o                         
  -2   7   1         72.25         60.26        12.44 o                         
  -1   7   1       1145.10       1230.16        49.94 o                         
   0   7   1        596.29        537.53        23.24 o                         
   1   7   1          0.03         -6.56         9.91 o                         
   2   7   1        148.39        107.12        12.04 o                         
   3   7   1        199.78        156.79        10.43 o                         
   4   7   1        974.47        973.69        21.37 o                         
   5   7   1       3540.54       3637.87        93.15 o                         
   6   7   1          3.80          6.65        12.88 o                         
   7   7   1       1166.61       1139.06        41.87 o                         
   8   7   1        982.73        961.01        41.64 o                         
   9   7   1        263.60        246.28        17.93 o                         
  10   7   1        522.67        458.20        71.33 o                         
  11   7   1         26.99          2.98        47.59 o                         
  12   7   1          1.20        -15.36        54.44 o                         
  -4   8   1        594.43        619.20        91.93 o                         
  -3   8   1         35.39         45.37        20.52 o                         
  -2   8   1         14.74          9.02        24.65 o                         
  -1   8   1        438.97        488.06        32.18 o                         
   0   8   1        313.14        346.14        31.52 o                         
   1   8   1          1.04         10.12        13.30 o                         
   2   8   1        188.62        167.30        14.43 o                         
   3   8   1        136.11        119.97        11.68 o                         
   4   8   1        468.46        443.00        20.50 o                         
   5   8   1        368.45        381.22        23.42 o                         
   6   8   1        103.19         96.02        11.56 o                         
   7   8   1       1590.07       1665.67       101.16 o                         
   8   8   1         13.24         -5.29        14.16 o                         
   9   8   1        334.44        308.07        53.84 o                         
  10   8   1        491.33        586.35        53.75 o                         
  11   8   1          2.72         40.57        49.93 o                         
  -3   9   1         70.90         94.21        84.77 o                         
  -2   9   1          6.67         12.85        35.89 o                         
  -1   9   1         10.03         42.86        22.03 o                         
   0   9   1          1.55          3.67        20.60 o                         
   1   9   1          1.00          5.09        17.83 o                         
   2   9   1        232.69        253.44        29.30 o                         
   3   9   1         40.34         37.34        14.28 o                         
   4   9   1        189.82        200.57        15.49 o                         
   5   9   1        300.61        320.60        20.45 o                         
   6   9   1        788.65        895.34        47.87 o                         
   7   9   1       1572.28       1854.76       174.27 o                         
   8   9   1         24.43         36.86        15.78 o                         
   9   9   1         37.62         46.79        30.11 o                         
  10   9   1         39.00         64.24        39.12 o                         
  -2  10   1         29.80         75.18        88.39 o                         
  -1  10   1        152.62        233.79        68.89 o                         
   0  10   1         36.24         43.87        26.91 o                         
   1  10   1         48.06         74.64        26.14 o                         
   2  10   1          1.51         18.92        21.01 o                         
   3  10   1        235.91        259.76        26.91 o                         
   4  10   1        426.46        519.22        60.92 o                         
   5  10   1        177.88        214.87        16.47 o                         
   6  10   1        289.82        326.70        30.51 o                         
   7  10   1         64.55         62.39        25.77 o                         
   8  10   1         13.03         21.91        30.54 o                         
   9  10   1         10.73         26.48        37.78 o                         
   0  11   1          5.09         30.44        89.15 o                         
   1  11   1        169.82        299.98        40.40 o                         
   2  11   1         17.34         22.96        25.52 o                         
   3  11   1         69.20         74.62        26.61 o                         
   4  11   1        136.11        141.58        32.14 o                         
   5  11   1          1.14         22.21        33.23 o                         
   6  11   1         12.38         -5.77        48.76 o                         
   7  11   1        187.05        249.30        30.66 o                         
   8  11   1          3.74         48.02        37.92 o                         
   3  12   1         26.40         41.71        53.82 o                         
   4  12   1          0.78          2.45        56.08 o                         
   5  12   1         10.31         58.80        59.76 o                         
   6  12   1         10.60         54.10        59.39 o                         
   7  12   1        104.63         28.42        64.05 o                         
  -7 -11   2          0.89        -47.76        61.14 o                         
  -6 -11   2          6.08         -6.98        68.12 o                         
  -5 -11   2         32.88         81.94        42.21 o                         
  -4 -11   2          2.18         14.69        41.68 o                         
  -3 -11   2         99.37        228.18        50.62 o                         
  -2 -11   2         52.59         73.69        40.56 o                         
  -1 -11   2          8.80         66.76        46.15 o                         
   0 -11   2         33.46         43.89        46.47 o                         
  -8 -10   2        114.48        144.13        47.38 o                         
  -7 -10   2         73.24         49.62        42.05 o                         
  -6 -10   2         64.23         25.74        45.24 o                         
  -5 -10   2         55.20         65.19        34.77 o                         
  -4 -10   2         68.65         95.27        34.59 o                         
  -3 -10   2         62.77         63.10        33.97 o                         
  -2 -10   2        104.58        187.58        35.86 o                         
  -1 -10   2        278.25        321.38        54.43 o                         
   0 -10   2         29.31         43.71        37.17 o                         
   1 -10   2         20.09         65.06        38.54 o                         
   2 -10   2        228.97        379.03        48.14 o                         
  -9  -9   2        106.79        112.97        56.76 o                         
  -8  -9   2          0.02         27.86        32.99 o                         
  -7  -9   2         40.91         55.86        31.93 o                         
  -6  -9   2         16.21         13.17        36.57 o                         
  -5  -9   2        367.83        367.22        37.35 o                         
  -4  -9   2          2.52          1.21        16.18 o                         
  -3  -9   2        173.51        201.90        27.24 o                         
  -2  -9   2         21.89         36.80        18.60 o                         
  -1  -9   2        816.90       1023.98       107.83 o                         
   0  -9   2         93.20        127.64        22.86 o                         
   1  -9   2          0.32         30.92        29.09 o                         
   2  -9   2         11.26         34.03        25.53 o                         
   3  -9   2          7.83         10.36        41.33 o                         
 -10  -8   2         18.15        -59.69        59.69 o                         
  -9  -8   2          6.90         42.35        41.16 o                         
  -8  -8   2        112.73        126.50        39.90 o                         
  -7  -8   2        228.33        192.27        30.39 o                         
  -6  -8   2        381.07        386.73        25.53 o                         
  -5  -8   2        794.05        760.29        34.23 o                         
  -4  -8   2       1082.23       1243.73        75.69 o                         
  -3  -8   2        992.74       1031.94        62.68 o                         
  -2  -8   2          6.08         17.53        16.50 o                         
  -1  -8   2        313.70        353.56        43.39 o                         
   0  -8   2         22.65         13.03        19.26 o                         
   1  -8   2        281.50        331.05        33.27 o                         
   2  -8   2         21.11         24.24        21.86 o                         
   3  -8   2         62.84         95.41        24.60 o                         
   4  -8   2          1.19         51.89        34.82 o                         
 -10  -7   2         22.06         -5.21        38.31 o                         
  -9  -7   2        218.84        149.71        39.82 o                         
  -8  -7   2         30.01         85.28        33.57 o                         
  -7  -7   2       2172.30       2408.72       133.15 o                         
  -6  -7   2       1319.18       1317.18       107.07 o                         
  -5  -7   2        273.73        254.15        10.85 o                         
  -4  -7   2        985.53        931.75        33.03 o                         
  -3  -7   2       1328.68       1370.04        60.45 o                         
  -2  -7   2        216.54        220.58        17.39 o                         
  -1  -7   2         93.92         99.07        12.83 o                         
   0  -7   2         33.69         25.23        12.72 o                         
   1  -7   2        288.66        324.06        29.55 o                         
   2  -7   2         18.61          1.86        16.92 o                         
   3  -7   2         41.76         26.31        21.56 o                         
   4  -7   2        519.68        664.55        38.23 o                         
   5  -7   2         36.03         19.44        32.63 o                         
 -10  -6   2        477.30        465.49        41.06 o                         
  -9  -6   2        216.28        219.82        31.32 o                         
  -8  -6   2         58.29         77.24        16.96 o                         
  -7  -6   2        996.69       1159.14        81.80 o                         
  -6  -6   2       1520.74       1547.43        50.46 o                         
  -5  -6   2        953.77       1004.21        28.10 o                         
  -4  -6   2       1503.50       1506.55        31.51 o                         
  -3  -6   2        772.96        794.74        20.28 o                         
  -2  -6   2       2035.11       1993.99        68.15 o                         
  -1  -6   2        467.70        420.04        25.48 o                         
   0  -6   2        679.92        685.33        22.06 o                         
   1  -6   2        594.54        582.85        17.02 o                         
   2  -6   2        183.04        187.09        13.76 o                         
   3  -6   2         59.74         64.14        16.44 o                         
   4  -6   2        782.10        876.08        53.99 o                         
   5  -6   2          2.70        -20.28        22.48 o                         
   6  -6   2        224.16        251.92        31.42 o                         
 -11  -5   2        101.49        144.42        83.71 o                         
 -10  -5   2        431.36        450.57        39.49 o                         
  -9  -5   2        256.10        221.41        30.06 o                         
  -8  -5   2         12.35         19.62        16.90 o                         
  -7  -5   2       2068.13       2252.99        65.12 o                         
  -6  -5   2        291.75        281.28        10.22 o                         
  -5  -5   2       9029.73       9076.89       262.10 o                         
  -4  -5   2       2177.80       2228.12        53.93 o                         
  -3  -5   2         11.94         15.42         7.80 o                         
  -2  -5   2        193.25        188.61        14.51 o                         
  -1  -5   2        553.64        562.81        19.65 o                         
   0  -5   2        466.73        446.89        15.37 o                         
   1  -5   2       2608.05       2586.56        56.61 o                         
   2  -5   2          1.34         -5.00        10.39 o                         
   3  -5   2        677.24        703.52        20.19 o                         
   4  -5   2        106.83        106.30        15.95 o                         
   5  -5   2        532.20        525.81        59.63 o                         
   6  -5   2       1189.90       1363.82       186.35 o                         
   7  -5   2         27.66        144.86        71.51 o                         
   8  -5   2         14.20         90.16        78.42 o                         
 -10  -4   2        248.00        233.85        34.31 o                         
  -9  -4   2          8.49         15.63        20.23 o                         
  -8  -4   2       1200.80       1291.60        62.00 o                         
  -7  -4   2       1253.05       1307.26        50.24 o                         
  -6  -4   2         70.21         64.96         8.23 o                         
  -5  -4   2       2702.92       2874.81        51.98 o                         
  -4  -4   2       2252.46       2383.23        56.78 o                         
  -3  -4   2        204.73        173.64        16.60 o                         
  -2  -4   2        177.02        134.11         8.36 o                         
  -1  -4   2       1173.88       1269.31        29.48 o                         
   0  -4   2         62.80         77.47        10.73 o                         
   1  -4   2        361.55        344.62        16.50 o                         
   2  -4   2       3337.52       3267.86        72.39 o                         
   3  -4   2       4406.85       4467.87       177.01 o                         
   4  -4   2          0.37         -9.86        13.32 o                         
   5  -4   2        343.79        380.53        26.13 o                         
   6  -4   2        909.26       1117.54       144.61 o                         
   7  -4   2          7.74         89.80        65.73 o                         
   8  -4   2          0.38         33.08        70.27 o                         
 -10  -3   2        298.69        248.38        74.00 o                         
  -9  -3   2         70.66         65.49        17.42 o                         
  -8  -3   2        828.77        944.03        42.21 o                         
  -7  -3   2        226.80        237.59        14.75 o                         
  -6  -3   2         77.42         72.15         8.19 o                         
  -5  -3   2        520.74        582.05        16.02 o                         
  -4  -3   2        209.72        257.39        11.70 o                         
  -3  -3   2       1843.56       1821.48        45.99 o                         
  -2  -3   2        639.62        618.85        16.28 o                         
  -1  -3   2       1106.31       1103.68        22.48 o                         
   0  -3   2       2116.25       1843.61        46.27 o                         
   1  -3   2         60.12         55.65         9.25 o                         
   2  -3   2       8234.35       8257.29       245.70 o                         
   3  -3   2       5795.43       6148.92       163.24 o                         
   4  -3   2        361.90        348.08        14.65 o                         
   5  -3   2        761.89        755.91        31.81 o                         
   6  -3   2          0.21         -4.08        19.34 o                         
   7  -3   2         69.39         45.22        28.28 o                         
   8  -3   2         37.83         22.10        35.45 o                         
   9  -3   2         13.04         14.21        56.68 o                         
 -10  -2   2        419.77        355.05        45.83 o                         
  -9  -2   2          1.11         -1.98        20.22 o                         
  -8  -2   2        451.95        526.59        20.34 o                         
  -7  -2   2         34.37         33.86        12.21 o                         
  -6  -2   2       1036.71       1152.48        26.80 o                         
  -5  -2   2          7.03          7.64         6.86 o                         
  -4  -2   2        297.08        370.03        17.32 o                         
  -3  -2   2        426.04        492.41        28.06 o                         
  -2  -2   2          6.02          8.47         9.94 o                         
  -1  -2   2        159.87        138.75         8.60 o                         
   0  -2   2       7630.02       8015.78       171.41 o                         
   1  -2   2       2056.37       2298.89       129.44 o                         
   2  -2   2       1771.42       1925.55        68.31 o                         
   3  -2   2        702.73        748.65        65.40 o                         
   4  -2   2       2231.89       2197.98        69.85 o                         
   5  -2   2       2346.45       2221.65        72.33 o                         
   6  -2   2         79.08         65.87        14.88 o                         
   7  -2   2        142.44        135.55        18.84 o                         
   8  -2   2         52.28          8.43        22.08 o                         
   9  -2   2        315.60        284.77        39.47 o                         
 -10  -1   2        118.70        130.04        30.71 o                         
  -9  -1   2        336.11        418.82        68.88 o                         
  -8  -1   2        243.54        251.37        17.14 o                         
  -7  -1   2        235.71        261.01        11.60 o                         
  -6  -1   2        309.88        313.56        17.87 o                         
  -5  -1   2        418.49        449.57        16.00 o                         
  -4  -1   2       2103.95       2445.86        44.48 o                         
  -3  -1   2       3253.57       3540.91        89.03 o                         
  -2  -1   2        744.94        963.86        43.12 o                         
  -1  -1   2        148.52        197.04        13.02 o                         
   0  -1   2       1640.46       1797.07        53.51 o                         
   1  -1   2      10942.81      11922.26       323.48 o                         
   2  -1   2        527.91        562.41        48.82 o                         
   3  -1   2         62.22         30.23         9.19 o                         
   4  -1   2        650.94        618.93        29.08 o                         
   5  -1   2       1004.41        990.55        57.21 o                         
   6  -1   2         69.65         56.72        10.28 o                         
   7  -1   2        454.71        463.50        26.07 o                         
   8  -1   2         17.48         26.71        20.44 o                         
   9  -1   2        587.13        618.67        35.99 o                         
  10  -1   2         75.47         96.02        50.21 o                         
 -10   0   2        235.96        234.37        86.06 o                         
  -9   0   2         50.50         61.20        36.97 o                         
  -8   0   2         58.15         52.30        20.68 o                         
  -7   0   2        370.02        383.97        16.10 o                         
  -6   0   2       2829.83       3033.75       101.51 o                         
  -5   0   2        854.74        880.39        19.53 o                         
  -4   0   2       1292.53       1417.22        28.31 o                         
  -3   0   2       3713.53       4071.23        76.17 o                         
  -2   0   2       3537.10       4517.43        90.20 o                         
  -1   0   2       8867.86      11335.43       308.99 o                         
   0   0   2         13.12         20.18         4.82 o                         
   1   0   2       4182.56       4920.22       158.65 o                         
   2   0   2       2186.63       2705.23        94.87 o                         
   3   0   2        600.58        589.20        12.82 o                         
   4   0   2        753.13        669.89        15.42 o                         
   5   0   2        651.11        629.12        18.86 o                         
   6   0   2        165.32        163.12        13.87 o                         
   7   0   2         19.47         21.07        11.92 o                         
   8   0   2          5.46         15.10        16.21 o                         
   9   0   2       1631.24       1473.21        77.95 o                         
  10   0   2          0.53          6.48        43.92 o                         
 -10   1   2        291.69        267.81        92.07 o                         
  -9   1   2        137.71        111.00        53.43 o                         
  -8   1   2          7.00         10.17        24.08 o                         
  -7   1   2        144.12        110.33        12.15 o                         
  -6   1   2       1165.94       1217.99        36.53 o                         
  -5   1   2        434.66        465.20        16.95 o                         
  -4   1   2       3194.21       3366.45        68.38 o                         
  -3   1   2       1340.98       1450.19        32.75 o                         
  -2   1   2       4318.16       5211.27       130.86 o                         
  -1   1   2      18954.32      22097.12       700.89 o                         
   0   1   2          5.46         13.31         5.57 o                         
   1   1   2       3326.09       3527.15        71.15 o                         
   2   1   2          0.67          5.69         4.33 o                         
   3   1   2       1463.51       1595.75        29.40 o                         
   4   1   2       1779.11       1679.10        32.38 o                         
   5   1   2        236.23        221.11        12.49 o                         
   6   1   2       1839.91       1784.06        34.05 o                         
   7   1   2        117.86         93.33        10.89 o                         
   8   1   2        452.71        471.18        25.68 o                         
   9   1   2        953.55        918.60        55.96 o                         
  10   1   2         16.27         25.02        33.65 o                         
  -9   2   2         95.65        134.66        66.79 o                         
  -8   2   2        415.42        340.01        43.38 o                         
  -7   2   2       1335.61       1177.52       126.54 o                         
  -6   2   2         47.88         50.45        11.19 o                         
  -5   2   2       2676.50       2864.67        90.99 o                         
  -4   2   2       5717.38       6055.32       136.25 o                         
  -3   2   2         17.30         20.71         6.57 o                         
  -2   2   2       2703.89       3085.56        86.36 o                         
  -1   2   2       2337.76       3093.51       248.81 o                         
   0   2   2        434.03        363.18        10.39 o                         
   1   2   2       2277.28       2285.42        46.59 o                         
   2   2   2        273.48        256.31        10.74 o                         
   3   2   2        335.31        234.50         8.72 o                         
   4   2   2        979.89        911.16        20.62 o                         
   5   2   2        752.70        788.29        17.54 o                         
   6   2   2       9431.80       9499.97       153.00 o                         
   7   2   2        225.82        214.39        12.28 o                         
   8   2   2        258.16        250.11        16.12 o                         
   9   2   2         81.18         69.72        17.44 o                         
  10   2   2          2.31          9.27        24.58 o                         
  11   2   2        457.59        382.60       102.99 o                         
  -8   3   2        762.71        525.96        65.93 o                         
  -7   3   2       2074.83       1778.29        93.11 o                         
  -6   3   2         37.73         43.79        14.65 o                         
  -5   3   2       1522.35       1570.07        43.73 o                         
  -4   3   2       2895.99       3039.55        67.50 o                         
  -3   3   2        572.95        558.76        18.48 o                         
  -2   3   2       2617.65       2698.48        48.66 o                         
  -1   3   2         48.54         40.74         6.32 o                         
   0   3   2          8.84          9.32         5.79 o                         
   1   3   2       1689.35       1834.40        67.51 o                         
   2   3   2        314.66        294.35        11.40 o                         
   3   3   2       5233.70       4761.01        96.17 o                         
   4   3   2       1669.45       1634.16        33.25 o                         
   5   3   2       1087.69       1058.80        18.83 o                         
   6   3   2       5934.39       6144.89       127.18 o                         
   7   3   2        160.06        168.71        10.68 o                         
   8   3   2       1062.15       1052.12        54.08 o                         
   9   3   2         34.96         15.04        16.60 o                         
  10   3   2         51.44         54.65        23.74 o                         
  11   3   2         51.02         33.09        42.36 o                         
  -8   4   2        181.89        198.53        79.86 o                         
  -7   4   2        262.22        262.78        35.51 o                         
  -6   4   2        966.49        924.17        65.83 o                         
  -5   4   2       1579.34       1459.96        62.75 o                         
  -4   4   2        116.04        103.30         9.52 o                         
  -3   4   2        605.16        550.89        13.74 o                         
  -2   4   2        886.96        873.67        17.84 o                         
  -1   4   2        123.79        102.37         7.91 o                         
   0   4   2       2639.25       2472.99        54.37 o                         
   1   4   2        886.09       1054.27        39.10 o                         
   2   4   2       1637.23       1518.83        31.89 o                         
   3   4   2       4942.68       4807.32        97.55 o                         
   4   4   2        151.89        155.85         7.15 o                         
   5   4   2       4368.22       4393.97        71.48 o                         
   6   4   2        345.52        316.40        10.81 o                         
   7   4   2        134.11        138.00         8.96 o                         
   8   4   2       1842.30       1991.31        43.48 o                         
   9   4   2         20.53          6.56        17.67 o                         
  10   4   2         64.51         54.27        22.83 o                         
  11   4   2        134.07        106.08        36.98 o                         
  -7   5   2          2.38        -17.28        74.11 o                         
  -6   5   2        873.89       1052.78       171.93 o                         
  -5   5   2       1398.13       1337.50        98.72 o                         
  -4   5   2         31.04         19.08        10.60 o                         
  -3   5   2          3.01          5.18         9.14 o                         
  -2   5   2         26.60         26.95         8.36 o                         
  -1   5   2         32.64         30.15         7.84 o                         
   0   5   2       1006.38        916.40        21.26 o                         
   1   5   2         17.39          8.99         7.34 o                         
   2   5   2       3221.69       3048.62        55.08 o                         
   3   5   2        759.37        705.09        14.32 o                         
   4   5   2       3052.28       3064.84        55.49 o                         
   5   5   2       5554.67       5380.86       101.97 o                         
   6   5   2        391.08        336.79        11.52 o                         
   7   5   2         37.57         42.80         8.35 o                         
   8   5   2       1040.60       1044.79        30.60 o                         
   9   5   2         95.05         80.13        16.08 o                         
  10   5   2          4.32         13.34        24.99 o                         
  11   5   2        107.37        114.59        30.43 o                         
  12   5   2        303.12        323.57        62.61 o                         
  -6   6   2         14.07         65.82        73.56 o                         
  -5   6   2         45.37         24.88        54.84 o                         
  -4   6   2        365.11        285.69        20.37 o                         
  -3   6   2         17.56         17.35        11.44 o                         
  -2   6   2         58.29         35.06        10.70 o                         
  -1   6   2        183.91        183.56         9.66 o                         
   0   6   2        103.85         93.22        10.55 o                         
   1   6   2        649.15        582.08        14.79 o                         
   2   6   2       6976.65       6821.36       129.14 o                         
   3   6   2          6.57         10.41         7.32 o                         
   4   6   2       1263.40       1203.40        23.98 o                         
   5   6   2        484.10        481.98        13.44 o                         
   6   6   2         98.50         69.27         9.40 o                         
   7   6   2        173.92        168.36        10.30 o                         
   8   6   2          1.69          8.24         9.84 o                         
   9   6   2        251.17        218.24        14.62 o                         
  10   6   2          3.17         -0.96        17.90 o                         
  11   6   2        266.10        245.02        79.11 o                         
  12   6   2        581.65        500.73        66.70 o                         
  -5   7   2         81.78        148.66        74.76 o                         
  -4   7   2         16.62         43.96        55.54 o                         
  -3   7   2          2.75          9.74        14.33 o                         
  -2   7   2         62.53         58.51        11.86 o                         
  -1   7   2       1046.55       1071.39        74.51 o                         
   0   7   2        162.10        155.78        11.84 o                         
   1   7   2        577.21        531.75        17.48 o                         
   2   7   2       2194.83       2103.93        44.90 o                         
   3   7   2         71.29         51.21         9.13 o                         
   4   7   2        279.49        255.62        10.06 o                         
   5   7   2        217.40        212.94        10.12 o                         
   6   7   2        324.34        272.75        21.08 o                         
   7   7   2        427.15        344.50        18.71 o                         
   8   7   2         32.97         27.99        11.68 o                         
   9   7   2       1023.16        968.53        41.25 o                         
  10   7   2          1.08         -3.11        20.58 o                         
  11   7   2        628.19        450.57        55.94 o                         
  -4   8   2        314.89        140.67        83.91 o                         
  -3   8   2         42.21         27.91        35.65 o                         
  -2   8   2         15.55         21.63        17.59 o                         
  -1   8   2        560.11        604.44        31.05 o                         
   0   8   2         85.81         84.73        13.25 o                         
   1   8   2        299.94        300.49        18.47 o                         
   2   8   2         28.96         24.61        12.25 o                         
   3   8   2        210.74        166.69        11.43 o                         
   4   8   2        653.23        607.52        29.98 o                         
   5   8   2         35.19         48.75        11.49 o                         
   6   8   2         31.72         27.25        10.91 o                         
   7   8   2         14.92         29.70        15.36 o                         
   8   8   2        392.38        325.04        32.53 o                         
   9   8   2        432.43        378.20        31.62 o                         
  10   8   2          9.08         42.07        29.93 o                         
  -3   9   2         20.79         23.69        79.48 o                         
  -2   9   2        147.95        234.92        65.93 o                         
  -1   9   2         71.81         81.44        23.26 o                         
   0   9   2          5.80         23.46        21.47 o                         
   1   9   2        262.89        300.56        40.59 o                         
   2   9   2        566.25        569.22        43.75 o                         
   3   9   2         71.45         56.86        13.27 o                         
   4   9   2         11.48         10.91        11.98 o                         
   5   9   2        136.17        130.76        12.49 o                         
   6   9   2        251.76        260.97        26.95 o                         
   7   9   2        271.44        335.68        31.50 o                         
   8   9   2        298.89        324.08        41.22 o                         
   9   9   2          5.02         13.99        22.96 o                         
  10   9   2         50.20         54.28        60.65 o                         
  -2  10   2        381.85        305.49        93.46 o                         
  -1  10   2         34.30         41.38        37.95 o                         
   0  10   2          1.20         26.23        23.18 o                         
   1  10   2         20.57          0.31        24.63 o                         
   2  10   2          2.07          0.65        20.85 o                         
   3  10   2        201.77        231.90        30.48 o                         
   4  10   2        134.68        173.97        17.33 o                         
   5  10   2         47.91         22.28        16.15 o                         
   6  10   2         75.83         83.62        16.56 o                         
   7  10   2         21.60         38.44        18.90 o                         
   8  10   2        228.34        267.95        33.33 o                         
   9  10   2         46.02         51.42        57.29 o                         
   1  11   2         17.62         54.75        43.97 o                         
   2  11   2         52.70         74.81        26.97 o                         
   3  11   2         18.30          8.97        26.17 o                         
   4  11   2        128.18        188.63        25.56 o                         
   5  11   2        466.34        578.00        63.82 o                         
   6  11   2        133.84        183.64        28.18 o                         
   7  11   2        194.21        237.52        40.03 o                         
   8  11   2        124.93        167.96        56.27 o                         
   9  11   2         48.38         80.76        62.31 o                         
   3  12   2          9.74         -0.96        53.43 o                         
   4  12   2         62.97        112.71        45.85 o                         
   5  12   2        561.82       1021.15        82.73 o                         
   6  12   2         93.52        215.97        59.84 o                         
  -5 -11   3        112.63        163.04        88.88 o                         
  -7 -10   3         11.12         59.99        45.12 o                         
  -6 -10   3        182.01        179.52        66.60 o                         
  -5 -10   3        166.56        162.51        51.81 o                         
  -4 -10   3         82.53        127.55        45.35 o                         
  -3 -10   3         34.89         87.40        36.75 o                         
  -2 -10   3         24.39         79.73        37.89 o                         
  -1 -10   3        106.70        115.55        38.82 o                         
   0 -10   3         26.38         66.50        39.86 o                         
   1 -10   3         17.79        116.53        45.92 o                         
   2 -10   3         65.85        184.79        48.36 o                         
  -8  -9   3        380.15        281.83        63.54 o                         
  -7  -9   3        483.31        530.00        49.99 o                         
  -6  -9   3        438.48        414.92        45.51 o                         
  -5  -9   3        204.48        247.01        40.33 o                         
  -4  -9   3          2.15         -0.40        52.06 o                         
  -3  -9   3         17.53         41.05        31.17 o                         
  -2  -9   3          6.99         29.90        31.13 o                         
  -1  -9   3        537.29        731.98        72.81 o                         
   0  -9   3         21.75         59.34        22.30 o                         
   1  -9   3         53.30         41.82        24.56 o                         
   2  -9   3         87.94        162.52        28.22 o                         
   3  -9   3         13.45         33.61        43.72 o                         
  -9  -8   3        350.77        370.68       143.99 o                         
  -8  -8   3        298.97        325.26        97.78 o                         
  -7  -8   3        219.61        224.13        67.17 o                         
  -6  -8   3        312.65        272.33        40.52 o                         
  -5  -8   3         20.89         27.10        23.94 o                         
  -4  -8   3         43.51         29.21        15.30 o                         
  -3  -8   3          4.33          7.06        10.18 o                         
  -2  -8   3         22.29         45.28        15.00 o                         
  -1  -8   3        141.05        139.35        17.70 o                         
   0  -8   3        263.97        303.05        22.40 o                         
   1  -8   3       1401.08       1643.55       103.17 o                         
   2  -8   3        172.02        241.35        25.27 o                         
   3  -8   3          3.18          8.39        27.08 o                         
   4  -8   3        150.24        260.93        45.04 o                         
 -10  -7   3        379.02        419.02        53.11 o                         
  -9  -7   3        382.96        347.91        39.64 o                         
  -8  -7   3         10.92         37.93        30.78 o                         
  -7  -7   3         78.68         54.28        32.20 o                         
  -6  -7   3        357.97        193.78        50.84 o                         
  -5  -7   3        220.02        186.91        23.47 o                         
  -4  -7   3          2.04         -7.94        23.04 o                         
  -3  -7   3        215.28        162.93        14.61 o                         
  -2  -7   3        859.87        785.65        80.53 o                         
  -1  -7   3         12.45         -3.13        14.74 o                         
   0  -7   3        403.29        416.15        22.05 o                         
   1  -7   3       2838.22       3339.35       172.46 o                         
   2  -7   3         78.18        109.13        20.11 o                         
   3  -7   3        100.04         85.91        23.27 o                         
   4  -7   3         27.67         36.54        23.28 o                         
   5  -7   3          7.94         52.62        35.85 o                         
 -10  -6   3        113.43        126.16        39.80 o                         
  -9  -6   3         19.06         56.03        33.10 o                         
  -8  -6   3        824.01        874.92        49.67 o                         
  -7  -6   3          1.46         -2.73        11.87 o                         
  -6  -6   3        535.92        492.46        19.31 o                         
  -5  -6   3         60.44          9.03        18.89 o                         
  -4  -6   3         14.14          1.82        16.16 o                         
  -3  -6   3       1082.60        986.32        28.58 o                         
  -2  -6   3       2724.84       2628.43        96.16 o                         
  -1  -6   3         62.83         66.35        11.33 o                         
   0  -6   3        428.18        429.63        15.51 o                         
   1  -6   3        335.27        330.54        18.72 o                         
   2  -6   3        401.19        444.59        23.68 o                         
   3  -6   3       1107.25       1162.45        99.85 o                         
   4  -6   3         17.53         23.74        20.57 o                         
   5  -6   3        128.38        179.52        23.22 o                         
   6  -6   3          0.92         48.01        34.49 o                         
 -10  -5   3         58.87         61.15        37.82 o                         
  -9  -5   3         17.03         19.97        30.86 o                         
  -8  -5   3          4.02          6.18        16.44 o                         
  -7  -5   3        168.13        167.51        20.75 o                         
  -6  -5   3          2.00        -10.75        10.75 o                         
  -5  -5   3       1055.60       1009.39        26.05 o                         
  -4  -5   3         63.25         35.32        13.33 o                         
  -3  -5   3       1425.39       1532.55        52.79 o                         
  -2  -5   3       1243.43       1228.96        34.19 o                         
  -1  -5   3        739.09        666.92        26.59 o                         
   0  -5   3       1722.11       1703.78        58.17 o                         
   1  -5   3         42.49         26.15        10.23 o                         
   2  -5   3        186.56        167.85        11.83 o                         
   3  -5   3       1423.69       1624.69       116.74 o                         
   4  -5   3         45.52          6.92        18.70 o                         
   5  -5   3        185.52        187.64        28.60 o                         
   6  -5   3          5.37         27.50        35.07 o                         
   7  -5   3        124.48        216.21        76.03 o                         
 -10  -4   3         16.63         36.28        42.70 o                         
  -9  -4   3         85.19         61.40        30.27 o                         
  -8  -4   3        606.34        704.51        56.45 o                         
  -7  -4   3        186.58        185.11        14.22 o                         
  -6  -4   3        340.04        308.01        14.96 o                         
  -5  -4   3       1423.08       1453.08        31.41 o                         
  -4  -4   3       1328.74       1377.55        48.13 o                         
  -3  -4   3       2032.90       2165.13        70.36 o                         
  -2  -4   3        296.25        321.54        15.81 o                         
  -1  -4   3        708.77        681.79        16.06 o                         
   0  -4   3       2817.95       2813.40        97.98 o                         
   1  -4   3        246.54        211.76        21.22 o                         
   2  -4   3        151.64        120.29        10.60 o                         
   3  -4   3        130.59        133.39        13.95 o                         
   4  -4   3          6.48          2.68        17.50 o                         
   5  -4   3          7.26        -20.54        27.52 o                         
   6  -4   3         33.06          8.96        32.09 o                         
   7  -4   3        916.37       1093.59       164.05 o                         
   8  -4   3        103.48        134.57        75.52 o                         
 -10  -3   3         94.60         94.29        42.93 o                         
  -9  -3   3         31.32         33.80        25.16 o                         
  -8  -3   3        755.81        885.60        43.75 o                         
  -7  -3   3        171.40        202.32        13.44 o                         
  -6  -3   3       1679.58       1928.91        44.83 o                         
  -5  -3   3       2152.30       2308.97        50.66 o                         
  -4  -3   3       1446.27       1468.76        29.23 o                         
  -3  -3   3       2397.03       2547.05        81.10 o                         
  -2  -3   3        148.37        114.71        11.10 o                         
  -1  -3   3        503.75        550.13        15.06 o                         
   0  -3   3          7.20          0.33         7.19 o                         
   1  -3   3       1557.44       1606.82        50.41 o                         
   2  -3   3        410.85        461.62        57.77 o                         
   3  -3   3        676.68        806.79        46.59 o                         
   4  -3   3       2069.29       2197.09        53.60 o                         
   5  -3   3         21.14         16.23        14.98 o                         
   6  -3   3        177.86        178.89        30.68 o                         
   7  -3   3       1121.34       1109.18       121.25 o                         
   8  -3   3          7.16        -10.93        31.74 o                         
   9  -3   3        268.65        368.52        80.61 o                         
 -10  -2   3         18.02         -8.01        80.75 o                         
  -9  -2   3        607.98        557.17        68.43 o                         
  -8  -2   3        428.94        595.82        33.63 o                         
  -7  -2   3        780.81        877.13        37.45 o                         
  -6  -2   3       7329.88       8093.11       173.12 o                         
  -5  -2   3       1291.40       1517.47        33.76 o                         
  -4  -2   3         17.24         28.11         7.13 o                         
  -3  -2   3        614.10        621.40        18.98 o                         
  -2  -2   3        310.40        293.60        12.53 o                         
  -1  -2   3          6.45         -2.94         4.72 o                         
   0  -2   3        272.00        248.34        10.64 o                         
   1  -2   3         36.91         39.70         7.89 o                         
   2  -2   3         68.05         77.28         9.63 o                         
   3  -2   3         44.50         39.71         9.23 o                         
   4  -2   3       5014.58       5006.22       130.75 o                         
   5  -2   3       1289.77       1260.69        60.10 o                         
   6  -2   3         43.95         29.55        17.31 o                         
   7  -2   3        120.57         74.70        25.24 o                         
   8  -2   3        105.17         60.98        28.09 o                         
   9  -2   3        410.98        290.05        40.78 o                         
 -10  -1   3        316.06        321.40        89.15 o                         
  -9  -1   3       2115.40       2559.61       350.69 o                         
  -8  -1   3        311.33        339.68        16.12 o                         
  -7  -1   3        603.83        651.60        34.85 o                         
  -6  -1   3       3299.12       3603.34        68.40 o                         
  -5  -1   3        384.45        404.36        21.55 o                         
  -4  -1   3         49.24         62.74         7.69 o                         
  -3  -1   3        586.70        719.16        20.49 o                         
  -2  -1   3        211.09        307.45        12.71 o                         
  -1  -1   3         23.41         22.93         4.82 o                         
   0  -1   3          7.51          9.70         5.19 o                         
   1  -1   3       6366.10       6392.50       141.14 o                         
   2  -1   3        978.99        916.66        20.93 o                         
   3  -1   3         99.71         79.93         8.48 o                         
   4  -1   3       3200.06       3124.19        75.09 o                         
   5  -1   3       1121.27       1121.30        59.96 o                         
   6  -1   3       2707.39       2638.83       217.41 o                         
   7  -1   3        198.85        196.13        19.45 o                         
   8  -1   3        193.24        191.16        30.71 o                         
   9  -1   3         86.22         79.12        33.95 o                         
  10  -1   3          6.50         -1.88        45.24 o                         
 -10   0   3        166.71        117.54        88.61 o                         
  -9   0   3       1696.85       1593.67        87.61 o                         
  -8   0   3        124.82        127.88        29.43 o                         
  -7   0   3       2398.73       2526.41       190.20 o                         
  -6   0   3        446.48        450.04        13.88 o                         
  -5   0   3       1208.05       1257.00        60.97 o                         
  -4   0   3       1660.25       1785.41        37.39 o                         
  -3   0   3        426.78        519.09        23.36 o                         
  -2   0   3       2037.61       2421.81        49.42 o                         
  -1   0   3       3226.85       3716.14        74.68 o                         
   0   0   3       1540.30       1968.47        46.49 o                         
   1   0   3      22157.53      25998.93       700.40 o                         
   2   0   3       1715.64       1776.83        34.56 o                         
   3   0   3        982.67        875.23        17.66 o                         
   4   0   3        182.82        154.11         9.46 o                         
   5   0   3         40.18         18.99         8.26 o                         
   6   0   3       4076.92       3948.13       171.51 o                         
   7   0   3        142.67        118.55        14.04 o                         
   8   0   3        214.49        240.53        21.71 o                         
   9   0   3         42.12         46.04        24.16 o                         
  10   0   3         10.45         19.49        38.74 o                         
  -9   1   3        239.14        273.83        32.96 o                         
  -8   1   3        424.46        349.56        48.85 o                         
  -7   1   3       2818.20       3125.51       124.36 o                         
  -6   1   3        122.40        124.80        11.17 o                         
  -5   1   3        114.25        114.13         9.35 o                         
  -4   1   3       1012.46       1092.59        22.44 o                         
  -3   1   3         11.68         12.39         5.40 o                         
  -2   1   3        631.20        580.14        15.96 o                         
  -1   1   3         46.81         35.70         4.79 o                         
   0   1   3      12899.54      15135.61       303.67 o                         
   1   1   3       3296.40       3833.71        93.60 o                         
   2   1   3         15.49         22.32         6.51 o                         
   3   1   3       3575.33       3432.74        68.42 o                         
   4   1   3       1243.17       1231.02        26.69 o                         
   5   1   3         27.89         49.38         7.83 o                         
   6   1   3        268.71        257.78        12.73 o                         
   7   1   3       1204.94       1154.82        48.03 o                         
   8   1   3         15.03         26.70        18.26 o                         
   9   1   3        342.54        357.86        24.94 o                         
  10   1   3         76.17        129.00        35.04 o                         
  11   1   3        246.54        275.77        63.74 o                         
  -8   2   3         50.70         59.34        27.49 o                         
  -7   2   3        397.97        373.83        26.26 o                         
  -6   2   3        370.11        401.72        22.15 o                         
  -5   2   3         74.33         81.42         9.02 o                         
  -4   2   3         21.51         31.77         7.13 o                         
  -3   2   3        463.78        500.84        17.02 o                         
  -2   2   3       1214.14       1341.47        33.48 o                         
  -1   2   3       2082.32       2214.28       116.77 o                         
   0   2   3      20133.91      21750.80       570.76 o                         
   1   2   3       1801.67       1944.27        37.52 o                         
   2   2   3       2349.47       2188.69        42.09 o                         
   3   2   3       9970.39      10494.39       195.59 o                         
   4   2   3        151.30        143.33         8.25 o                         
   5   2   3        104.32         72.93         7.81 o                         
   6   2   3       1093.23       1119.32        34.16 o                         
   7   2   3       1000.63       1027.01        23.27 o                         
   8   2   3         13.97         19.11        14.30 o                         
   9   2   3          2.04          2.83        20.18 o                         
  10   2   3       1341.63       1521.17       110.94 o                         
  11   2   3        463.90        483.11        69.82 o                         
  -8   3   3          3.88        -11.86        65.08 o                         
  -7   3   3        152.72        150.43        30.59 o                         
  -6   3   3         88.93         81.62        13.68 o                         
  -5   3   3        160.26        152.50        11.24 o                         
  -4   3   3        207.41        225.15        14.02 o                         
  -3   3   3       4412.98       4703.94       103.35 o                         
  -2   3   3        716.76        678.93        17.85 o                         
  -1   3   3       1344.99       1508.71        69.01 o                         
   0   3   3        971.73        686.54        22.62 o                         
   1   3   3        825.03        856.10        24.01 o                         
   2   3   3       4538.03       4258.21        71.92 o                         
   3   3   3       1894.00       2045.28        44.67 o                         
   4   3   3        104.41         85.77         7.26 o                         
   5   3   3        152.62        119.40         7.14 o                         
   6   3   3        553.41        504.92        13.82 o                         
   7   3   3       3370.60       3472.74        67.27 o                         
   8   3   3        373.68        396.88        19.70 o                         
   9   3   3        712.66        829.71        41.88 o                         
  10   3   3        668.21        752.61        55.29 o                         
  11   3   3        181.55        215.58        44.34 o                         
  -7   4   3         18.73         14.90        33.02 o                         
  -6   4   3        587.69        586.52       104.61 o                         
  -5   4   3         12.19         13.49        12.78 o                         
  -4   4   3          2.64          0.54         7.89 o                         
  -3   4   3       3616.75       3769.64        83.35 o                         
  -2   4   3         40.21         42.96         9.53 o                         
  -1   4   3       1147.84       1062.95        29.96 o                         
   0   4   3        391.59        286.22        10.34 o                         
   1   4   3        540.69        421.24        18.60 o                         
   2   4   3       4279.87       4034.55        76.63 o                         
   3   4   3          6.85         18.29         6.52 o                         
   4   4   3        302.62        330.71        11.31 o                         
   5   4   3         11.05          4.44         6.96 o                         
   6   4   3       1999.40       1987.08        32.92 o                         
   7   4   3       2237.92       2279.67        40.81 o                         
   8   4   3       1337.71       1479.42        39.82 o                         
   9   4   3       1517.37       1595.18        71.39 o                         
  10   4   3        287.03        352.32        28.88 o                         
  11   4   3        117.50        124.99        43.11 o                         
  12   4   3        626.98        534.34        67.40 o                         
  -7   5   3         10.49        -62.28        82.35 o                         
  -6   5   3       1148.46       1346.29       304.02 o                         
  -5   5   3        545.32        587.96        47.42 o                         
  -4   5   3        158.14        136.82        13.85 o                         
  -3   5   3        640.76        602.41        27.17 o                         
  -2   5   3       1010.16        915.62        36.64 o                         
  -1   5   3       2177.89       1989.36        51.02 o                         
   0   5   3        385.58        354.10        11.15 o                         
   1   5   3        531.50        498.98        16.55 o                         
   2   5   3         57.82         29.52         6.90 o                         
   3   5   3        259.37        252.71         9.12 o                         
   4   5   3       1253.55       1150.95        24.04 o                         
   5   5   3        544.21        472.04        12.86 o                         
   6   5   3        489.01        437.62        11.29 o                         
   7   5   3        341.07        331.68        11.37 o                         
   8   5   3         48.69         40.49        10.50 o                         
   9   5   3       2844.10       3058.24       135.02 o                         
  10   5   3        251.96        294.42        30.57 o                         
  11   5   3        387.09        330.66        44.41 o                         
  12   5   3        135.76        148.15        54.03 o                         
  -6   6   3        233.77        178.41        78.16 o                         
  -5   6   3         52.07         13.45        32.92 o                         
  -4   6   3       1091.90       1260.17       309.85 o                         
  -3   6   3          8.49         11.64        16.78 o                         
  -2   6   3          6.54          8.01         8.46 o                         
  -1   6   3        358.35        324.92        11.58 o                         
   0   6   3        108.43         83.63         8.74 o                         
   1   6   3         18.09         18.25         8.68 o                         
   2   6   3       2164.05       1947.71        61.16 o                         
   3   6   3        488.03        451.92        11.18 o                         
   4   6   3        405.24        368.16        11.91 o                         
   5   6   3         27.36         19.94         7.82 o                         
   6   6   3        966.27        890.32        21.06 o                         
   7   6   3         59.08         47.01         9.60 o                         
   8   6   3       1466.06       1423.55        39.28 o                         
   9   6   3        854.67        840.27        26.80 o                         
  10   6   3        231.11        241.61        20.22 o                         
  11   6   3         84.97         47.47        34.04 o                         
  -5   7   3          1.52        -25.63        77.49 o                         
  -4   7   3        869.93        725.98        75.97 o                         
  -3   7   3         11.52        -45.06        46.27 o                         
  -2   7   3         58.37         39.22        11.27 o                         
  -1   7   3         21.66         28.03         9.64 o                         
   0   7   3         67.27         36.73        11.31 o                         
   1   7   3        164.13        155.65        11.20 o                         
   2   7   3       1987.11       1812.13        54.91 o                         
   3   7   3       1536.60       1433.25        36.27 o                         
   4   7   3       1946.94       1874.31        48.00 o                         
   5   7   3        576.12        512.48        19.85 o                         
   6   7   3       1607.94       1511.68        52.35 o                         
   7   7   3        210.09        182.27        14.76 o                         
   8   7   3        697.11        653.44        43.01 o                         
   9   7   3          2.04          3.39        15.11 o                         
  10   7   3         35.59         37.50        18.61 o                         
  -4   8   3         19.72         16.45        77.93 o                         
  -3   8   3          3.47         34.92        36.18 o                         
  -2   8   3         20.23         32.37        60.91 o                         
  -1   8   3         94.46        102.14        13.85 o                         
   0   8   3        584.48        552.41        43.59 o                         
   1   8   3        790.28        896.88        86.66 o                         
   2   8   3         65.76         61.88        10.43 o                         
   3   8   3       1257.23       1252.58        30.82 o                         
   4   8   3       1689.43       1719.05        59.32 o                         
   5   8   3        306.70        290.87        18.61 o                         
   6   8   3        143.00        151.48        13.48 o                         
   7   8   3         40.93         28.85        12.14 o                         
   8   8   3        111.58        100.00        16.61 o                         
   9   8   3         17.17         28.11        17.51 o                         
  10   8   3         62.98         33.06        25.81 o                         
  -4   9   3          2.11         18.75        52.08 o                         
  -3   9   3         66.13        109.02        43.32 o                         
  -2   9   3         15.45         20.76        28.25 o                         
  -1   9   3         40.55         38.95        26.93 o                         
   0   9   3       1240.95       1478.17       128.45 o                         
   1   9   3        661.10        705.30        78.04 o                         
   2   9   3        191.42        200.66        21.89 o                         
   3   9   3        295.18        248.10        12.40 o                         
   4   9   3        392.62        394.58        20.42 o                         
   5   9   3        646.26        664.50        35.27 o                         
   6   9   3        271.68        255.64        20.14 o                         
   7   9   3         97.40        103.37        21.24 o                         
   8   9   3          0.45          2.85        15.54 o                         
   9   9   3          5.49         68.57        25.92 o                         
  10   9   3         69.09        115.41        59.45 o                         
  -2  10   3         70.71        107.10        54.72 o                         
  -1  10   3         18.34         76.28        50.54 o                         
   0  10   3        433.68        551.40       103.79 o                         
   1  10   3        152.19        223.84        29.48 o                         
   2  10   3        756.55       1000.21        99.32 o                         
   3  10   3        276.43        306.54        44.85 o                         
   4  10   3        178.98        190.84        25.29 o                         
   5  10   3        398.86        430.84        35.75 o                         
   6  10   3        411.48        414.88        28.90 o                         
   7  10   3          7.25         13.76        17.76 o                         
   8  10   3        253.23        285.48        27.37 o                         
   9  10   3         44.60         53.43        20.89 o                         
  10  10   3        141.68        178.82        64.25 o                         
   1  11   3         92.25        133.25        44.50 o                         
   2  11   3        592.04        922.09        49.36 o                         
   3  11   3        136.54        196.62        25.98 o                         
   4  11   3         53.07         84.69        24.79 o                         
   5  11   3          0.73         21.83        24.56 o                         
   6  11   3        210.92        264.28        26.05 o                         
   7  11   3         50.63        111.48        24.01 o                         
   8  11   3         22.44         35.07        34.65 o                         
   9  11   3         46.28         97.04        60.53 o                         
   4  12   3         49.71        104.07        30.36 o                         
   5  12   3          5.99         28.03        43.47 o                         
   6  12   3          6.29        -51.16        54.36 o                         
  -5 -10   4         52.82         25.55        82.72 o                         
  -4 -10   4        754.27        679.07        93.45 o                         
  -3 -10   4         29.11         52.90        40.84 o                         
  -2 -10   4         20.01         47.56        40.61 o                         
  -1 -10   4        121.31        157.19        48.15 o                         
  -7  -9   4        269.63        232.26        66.68 o                         
  -6  -9   4          4.22         -6.90        45.71 o                         
  -5  -9   4         71.61         63.83        42.80 o                         
  -4  -9   4        321.22        257.44        63.56 o                         
  -3  -9   4         65.04        -13.64        59.21 o                         
  -2  -9   4        495.91        599.17        51.60 o                         
  -1  -9   4         40.44         48.69        33.97 o                         
   0  -9   4          1.63         10.15        35.50 o                         
   1  -9   4        132.17        170.90        39.14 o                         
   2  -9   4         77.39        153.54        46.47 o                         
  -8  -8   4          8.59         34.25        44.58 o                         
  -7  -8   4        165.33        137.59        46.79 o                         
  -6  -8   4         53.43         31.55        37.50 o                         
  -5  -8   4        446.98        553.60        60.79 o                         
  -4  -8   4        115.20        113.39        29.67 o                         
  -3  -8   4        166.44         81.01        46.43 o                         
  -2  -8   4       1570.25       1476.72        97.27 o                         
  -1  -8   4          5.85         -3.32        16.35 o                         
   0  -8   4         14.39         20.82        18.57 o                         
   1  -8   4          0.01          5.66        23.90 o                         
   2  -8   4          5.60         24.24        22.77 o                         
   3  -8   4         40.71         86.83        27.01 o                         
   4  -8   4          6.40         49.47        46.19 o                         
  -9  -7   4          0.68         10.19        40.39 o                         
  -8  -7   4        271.09        197.05        50.26 o                         
  -7  -7   4        348.73        282.80        32.85 o                         
  -6  -7   4          1.40         -0.66        33.42 o                         
  -5  -7   4       1013.35       1153.01        80.80 o                         
  -4  -7   4         15.00         18.80        24.93 o                         
  -3  -7   4        119.48        108.06        30.68 o                         
  -2  -7   4        131.41        105.27        13.92 o                         
  -1  -7   4        199.42        182.53        43.72 o                         
   0  -7   4         10.41        -12.80        15.99 o                         
   1  -7   4          6.91         22.25        18.29 o                         
   2  -7   4        245.61        260.39        22.31 o                         
   3  -7   4         75.27         77.66        23.27 o                         
   4  -7   4        124.97        161.96        26.68 o                         
   5  -7   4        420.82        527.69        50.77 o                         
 -10  -6   4        386.71        444.09        88.11 o                         
  -9  -6   4         76.15         77.42        37.60 o                         
  -8  -6   4       1199.46       1258.70       101.54 o                         
  -7  -6   4        185.64        151.92        28.24 o                         
  -6  -6   4         26.68         29.00        31.66 o                         
  -5  -6   4         80.43         58.44        39.98 o                         
  -4  -6   4        370.28        276.85        50.98 o                         
  -3  -6   4         17.43         29.89        22.02 o                         
  -2  -6   4        144.77        120.58        22.57 o                         
  -1  -6   4        125.89        108.98        15.00 o                         
   0  -6   4        295.93        288.38        16.61 o                         
   1  -6   4         21.90         30.88        13.68 o                         
   2  -6   4        890.40        901.91        54.13 o                         
   3  -6   4        453.96        516.80        68.95 o                         
   4  -6   4        188.98        217.32        27.66 o                         
   5  -6   4        118.99        165.67        27.50 o                         
   6  -6   4          4.67        -40.08        42.47 o                         
   7  -6   4        304.16        404.09        64.93 o                         
  -9  -5   4          5.27        -14.76        35.10 o                         
  -8  -5   4        792.76        854.75        52.23 o                         
  -7  -5   4          4.09         12.10        14.21 o                         
  -6  -5   4        452.06        406.61        34.48 o                         
  -5  -5   4        111.33        126.06        19.65 o                         
  -4  -5   4         16.52          2.02        19.08 o                         
  -3  -5   4          0.90         15.24        10.67 o                         
  -2  -5   4        378.79        355.07        17.08 o                         
  -1  -5   4       1575.17       1456.00        32.69 o                         
   0  -5   4        675.24        652.23        32.88 o                         
   1  -5   4        373.18        321.94        19.07 o                         
   2  -5   4        836.20        857.83        60.63 o                         
   3  -5   4         64.97         91.25        22.46 o                         
   4  -5   4        851.46        948.08       220.07 o                         
   5  -5   4         45.50         34.05        30.04 o                         
   6  -5   4         98.73        103.12        27.86 o                         
   7  -5   4        248.91        346.54        84.21 o                         
 -10  -4   4         65.10         80.03        51.13 o                         
  -9  -4   4        210.56        180.16        45.02 o                         
  -8  -4   4        428.61        450.98        39.77 o                         
  -7  -4   4         11.76         17.84        15.83 o                         
  -6  -4   4       1448.54       1468.91        39.28 o                         
  -5  -4   4         24.55         14.81         4.38 o                         
  -4  -4   4       1150.11       1118.59        32.45 o                         
  -3  -4   4       1594.49       1517.27        46.13 o                         
  -2  -4   4          4.37         10.39         9.65 o                         
  -1  -4   4       4009.96       4047.57        81.47 o                         
   0  -4   4       2144.02       2208.37        49.45 o                         
   1  -4   4        861.01        783.59        33.04 o                         
   2  -4   4         34.77         28.46        11.39 o                         
   3  -4   4        164.36        158.28        14.83 o                         
   4  -4   4        607.51        803.36        39.30 o                         
   5  -4   4        408.05        409.53        78.46 o                         
   6  -4   4          2.74        -22.35        27.76 o                         
   7  -4   4         65.43         94.41        45.21 o                         
   8  -4   4          3.87         37.40        80.60 o                         
 -10  -3   4        130.73        138.83        89.73 o                         
  -9  -3   4       1049.70       1095.36        93.04 o                         
  -8  -3   4        565.29        602.39        57.60 o                         
  -7  -3   4        150.44        181.59        15.35 o                         
  -6  -3   4          5.01          0.27         9.98 o                         
  -5  -3   4         32.60         30.13         5.79 o                         
  -4  -3   4       2362.92       2447.25        50.54 o                         
  -3  -3   4        854.06        825.33        25.03 o                         
  -2  -3   4       1888.14       1977.22        44.80 o                         
  -1  -3   4       2985.07       2913.86        65.74 o                         
   0  -3   4        869.61        861.06        20.28 o                         
   1  -3   4       7407.47       7630.84       183.59 o                         
   2  -3   4        382.75        340.44        15.65 o                         
   3  -3   4        197.02        172.25        12.54 o                         
   4  -3   4         72.05         69.84        15.54 o                         
   5  -3   4        124.84        150.02        21.37 o                         
   6  -3   4         24.31         33.60        22.76 o                         
   7  -3   4        494.26        430.94        37.50 o                         
   8  -3   4          0.36         -1.71        36.71 o                         
 -10  -2   4         83.96         16.28        89.49 o                         
  -9  -2   4        871.91        837.06        58.09 o                         
  -8  -2   4         14.42         25.62        15.95 o                         
  -7  -2   4          8.10         12.75        12.04 o                         
  -6  -2   4        247.29        263.56        13.17 o                         
  -5  -2   4        768.30        900.73        20.17 o                         
  -4  -2   4        946.60       1065.98        24.04 o                         
  -3  -2   4         86.03         74.53         7.96 o                         
  -2  -2   4       3552.00       3692.55        86.38 o                         
  -1  -2   4       5933.04       6268.23       145.27 o                         
   0  -2   4        145.95        161.80        11.55 o                         
   1  -2   4      10339.37      10835.88       257.36 o                         
   2  -2   4       1700.87       1660.67        38.18 o                         
   3  -2   4         39.42         37.27        10.08 o                         
   4  -2   4        780.70        783.56        24.99 o                         
   5  -2   4          0.07        -12.85        12.85 o                         
   6  -2   4        315.80        301.77        21.14 o                         
   7  -2   4          0.75          3.03        25.07 o                         
   8  -2   4        445.42        419.56        36.61 o                         
   9  -2   4        446.59        470.10        39.14 o                         
 -10  -1   4         12.04         70.46        89.19 o                         
  -9  -1   4         22.33        -24.27        42.62 o                         
  -8  -1   4         32.50         48.76        18.73 o                         
  -7  -1   4         39.34         41.25        12.25 o                         
  -6  -1   4        131.53        140.20        11.31 o                         
  -5  -1   4       8289.44       9662.46       195.85 o                         
  -4  -1   4       1561.81       1758.82        37.19 o                         
  -3  -1   4        147.55        144.34        10.61 o                         
  -2  -1   4       4055.71       4229.15        84.85 o                         
  -1  -1   4        305.90        273.43        17.92 o                         
   0  -1   4       4019.26       4544.90        90.21 o                         
   1  -1   4        117.25        148.24        11.75 o                         
   2  -1   4       1393.32       1423.23        30.19 o                         
   3  -1   4         58.94         54.38         9.36 o                         
   4  -1   4         37.62         23.63         8.88 o                         
   5  -1   4       2521.02       2489.44        49.60 o                         
   6  -1   4       2185.98       2116.81        93.68 o                         
   7  -1   4        296.02        277.84        25.88 o                         
   8  -1   4        576.92        557.43        34.57 o                         
   9  -1   4        665.07        510.42        74.27 o                         
  -9   0   4          1.78        -10.65        29.51 o                         
  -8   0   4         68.93         57.84        24.46 o                         
  -7   0   4        255.71        240.04        27.74 o                         
  -6   0   4          6.73          7.86        10.36 o                         
  -5   0   4       3395.42       3667.31        84.86 o                         
  -4   0   4       1659.55       1783.22        37.71 o                         
  -3   0   4       4071.97       5186.58        96.78 o                         
  -2   0   4       3407.92       3821.86        76.79 o                         
  -1   0   4        616.66        828.63        19.23 o                         
   0   0   4       3522.03       3652.72        68.72 o                         
   1   0   4        363.39        399.41        10.74 o                         
   2   0   4       1782.48       1873.84        38.97 o                         
   3   0   4        431.59        530.80        13.31 o                         
   4   0   4        397.16        425.16        13.07 o                         
   5   0   4       3088.91       2874.66        58.05 o                         
   6   0   4       3727.80       3587.15       118.12 o                         
   7   0   4        523.63        558.30        24.91 o                         
   8   0   4       1200.43       1294.49       122.16 o                         
   9   0   4         20.82          0.61        25.18 o                         
  10   0   4        394.01        329.34        62.57 o                         
  -9   1   4        173.23        234.48        38.04 o                         
  -8   1   4        732.06        590.06        51.13 o                         
  -7   1   4       1169.32        981.98        93.37 o                         
  -6   1   4        104.52         94.85        13.15 o                         
  -5   1   4         24.72         18.81         6.31 o                         
  -4   1   4        198.96        211.36        10.91 o                         
  -3   1   4      12823.27      14501.78       268.90 o                         
  -2   1   4        610.26        657.75        18.47 o                         
  -1   1   4         69.66         74.14         6.84 o                         
   0   1   4        536.47        810.64        27.29 o                         
   1   1   4        399.26        471.22        11.91 o                         
   2   1   4       2456.06       2690.78        52.14 o                         
   3   1   4       2666.64       2480.91        45.14 o                         
   4   1   4       1780.77       1795.87        35.53 o                         
   5   1   4       2023.42       1857.54        48.07 o                         
   6   1   4         47.04         54.73        10.19 o                         
   7   1   4       4682.23       4766.71       105.82 o                         
   8   1   4       1681.60       1769.71       133.86 o                         
   9   1   4        152.99        142.78        23.79 o                         
  10   1   4         73.85         93.99        35.97 o                         
  11   1   4        210.65        156.38        59.48 o                         
  -8   2   4        691.19        735.29       141.20 o                         
  -7   2   4          5.74         14.52        23.51 o                         
  -6   2   4       1025.86        885.02        34.67 o                         
  -5   2   4          9.64         12.73         8.63 o                         
  -4   2   4        133.03        112.89        11.62 o                         
  -3   2   4       2173.66       2123.40        44.03 o                         
  -2   2   4         40.53         62.51         9.58 o                         
  -1   2   4        325.92        452.71        32.71 o                         
   0   2   4       3202.42       3392.26        74.20 o                         
   1   2   4         11.15         16.07         5.08 o                         
   2   2   4       2541.03       2872.59        47.88 o                         
   3   2   4       1388.94       1329.07        23.28 o                         
   4   2   4       6611.62       6587.17       116.35 o                         
   5   2   4       1498.08       1332.78        28.71 o                         
   6   2   4       2296.83       2359.55        43.74 o                         
   7   2   4       3577.18       3419.22       146.62 o                         
   8   2   4       1630.74       1562.08       194.13 o                         
   9   2   4         89.89         85.12        21.29 o                         
  10   2   4         39.24         39.86        33.00 o                         
  11   2   4          0.05         14.05        55.28 o                         
  -8   3   4        341.38        369.10        77.94 o                         
  -7   3   4         13.07         18.87        30.38 o                         
  -6   3   4       1268.67       1257.28        71.76 o                         
  -5   3   4       1024.00       1002.16        90.06 o                         
  -4   3   4        110.30        106.27        11.25 o                         
  -3   3   4        700.93        707.49        23.01 o                         
  -2   3   4        481.61        494.18        15.70 o                         
  -1   3   4        683.55        766.64        23.74 o                         
   0   3   4       3074.12       3290.85        66.46 o                         
   1   3   4        369.56        377.82        18.34 o                         
   2   3   4       5076.05       5105.28        86.03 o                         
   3   3   4        180.56        212.48         8.13 o                         
   4   3   4       7796.52       7697.29       144.41 o                         
   5   3   4       2883.46       2830.15        53.00 o                         
   6   3   4       1098.82       1122.48        22.91 o                         
   7   3   4        232.28        226.78        15.65 o                         
   8   3   4         38.26         52.70        14.89 o                         
   9   3   4        559.35        619.44        37.61 o                         
  10   3   4         64.51         82.47        26.58 o                         
  11   3   4          0.63         24.57        43.02 o                         
  -7   4   4          7.54          8.26        67.07 o                         
  -6   4   4        226.12        223.92        22.12 o                         
  -5   4   4          3.76          0.87        16.36 o                         
  -4   4   4         49.94         45.86        11.92 o                         
  -3   4   4       2326.19       2342.44        48.83 o                         
  -2   4   4       1049.58        928.43        30.64 o                         
  -1   4   4       2809.34       2942.13       113.57 o                         
   0   4   4          2.79         -0.64         5.81 o                         
   1   4   4       1716.71       1602.18        31.15 o                         
   2   4   4       3520.54       3136.54        56.32 o                         
   3   4   4       1481.23       1443.46        28.99 o                         
   4   4   4       3849.69       3797.87        76.54 o                         
   5   4   4         80.40         54.14         7.89 o                         
   6   4   4        916.51        945.39        18.20 o                         
   7   4   4         40.67         27.88         9.63 o                         
   8   4   4        874.31        915.38        35.97 o                         
   9   4   4         16.92        -10.46        18.45 o                         
  10   4   4         57.03         60.45        26.47 o                         
  11   4   4        255.85        270.71        51.21 o                         
  -7   5   4        158.88        133.36        86.72 o                         
  -6   5   4         46.19         64.14        23.85 o                         
  -5   5   4          9.98         10.66        21.67 o                         
  -4   5   4         28.13         31.43        15.82 o                         
  -3   5   4         31.75         46.46        12.29 o                         
  -2   5   4       1653.54       1538.27        48.58 o                         
  -1   5   4       7419.02       7176.26       364.38 o                         
   0   5   4          9.77          1.15         6.77 o                         
   1   5   4        985.57        862.19        20.84 o                         
   2   5   4       3214.53       2988.64        60.10 o                         
   3   5   4       2096.13       2045.27        46.29 o                         
   4   5   4       2119.05       2087.01        40.86 o                         
   5   5   4        387.52        361.67         9.22 o                         
   6   5   4        256.48        246.50         9.31 o                         
   7   5   4        199.08        172.10        10.64 o                         
   8   5   4         32.81         25.69        14.82 o                         
   9   5   4        546.49        547.03        25.45 o                         
  10   5   4         34.08         43.50        19.09 o                         
  11   5   4        141.26        151.42        48.11 o                         
  -6   6   4         96.01         57.64        84.48 o                         
  -5   6   4        153.85        149.81        50.85 o                         
  -4   6   4        615.90        597.61       139.20 o                         
  -3   6   4         28.06         28.55        14.90 o                         
  -2   6   4        814.67        780.09        28.05 o                         
  -1   6   4       3072.28       2958.36        87.94 o                         
   0   6   4       2744.63       2311.22        73.60 o                         
   1   6   4       3100.66       2852.57        69.46 o                         
   2   6   4          0.29          0.61         7.69 o                         
   3   6   4        590.09        544.86        12.78 o                         
   4   6   4        215.31        171.53         8.47 o                         
   5   6   4         20.71         12.51         7.86 o                         
   6   6   4        536.84        422.77        18.37 o                         
   7   6   4         12.79          6.85         9.70 o                         
   8   6   4        327.47        277.91        17.07 o                         
   9   6   4        511.50        477.39        24.43 o                         
  10   6   4          8.31         12.65        18.80 o                         
  11   6   4        316.72        321.96        45.42 o                         
  -5   7   4        133.72        143.84        39.14 o                         
  -4   7   4        378.46        441.93        89.24 o                         
  -3   7   4        341.12        262.13        33.30 o                         
  -2   7   4        744.85        512.91        79.76 o                         
  -1   7   4         32.63         27.18         9.79 o                         
   0   7   4       3295.41       3081.90       133.65 o                         
   1   7   4       4245.64       3506.07       110.29 o                         
   2   7   4         40.45         31.48         8.27 o                         
   3   7   4         91.12         70.31         8.16 o                         
   4   7   4         65.81         60.44         9.02 o                         
   5   7   4        185.62        156.51        12.56 o                         
   6   7   4        389.86        332.03        14.79 o                         
   7   7   4         82.01         65.27        10.50 o                         
   8   7   4       1119.28       1090.19        63.92 o                         
   9   7   4          2.58         12.47        15.36 o                         
  10   7   4        466.17        498.01        39.67 o                         
  11   7   4        589.86        575.21        55.89 o                         
  -5   8   4         22.38         58.95        49.25 o                         
  -4   8   4         10.01         62.74        39.58 o                         
  -3   8   4        665.18        595.88        92.58 o                         
  -2   8   4        795.63        649.95        55.21 o                         
  -1   8   4         40.12         42.06        14.92 o                         
   0   8   4        572.77        504.32        19.93 o                         
   1   8   4       1477.03       1337.41        88.33 o                         
   2   8   4        507.78        500.43        39.24 o                         
   3   8   4          3.77          4.03         9.01 o                         
   4   8   4          0.97          5.39         9.19 o                         
   5   8   4        350.25        286.19        22.41 o                         
   6   8   4          1.20          2.89        10.77 o                         
   7   8   4        493.97        421.09        40.30 o                         
   8   8   4       2064.80       2072.04       118.86 o                         
   9   8   4         59.73         64.44        21.27 o                         
  10   8   4        416.96        430.40        34.06 o                         
  -4   9   4         34.07         61.55        52.33 o                         
  -3   9   4        281.09        290.93        67.88 o                         
  -2   9   4        155.58        148.16        40.34 o                         
  -1   9   4        216.93        274.22        42.56 o                         
   0   9   4         30.31         24.15        17.54 o                         
   1   9   4         79.15         59.30        18.69 o                         
   2   9   4         95.93         89.51        15.03 o                         
   3   9   4        133.53        102.17        13.35 o                         
   4   9   4        295.47        284.94        24.83 o                         
   5   9   4       1007.86       1161.08        71.44 o                         
   6   9   4        120.66        119.13        14.26 o                         
   7   9   4       1589.37       1785.83       237.18 o                         
   8   9   4        653.41        607.18        60.10 o                         
   9   9   4         29.13         33.57        23.90 o                         
  10   9   4        272.58        201.24        54.39 o                         
  -2  10   4         31.43         43.85        53.20 o                         
  -1  10   4        153.26        166.36        52.78 o                         
   0  10   4         17.72         28.41        32.03 o                         
   1  10   4         46.87         23.27        30.48 o                         
   2  10   4        163.41        217.54        49.40 o                         
   3  10   4        199.39        162.63        25.22 o                         
   4  10   4         94.37         70.11        17.45 o                         
   5  10   4        312.60        313.08        28.98 o                         
   6  10   4         60.56         65.62        19.35 o                         
   7  10   4        931.18       1070.10        97.94 o                         
   8  10   4          4.55         20.83        19.77 o                         
   9  10   4        128.52        161.55        24.12 o                         
  10  10   4        362.04        452.83        67.82 o                         
   1  11   4          0.86        -15.65        56.50 o                         
   2  11   4        205.99        415.22        50.65 o                         
   3  11   4          6.44         -6.30        24.99 o                         
   4  11   4         86.33         82.68        25.92 o                         
   5  11   4          2.87         15.76        24.14 o                         
   6  11   4        298.46        441.15        48.25 o                         
   7  11   4        320.13        433.70        54.53 o                         
   8  11   4        134.84        201.52        26.91 o                         
   9  11   4        104.20        105.85        51.30 o                         
   5  12   4         48.08        121.01        42.41 o                         
   6  12   4        132.13        158.67        45.21 o                         
  -6  -9   5          2.25         52.27        79.54 o                         
  -5  -9   5        120.14        157.32        71.74 o                         
  -4  -9   5         38.13         78.21        67.87 o                         
  -3  -9   5         44.93         12.99        65.65 o                         
  -2  -9   5        220.10        228.82        50.33 o                         
  -1  -9   5          1.87         34.15        37.66 o                         
   0  -9   5         36.47         36.11        39.00 o                         
   1  -9   5         57.40        139.73        48.98 o                         
  -7  -8   5         11.93          6.67        46.23 o                         
  -6  -8   5        123.78        125.55        42.80 o                         
  -5  -8   5        127.67        109.80        63.35 o                         
  -4  -8   5        459.65        539.96        50.27 o                         
  -3  -8   5        278.07        199.02        72.53 o                         
  -2  -8   5        251.46        194.06        54.29 o                         
  -1  -8   5        295.46        285.23        34.21 o                         
   0  -8   5         16.42         -8.59        32.42 o                         
   1  -8   5          0.13         23.10        31.46 o                         
   2  -8   5        275.71        342.69        37.06 o                         
   3  -8   5         36.45         73.55        47.79 o                         
  -9  -7   5        107.03         79.65        93.54 o                         
  -8  -7   5         15.65         17.61        40.29 o                         
  -7  -7   5         13.60         -5.18        47.06 o                         
  -6  -7   5        226.06        195.51        41.55 o                         
  -5  -7   5        375.84        374.21        44.37 o                         
  -4  -7   5         11.72         19.91        27.97 o                         
  -3  -7   5        154.77        126.38        17.69 o                         
  -2  -7   5        123.96        135.86        27.06 o                         
  -1  -7   5        502.03        374.07        60.50 o                         
   0  -7   5        696.32        640.67        32.70 o                         
   1  -7   5          0.18         18.38        18.51 o                         
   2  -7   5          8.80         25.14        21.27 o                         
   3  -7   5          8.61         21.28        25.51 o                         
   4  -7   5         45.24         73.65        29.90 o                         
  -9  -6   5        104.26         86.84        44.54 o                         
  -8  -6   5         90.52        140.77        51.54 o                         
  -7  -6   5         82.35         40.61        41.16 o                         
  -6  -6   5        164.74        136.82        36.09 o                         
  -5  -6   5        552.85        598.43        51.98 o                         
  -4  -6   5       1414.84       1457.08       103.71 o                         
  -3  -6   5       1420.76       1294.70       140.38 o                         
  -2  -6   5        276.89        261.66        20.24 o                         
  -1  -6   5        750.26        609.19        39.80 o                         
   0  -6   5        625.74        520.50        31.70 o                         
   1  -6   5        256.13        265.88        21.30 o                         
   2  -6   5        437.51        469.65        26.79 o                         
   3  -6   5         38.32         54.37        23.03 o                         
   4  -6   5          0.28         31.05        26.55 o                         
   5  -6   5         43.68         66.99        26.56 o                         
   6  -6   5         65.02         52.35        45.67 o                         
  -9  -5   5          0.88         12.24        55.61 o                         
  -8  -5   5         20.51         45.42        45.15 o                         
  -7  -5   5        960.75       1047.84        56.85 o                         
  -6  -5   5       1908.81       2004.21       153.54 o                         
  -5  -5   5        115.84        125.41        29.72 o                         
  -4  -5   5       3687.11       3846.60       197.08 o                         
  -3  -5   5       1058.06        982.57       106.94 o                         
  -2  -5   5         19.81         23.07        13.10 o                         
  -1  -5   5         80.17         72.15         8.58 o                         
   0  -5   5        139.90        122.46        11.61 o                         
   1  -5   5         17.24          8.82        13.50 o                         
   2  -5   5          9.88          3.48        15.13 o                         
   3  -5   5        127.74        109.41        17.95 o                         
   4  -5   5        629.96        732.23        55.33 o                         
   5  -5   5          0.34        -24.14        27.41 o                         
   6  -5   5        108.37        137.17        38.15 o                         
   7  -5   5        431.63        499.19        82.88 o                         
  -9  -4   5          4.59         80.74        83.11 o                         
  -8  -4   5         63.15         51.63        32.34 o                         
  -7  -4   5       1004.67       1162.11        73.46 o                         
  -6  -4   5       1599.24       1795.50        73.43 o                         
  -5  -4   5        909.76        814.98        31.21 o                         
  -4  -4   5       1632.55       1729.58        45.24 o                         
  -3  -4   5        387.50        401.84        17.78 o                         
  -2  -4   5        691.56        640.64        25.61 o                         
  -1  -4   5        410.45        382.45        14.14 o                         
   0  -4   5        625.31        591.32        15.66 o                         
   1  -4   5        419.58        372.48        15.82 o                         
   2  -4   5        101.96        110.67        16.52 o                         
   3  -4   5        373.68        390.27        27.06 o                         
   4  -4   5       2710.44       3042.88       353.60 o                         
   5  -4   5         18.92         44.07        28.69 o                         
   6  -4   5        332.17        363.53       100.38 o                         
   7  -4   5        154.88        116.18        45.47 o                         
 -10  -3   5        305.35        212.27       100.72 o                         
  -9  -3   5        400.71        374.58        51.15 o                         
  -8  -3   5         26.00         33.67        28.94 o                         
  -7  -3   5        555.09        676.03        27.61 o                         
  -6  -3   5         24.16         28.47        11.71 o                         
  -5  -3   5       4993.00       5024.10       160.35 o                         
  -4  -3   5       2413.65       2583.69        40.88 o                         
  -3  -3   5         17.12         34.53        14.12 o                         
  -2  -3   5        950.25        884.81        28.46 o                         
  -1  -3   5         24.92         80.37        23.83 o                         
   0  -3   5        362.71        359.23        11.79 o                         
   1  -3   5       3972.91       3811.49       135.62 o                         
   2  -3   5        234.29        192.86        12.94 o                         
   3  -3   5       2627.15       2423.87       132.36 o                         
   4  -3   5        624.51        734.77       108.97 o                         
   5  -3   5       1172.73       1322.17        91.08 o                         
   6  -3   5       1531.09       1874.13       134.60 o                         
   7  -3   5          5.35          6.11        26.65 o                         
   8  -3   5         68.24         45.99        40.88 o                         
 -10  -2   5         24.80         62.85        96.91 o                         
  -9  -2   5        164.20        163.65        47.07 o                         
  -8  -2   5       1096.98       1110.81        59.94 o                         
  -7  -2   5        442.46        553.79        20.16 o                         
  -6  -2   5         15.56          4.41        10.81 o                         
  -5  -2   5       1536.51       1711.46        34.77 o                         
  -4  -2   5       1090.99       1144.42        27.39 o                         
  -3  -2   5        231.80        246.93        14.97 o                         
  -2  -2   5         28.89         33.10         5.74 o                         
  -1  -2   5        142.12        143.69        13.36 o                         
   0  -2   5        700.06        735.69        16.49 o                         
   1  -2   5        894.64        874.60        22.06 o                         
   2  -2   5       3755.76       3674.42        75.36 o                         
   3  -2   5       4784.41       4609.52       129.06 o                         
   4  -2   5         68.13         59.72        12.35 o                         
   5  -2   5       1199.28       1288.04        53.01 o                         
   6  -2   5       2477.87       2834.29       271.91 o                         
   7  -2   5         45.96         54.71        26.04 o                         
   8  -2   5          1.94          3.12        39.78 o                         
   9  -2   5         13.65         30.45        47.98 o                         
  -9  -1   5        183.51        148.82        48.52 o                         
  -8  -1   5       1603.82       1759.79       245.79 o                         
  -7  -1   5        685.34        769.93        25.85 o                         
  -6  -1   5         60.96         65.12        11.13 o                         
  -5  -1   5        323.66        377.10        12.68 o                         
  -4  -1   5        640.12        701.13        19.48 o                         
  -3  -1   5        573.11        613.77        31.81 o                         
  -2  -1   5        272.92        266.59        11.12 o                         
  -1  -1   5        319.56        370.70        11.42 o                         
   0  -1   5       3502.59       3712.09        74.42 o                         
   1  -1   5         10.88         14.12         6.99 o                         
   2  -1   5       7549.57       7599.86       134.79 o                         
   3  -1   5       8206.91       8455.56       180.70 o                         
   4  -1   5        427.55        371.40        17.82 o                         
   5  -1   5       1648.05       1544.41       107.67 o                         
   6  -1   5         27.92         19.22        17.88 o                         
   7  -1   5        679.09        566.31        46.68 o                         
   8  -1   5         35.62         29.07        29.48 o                         
   9  -1   5          1.11          6.64        36.94 o                         
  -9   0   5          6.84         23.62        70.54 o                         
  -8   0   5        232.74        156.28        40.65 o                         
  -7   0   5          1.16         -0.97        17.50 o                         
  -6   0   5        963.03       1087.07        54.37 o                         
  -5   0   5       1504.29       1735.59        37.62 o                         
  -4   0   5         73.05         74.72         8.80 o                         
  -3   0   5        982.56       1295.25        37.03 o                         
  -2   0   5        402.17        417.51        14.98 o                         
  -1   0   5       1058.93       1139.22        20.26 o                         
   0   0   5       9049.36      10029.87       201.04 o                         
   1   0   5         78.82         93.96         6.68 o                         
   2   0   5       4656.19       5098.89        90.75 o                         
   3   0   5       1378.30       1472.84        28.17 o                         
   4   0   5       2433.83       2351.64        43.57 o                         
   5   0   5       1512.53       1439.18        40.76 o                         
   6   0   5        705.51        579.02        53.07 o                         
   7   0   5         36.78         -3.41        22.68 o                         
   8   0   5        406.38        319.55        39.25 o                         
   9   0   5        150.10        154.16        37.27 o                         
  10   0   5        590.60        593.65       104.06 o                         
  -8   1   5         11.94         11.61        31.12 o                         
  -7   1   5        160.06        174.08        24.19 o                         
  -6   1   5        174.46        154.80        14.50 o                         
  -5   1   5        138.07        123.48         9.33 o                         
  -4   1   5        243.93        252.08        12.10 o                         
  -3   1   5       6530.03       7818.91       167.28 o                         
  -2   1   5       1428.89       1708.88        31.29 o                         
  -1   1   5       2296.57       2882.09        83.97 o                         
   0   1   5       3185.05       3806.89       131.20 o                         
   1   1   5       1060.51       1226.46        22.15 o                         
   2   1   5       1476.63       1534.31        38.96 o                         
   3   1   5        446.03        388.91        19.00 o                         
   4   1   5       1889.26       1810.34        32.18 o                         
   5   1   5        999.76       1090.68        29.18 o                         
   6   1   5         10.63         -7.12        13.28 o                         
   7   1   5        450.52        454.71        22.47 o                         
   8   1   5          3.30         12.03        22.49 o                         
   9   1   5         90.30        120.52        24.23 o                         
  10   1   5        222.09        221.47        44.51 o                         
  11   1   5         36.71         68.17        58.96 o                         
  -8   2   5         21.36          8.90        34.98 o                         
  -7   2   5         68.69         51.07        30.15 o                         
  -6   2   5       1223.48        748.56       180.55 o                         
  -5   2   5        485.29        453.39        62.19 o                         
  -4   2   5        236.81        241.66        11.56 o                         
  -3   2   5       8638.35       9365.40       202.02 o                         
  -2   2   5        752.56        897.34        29.81 o                         
  -1   2   5      13569.08      16039.08       281.87 o                         
   0   2   5         32.00         35.92         5.98 o                         
   1   2   5        679.34        631.60        15.22 o                         
   2   2   5       1538.60       1621.86        37.33 o                         
   3   2   5       1202.89       1126.88        25.16 o                         
   4   2   5          0.27          0.43         7.63 o                         
   5   2   5        471.35        397.25        21.05 o                         
   6   2   5        140.37        128.41         9.76 o                         
   7   2   5        515.01        551.17        27.22 o                         
   8   2   5        111.14         95.94        21.85 o                         
   9   2   5        538.20        617.25        45.38 o                         
  10   2   5          8.72         32.47        38.80 o                         
  11   2   5        353.32        309.26        58.70 o                         
  -8   3   5          1.61         28.62        78.61 o                         
  -7   3   5         55.76         28.57        33.49 o                         
  -6   3   5       1825.27       1705.51       220.88 o                         
  -5   3   5        256.68        243.70        41.19 o                         
  -4   3   5        722.79        676.76        25.69 o                         
  -3   3   5       1752.86       1785.46        37.93 o                         
  -2   3   5       2138.90       2315.72        51.70 o                         
  -1   3   5      11234.35      11570.27       251.66 o                         
   0   3   5        750.56        853.29        17.03 o                         
   1   3   5          6.67          9.73         6.30 o                         
   2   3   5        609.24        679.85        24.06 o                         
   3   3   5         95.96         97.42         7.14 o                         
   4   3   5        977.02        976.94        20.92 o                         
   5   3   5        745.70        697.96        26.39 o                         
   6   3   5       1445.36       1395.35        33.92 o                         
   7   3   5         12.14          7.50        12.55 o                         
   8   3   5        243.72        277.53        18.26 o                         
   9   3   5       1135.41       1380.66        71.39 o                         
  10   3   5         10.68         35.93        37.50 o                         
  11   3   5        109.65        122.12        53.72 o                         
  -7   4   5        120.69        149.90        79.43 o                         
  -6   4   5         59.14         61.37        32.17 o                         
  -5   4   5       1377.96       1327.98       155.46 o                         
  -4   4   5       3993.08       4215.05       307.31 o                         
  -3   4   5        484.38        470.73        18.02 o                         
  -2   4   5        596.21        585.24        21.52 o                         
  -1   4   5       1922.39       2163.62        73.01 o                         
   0   4   5        102.81         81.65         7.97 o                         
   1   4   5        753.64        781.36        24.49 o                         
   2   4   5        236.12        226.22        11.92 o                         
   3   4   5       1756.09       1705.66        34.43 o                         
   4   4   5       1002.92        959.19        19.77 o                         
   5   4   5        432.76        408.68        14.10 o                         
   6   4   5       5419.98       5493.25        94.79 o                         
   7   4   5        456.09        413.34        23.61 o                         
   8   4   5        960.12        994.52        35.25 o                         
   9   4   5        411.12        411.93        25.26 o                         
  10   4   5         36.95         71.46        28.74 o                         
  -6   5   5          2.61         47.42        68.45 o                         
  -5   5   5        952.92        971.48       103.64 o                         
  -4   5   5       3433.60       3527.33       330.58 o                         
  -3   5   5        525.35        479.70        23.87 o                         
  -2   5   5        117.83        132.35        17.23 o                         
  -1   5   5          4.47        -13.29        13.29 o                         
   0   5   5        180.85        125.01         7.43 o                         
   1   5   5       1503.58       1380.82        31.77 o                         
   2   5   5        108.74         87.34         7.31 o                         
   3   5   5       5799.94       5690.85       106.92 o                         
   4   5   5        170.64        145.77        10.55 o                         
   5   5   5       2168.06       2068.31        39.00 o                         
   6   5   5       3715.01       3631.53        78.12 o                         
   7   5   5        600.23        555.63        21.65 o                         
   8   5   5       1332.21       1272.30        44.62 o                         
   9   5   5         16.97          9.39        16.82 o                         
  10   5   5        168.45        159.68        21.22 o                         
  -6   6   5         38.40         55.05        89.62 o                         
  -5   6   5        226.98        166.82        33.70 o                         
  -4   6   5         44.71         38.56        23.29 o                         
  -3   6   5       1177.35       1184.08       124.24 o                         
  -2   6   5        421.57        398.30        20.02 o                         
  -1   6   5        211.25        236.46        23.30 o                         
   0   6   5        438.34        291.35        16.37 o                         
   1   6   5         89.51         87.88         8.42 o                         
   2   6   5       1053.29        902.79        35.70 o                         
   3   6   5       3081.05       2750.32        61.53 o                         
   4   6   5         21.83         17.66        10.99 o                         
   5   6   5       3195.82       3025.56        63.44 o                         
   6   6   5        133.02        107.72         8.44 o                         
   7   6   5        253.47        203.84        12.29 o                         
   8   6   5       1656.07       1657.96        64.77 o                         
   9   6   5          6.06         15.56        16.12 o                         
  10   6   5          1.64         -3.69        22.74 o                         
  11   6   5         18.94         66.38        42.08 o                         
  -5   7   5        177.29        101.47        86.21 o                         
  -4   7   5         97.90         67.67        34.56 o                         
  -3   7   5        100.34        118.86        25.30 o                         
  -2   7   5        223.39        178.19        23.22 o                         
  -1   7   5          0.92          5.04        19.69 o                         
   0   7   5        912.91        727.16        36.53 o                         
   1   7   5        219.42        209.77        21.15 o                         
   2   7   5       2361.08       2310.69        87.76 o                         
   3   7   5        196.12        160.30         9.89 o                         
   4   7   5        750.02        746.88        26.67 o                         
   5   7   5       3766.42       4048.93       126.07 o                         
   6   7   5         37.90         28.94        10.51 o                         
   7   7   5       1404.82       1320.07        44.21 o                         
   8   7   5        544.35        452.49        24.44 o                         
   9   7   5        199.54        180.32        21.97 o                         
  10   7   5         31.96         26.43        27.08 o                         
  11   7   5        149.63        181.99        45.66 o                         
  -4   8   5         80.23         46.19        40.31 o                         
  -3   8   5        126.78        161.82        37.92 o                         
  -2   8   5         30.56         28.27        33.30 o                         
  -1   8   5         53.88         40.65        29.97 o                         
   0   8   5        105.88         88.38        14.22 o                         
   1   8   5        100.87         86.33        14.57 o                         
   2   8   5       2654.24       2861.73       137.08 o                         
   3   8   5          5.20          7.59        10.40 o                         
   4   8   5        654.75        650.47        17.15 o                         
   5   8   5       1090.07        975.98        69.38 o                         
   6   8   5         43.07         29.55        12.38 o                         
   7   8   5        603.74        515.83        30.40 o                         
   8   8   5        118.72        114.42        18.90 o                         
   9   8   5        167.08        145.40        23.05 o                         
  10   8   5          0.98         29.67        28.78 o                         
  11   8   5         48.20         54.06        43.34 o                         
  -4   9   5          2.20        -10.10        52.04 o                         
  -3   9   5         62.72        110.03        50.58 o                         
  -2   9   5          1.65          2.47        46.81 o                         
  -1   9   5        244.85        289.48        60.44 o                         
   0   9   5         41.68         59.06        36.48 o                         
   1   9   5        262.66        251.81        38.16 o                         
   2   9   5        703.42        769.10        69.87 o                         
   3   9   5          8.64         12.78        14.18 o                         
   4   9   5        503.63        483.27        27.18 o                         
   5   9   5         36.96         32.51        12.49 o                         
   6   9   5        175.10        178.47        18.86 o                         
   7   9   5         98.35        110.88        21.23 o                         
   8   9   5        115.92        118.14        23.18 o                         
   9   9   5         96.09         84.33        24.84 o                         
  10   9   5          8.12         21.17        30.71 o                         
  -1  10   5        773.53        818.60        73.33 o                         
   0  10   5        137.45        142.63        50.93 o                         
   1  10   5         42.62         34.40        31.41 o                         
   2  10   5          6.08        -12.77        20.04 o                         
   3  10   5         62.94         61.23        25.74 o                         
   4  10   5        513.69        558.74        37.64 o                         
   5  10   5         72.26         74.60        21.42 o                         
   6  10   5         17.31         31.03        19.41 o                         
   7  10   5          5.25         14.53        22.14 o                         
   8  10   5          7.78         11.03        20.76 o                         
   9  10   5         55.56         76.36        30.70 o                         
  10  10   5        202.72        230.63        37.94 o                         
   2  11   5         19.30         12.18        43.44 o                         
   3  11   5          8.41        -21.23        69.20 o                         
   4  11   5         27.83         44.12        25.12 o                         
   5  11   5          1.70         26.18        24.73 o                         
   6  11   5        132.21        208.89        27.07 o                         
   7  11   5        217.53        327.67        32.55 o                         
   9  11   5         16.70         -2.74        43.86 o                         
   5  12   5         25.22         40.87        49.33 o                         
   6  12   5         98.93        137.92        52.13 o                         
  -6  -8   6        147.92        264.50        84.52 o                         
  -5  -8   6        254.00        317.14        58.04 o                         
  -4  -8   6        158.52        223.60        39.94 o                         
  -3  -8   6        105.21        179.18        37.70 o                         
  -2  -8   6         94.55         19.43        57.11 o                         
  -1  -8   6         67.62         57.34        58.08 o                         
   0  -8   6         26.34         29.28        33.83 o                         
   1  -8   6          5.05         50.99        42.04 o                         
  -8  -7   6        318.94        368.08        95.96 o                         
  -7  -7   6        184.18        157.56        58.83 o                         
  -6  -7   6        839.69        927.91        89.20 o                         
  -5  -7   6        191.90        254.80        47.81 o                         
  -4  -7   6        139.09         98.49        32.21 o                         
  -3  -7   6        127.50        142.39        31.55 o                         
  -2  -7   6          2.01         14.66        29.95 o                         
  -1  -7   6       1108.53        914.21       111.08 o                         
   0  -7   6          4.95          2.26        76.13 o                         
   1  -7   6        251.02        263.39        38.96 o                         
   2  -7   6        559.89        725.52        48.34 o                         
   3  -7   6         17.86         11.94        41.48 o                         
  -8  -6   6         83.41         70.31        60.88 o                         
  -7  -6   6        426.33        393.59        52.50 o                         
  -6  -6   6        454.74        446.16        37.22 o                         
  -5  -6   6          2.04         30.85        30.15 o                         
  -4  -6   6        105.56        103.13        38.06 o                         
  -3  -6   6          5.24          8.51        15.62 o                         
  -2  -6   6         31.06         19.62        17.21 o                         
  -1  -6   6        454.92        409.70        48.85 o                         
   0  -6   6        409.21        351.06        21.70 o                         
   1  -6   6       1486.36       1836.24       149.19 o                         
   2  -6   6        316.47        333.07        26.18 o                         
   3  -6   6        223.60        303.14        25.47 o                         
   4  -6   6        645.34        758.28        66.40 o                         
   5  -6   6         28.30         50.09        45.52 o                         
  -8  -5   6         74.57         98.87        47.25 o                         
  -7  -5   6         35.21         36.18        33.61 o                         
  -6  -5   6          3.51         -0.87        28.30 o                         
  -5  -5   6        266.91        267.20        29.28 o                         
  -4  -5   6          1.11         11.51        32.40 o                         
  -3  -5   6        171.79        131.02        37.20 o                         
  -2  -5   6        955.22        860.94        81.24 o                         
  -1  -5   6        192.42        143.45        18.48 o                         
   0  -5   6        245.54        219.30        17.27 o                         
   1  -5   6       4130.50       3722.17       450.04 o                         
   2  -5   6         14.10         -4.27        21.35 o                         
   3  -5   6        700.77        615.86        32.94 o                         
   4  -5   6        358.56        441.09        60.99 o                         
   5  -5   6          6.97         21.86        28.30 o                         
   6  -5   6         84.68        117.81        74.95 o                         
  -9  -4   6         31.02         41.42        95.22 o                         
  -8  -4   6        413.33        362.41        50.97 o                         
  -7  -4   6          3.01        -11.00        30.12 o                         
  -6  -4   6         25.19         -9.28        25.60 o                         
  -5  -4   6          2.51         -1.02        27.56 o                         
  -4  -4   6         33.20         19.46        23.32 o                         
  -3  -4   6        605.00        603.47        31.14 o                         
  -2  -4   6       4376.74       4158.16       294.53 o                         
  -1  -4   6         85.93         58.44         9.53 o                         
   0  -4   6        657.32        596.21        21.85 o                         
   1  -4   6       1082.09        969.98        51.69 o                         
   2  -4   6       1207.43       1330.29        92.22 o                         
   3  -4   6        989.99       1042.98       106.43 o                         
   4  -4   6         36.93         -9.27        19.89 o                         
   5  -4   6          6.54          6.45        29.27 o                         
   6  -4   6        119.65        140.39        59.09 o                         
   7  -4   6         62.56        142.57        59.30 o                         
  -9  -3   6         11.08        -13.20        89.17 o                         
  -8  -3   6         86.60        101.49        46.92 o                         
  -7  -3   6         11.88         37.74        27.94 o                         
  -6  -3   6        200.53        191.68        16.64 o                         
  -5  -3   6       2562.90       2723.59        78.92 o                         
  -4  -3   6        801.90        708.67        36.79 o                         
  -3  -3   6        540.51        518.11        23.38 o                         
  -2  -3   6       2121.58       1993.15        51.41 o                         
  -1  -3   6        383.27        358.71        12.55 o                         
   0  -3   6       3271.78       3168.44        85.39 o                         
   1  -3   6          6.41         -0.27         9.71 o                         
   2  -3   6        866.69        812.27        68.74 o                         
   3  -3   6       1215.58       1274.39       127.42 o                         
   4  -3   6         14.34        -15.09        18.44 o                         
   5  -3   6         20.13         -1.41        26.80 o                         
   6  -3   6          6.73         24.61        26.53 o                         
   7  -3   6        140.21        156.98        51.89 o                         
   8  -3   6        117.08         87.85        56.06 o                         
  -9  -2   6         12.82         20.36        87.25 o                         
  -8  -2   6        273.79        230.26        46.68 o                         
  -7  -2   6        321.35        377.47        30.13 o                         
  -6  -2   6         92.24        106.35        15.27 o                         
  -5  -2   6       3420.92       3707.82        94.07 o                         
  -4  -2   6        244.39        243.26        13.17 o                         
  -3  -2   6       1265.62       1218.87        33.73 o                         
  -2  -2   6        669.35        625.29        26.71 o                         
  -1  -2   6       1031.35       1046.88        23.82 o                         
   0  -2   6       5598.54       5842.38       110.53 o                         
   1  -2   6        113.33        111.18         9.52 o                         
   2  -2   6          3.70         -7.84         9.59 o                         
   3  -2   6          1.45         -6.14        10.22 o                         
   4  -2   6         72.71         54.33        13.71 o                         
   5  -2   6        206.20        232.46        26.08 o                         
   6  -2   6         90.26         95.74        23.77 o                         
   7  -2   6        441.71        489.13        40.17 o                         
   8  -2   6          8.14         -2.42        43.99 o                         
  -8  -1   6       1051.05       1013.14       108.90 o                         
  -7  -1   6         31.16         29.41        21.72 o                         
  -6  -1   6       1096.90       1248.36        43.14 o                         
  -5  -1   6        749.26        828.62        20.92 o                         
  -4  -1   6          3.99         10.34         7.42 o                         
  -3  -1   6       5089.51       5501.67       121.21 o                         
  -2  -1   6        558.35        599.34        13.33 o                         
  -1  -1   6        461.52        482.26        11.36 o                         
   0  -1   6        172.17        183.12        11.69 o                         
   1  -1   6        389.97        393.64        14.81 o                         
   2  -1   6        122.62        136.65         9.02 o                         
   3  -1   6        727.37        664.17        27.76 o                         
   4  -1   6        209.21        195.38        12.14 o                         
   5  -1   6        399.62        369.62        35.09 o                         
   6  -1   6        125.35        114.66        21.73 o                         
   7  -1   6       1188.64       1431.54        80.29 o                         
   8  -1   6          3.10         12.71        39.28 o                         
   9  -1   6        354.14        366.53       123.26 o                         
  -8   0   6        848.23        630.97        72.49 o                         
  -7   0   6         99.51         99.56        23.30 o                         
  -6   0   6       5303.99       5764.36       197.72 o                         
  -5   0   6        981.49       1053.72        26.18 o                         
  -4   0   6         19.97         28.54         9.06 o                         
  -3   0   6       4615.24       5114.20       104.38 o                         
  -2   0   6          5.43          0.90         9.31 o                         
  -1   0   6        429.13        518.70        15.83 o                         
   0   0   6        441.44        420.76        12.22 o                         
   1   0   6        185.85        192.26         8.07 o                         
   2   0   6          8.33          9.09         7.85 o                         
   3   0   6        272.88        272.85        10.66 o                         
   4   0   6       2372.01       2218.18        53.66 o                         
   5   0   6       1341.76       1312.56        74.74 o                         
   6   0   6        424.40        374.82        45.02 o                         
   7   0   6        760.21        858.50        65.32 o                         
   8   0   6          5.19         10.29        27.93 o                         
   9   0   6        220.17        185.57        35.44 o                         
  10   0   6         81.45         78.76        55.20 o                         
  -8   1   6        709.70        546.42        80.47 o                         
  -7   1   6        432.16        381.92        63.37 o                         
  -6   1   6       3208.12       3408.82       257.90 o                         
  -5   1   6         35.84         46.04        15.37 o                         
  -4   1   6        426.95        534.39        16.80 o                         
  -3   1   6        349.56        317.29        13.27 o                         
  -2   1   6         41.63         78.20        11.57 o                         
  -1   1   6        407.85        557.05        26.86 o                         
   0   1   6        252.14        272.42         8.49 o                         
   1   1   6       6674.88       6921.84       123.40 o                         
   2   1   6       1493.56       1423.91        25.46 o                         
   3   1   6         95.50         89.14         8.36 o                         
   4   1   6       3042.46       2891.75        64.29 o                         
   5   1   6        581.31        532.73        14.51 o                         
   6   1   6       1249.86       1150.78        81.12 o                         
   7   1   6         38.16         26.65        25.81 o                         
   8   1   6         90.05         49.61        29.31 o                         
   9   1   6        182.12        178.61        49.50 o                         
  10   1   6         69.15         52.41        51.49 o                         
  -8   2   6          1.76         54.57        84.45 o                         
  -7   2   6        417.46        455.40        99.86 o                         
  -6   2   6        322.42        300.70       104.11 o                         
  -5   2   6        295.20        330.54        29.03 o                         
  -4   2   6       3830.44       4001.10       211.02 o                         
  -3   2   6         37.64         24.77         5.77 o                         
  -2   2   6       1880.74       2020.28        38.48 o                         
  -1   2   6        225.32        215.95        10.53 o                         
   0   2   6        738.16        758.87        16.46 o                         
   1   2   6       7640.34       7828.02       138.55 o                         
   2   2   6       3011.07       2993.60        54.02 o                         
   3   2   6       3831.75       3578.28        63.31 o                         
   4   2   6       1382.25       1308.38        28.00 o                         
   5   2   6        258.24        224.26        15.25 o                         
   6   2   6       2099.57       1938.15       116.85 o                         
   7   2   6        304.06        268.94        35.01 o                         
   8   2   6         19.81         15.74        19.75 o                         
   9   2   6          4.16         33.92        26.06 o                         
  10   2   6          1.74         12.76        40.19 o                         
  -7   3   6        368.74        482.52       109.22 o                         
  -6   3   6        173.13        152.27        42.67 o                         
  -5   3   6        159.20        120.42        16.93 o                         
  -4   3   6       1800.43       1813.00       111.50 o                         
  -3   3   6          6.29          5.14        11.76 o                         
  -2   3   6       2021.01       1961.91        45.99 o                         
  -1   3   6        490.13        492.70        16.08 o                         
   0   3   6       2132.74       2178.88        42.92 o                         
   1   3   6        974.71        937.15        17.43 o                         
   2   3   6          3.12         20.02         4.99 o                         
   3   3   6      11544.52      11215.87       225.71 o                         
   4   3   6       1258.35       1221.92        21.68 o                         
   5   3   6        759.10        728.85        23.11 o                         
   6   3   6        420.66        403.96        19.30 o                         
   7   3   6        707.40        710.59        38.88 o                         
   8   3   6         56.89         75.41        16.84 o                         
   9   3   6        497.00        540.84        33.78 o                         
  10   3   6         28.84         50.55        31.69 o                         
  -7   4   6         85.67        116.22        84.08 o                         
  -6   4   6          0.02         -7.88        34.11 o                         
  -5   4   6         10.23         14.28        17.82 o                         
  -4   4   6         95.23         80.32        30.70 o                         
  -3   4   6         93.54         69.74        13.85 o                         
  -2   4   6        121.98        126.93        12.73 o                         
  -1   4   6         46.71         49.19        10.05 o                         
   0   4   6       6411.64       6652.64       118.55 o                         
   1   4   6        734.96        699.04        23.02 o                         
   2   4   6       2431.19       2368.25        56.23 o                         
   3   4   6       8646.04       8543.38       160.64 o                         
   4   4   6        194.36        192.76         9.21 o                         
   5   4   6        991.67        885.25        20.37 o                         
   6   4   6        208.05        197.95        14.43 o                         
   7   4   6         34.91         33.17        14.81 o                         
   8   4   6        159.15        166.00        16.70 o                         
   9   4   6         40.19         55.78        18.25 o                         
  10   4   6        583.60        744.60        53.55 o                         
  -6   5   6         52.21         92.56        78.58 o                         
  -5   5   6         48.16         55.89        38.45 o                         
  -4   5   6        172.13        171.39        21.69 o                         
  -3   5   6       1024.39        943.08        47.26 o                         
  -2   5   6         59.46         57.75        13.54 o                         
  -1   5   6        249.37        240.59        15.68 o                         
   0   5   6       4304.32       4187.04        84.34 o                         
   1   5   6        313.83        261.62        13.02 o                         
   2   5   6       3546.26       3435.98        76.55 o                         
   3   5   6        390.24        372.25        11.75 o                         
   4   5   6          1.26          3.98         9.64 o                         
   5   5   6       1242.30       1149.34        29.29 o                         
   6   5   6         14.98         12.43         9.31 o                         
   7   5   6          2.39          4.84        12.57 o                         
   8   5   6        424.19        376.78        26.98 o                         
   9   5   6        403.29        421.98        24.13 o                         
  10   5   6       1040.36       1208.68        58.93 o                         
  -6   6   6         13.89         26.41        96.85 o                         
  -5   6   6        218.27        136.10        77.52 o                         
  -4   6   6          0.21         22.06        23.96 o                         
  -3   6   6       1331.21       1333.00       119.95 o                         
  -2   6   6        298.47        293.91        19.93 o                         
  -1   6   6        164.31        156.51        16.62 o                         
   0   6   6        113.35         82.76         9.77 o                         
   1   6   6        147.68        122.81         8.98 o                         
   2   6   6       2572.24       2432.04        56.44 o                         
   3   6   6         33.02         15.80         9.97 o                         
   4   6   6          0.03         -3.17        12.72 o                         
   5   6   6        222.80        184.66        13.85 o                         
   6   6   6        121.59        122.14        14.06 o                         
   7   6   6        152.30        108.19        11.74 o                         
   8   6   6       1098.75       1134.38        48.61 o                         
   9   6   6        860.51        885.50        43.95 o                         
  10   6   6        595.07        628.36        42.33 o                         
  11   6   6          4.51         28.58        44.44 o                         
  -5   7   6        517.87        411.58        96.79 o                         
  -4   7   6         56.95         59.47        35.14 o                         
  -3   7   6        337.96        340.47        28.61 o                         
  -2   7   6         34.79         41.83        23.13 o                         
  -1   7   6       1171.97       1129.76       100.68 o                         
   0   7   6          5.21          7.96        10.13 o                         
   1   7   6        385.51        296.85        21.32 o                         
   2   7   6        261.08        202.02        14.95 o                         
   3   7   6        104.67         85.26        12.12 o                         
   4   7   6         35.61         36.38        13.19 o                         
   5   7   6        931.96        904.26        69.25 o                         
   6   7   6         85.58         94.38        17.63 o                         
   7   7   6        201.83        173.83        17.90 o                         
   8   7   6          8.42         18.42        18.12 o                         
   9   7   6        547.91        569.83        39.05 o                         
  10   7   6        291.45        282.44        35.78 o                         
  11   7   6        226.24        282.24        50.30 o                         
  -3   8   6         89.77         85.64        43.01 o                         
  -2   8   6          1.49        -19.61        29.23 o                         
  -1   8   6        907.64        841.63        65.12 o                         
   0   8   6        178.53        182.95        40.91 o                         
   1   8   6         55.69         44.97        14.11 o                         
   2   8   6        714.07        612.27        26.27 o                         
   3   8   6          2.32          8.56        10.38 o                         
   4   8   6          6.35         18.21        13.25 o                         
   5   8   6        360.73        326.89        21.33 o                         
   6   8   6        220.25        208.25        19.66 o                         
   7   8   6         74.24         50.87        20.15 o                         
   8   8   6        287.68        298.67        21.65 o                         
   9   8   6        154.40        151.57        21.95 o                         
  10   8   6        367.82        387.13        44.56 o                         
  -3   9   6        193.86        204.37        50.82 o                         
  -2   9   6          4.34        -32.58        46.71 o                         
  -1   9   6          6.94         -7.82        45.03 o                         
   0   9   6         49.71         48.80        43.55 o                         
   1   9   6         64.82         56.77        24.44 o                         
   2   9   6        428.03        406.11        33.49 o                         
   3   9   6         65.47         75.65        20.76 o                         
   4   9   6        212.28        229.79        27.66 o                         
   5   9   6          8.59          8.92        15.66 o                         
   6   9   6        774.36        897.86        61.75 o                         
   7   9   6        622.39        721.59        60.80 o                         
   8   9   6        294.50        294.91        26.28 o                         
   9   9   6          4.38         -0.72        25.58 o                         
  10   9   6          7.05          0.95        34.39 o                         
  -1  10   6         39.93         40.10        51.85 o                         
   0  10   6         51.30         46.14        49.03 o                         
   1  10   6         24.32         28.36        36.16 o                         
   2  10   6         19.91         35.34        26.88 o                         
   3  10   6        447.00        530.67        49.76 o                         
   4  10   6        851.75        991.32        74.01 o                         
   5  10   6         49.95         67.18        22.52 o                         
   6  10   6        301.96        416.81        41.53 o                         
   7  10   6        185.71        219.59        29.38 o                         
   8  10   6         17.88         26.06        29.65 o                         
   9  10   6         19.22         24.73        43.20 o                         
   3  11   6        244.32        247.88        75.45 o                         
   4  11   6        172.44        207.83        73.81 o                         
   5  11   6        127.79        135.86        33.62 o                         
   6  11   6         68.94        120.46        40.93 o                         
   7  11   6          4.06         54.09        52.06 o                         
   8  11   6          0.40         14.75        46.79 o                         
  -4  -8   7        874.24        972.62       127.42 o                         
  -3  -8   7        182.03        178.90        44.74 o                         
  -2  -8   7        160.36        137.91        43.08 o                         
   0  -8   7          0.02        -25.42       123.18 o                         
  -7  -7   7        241.96        235.96        94.50 o                         
  -6  -7   7         59.19         89.51        55.17 o                         
  -5  -7   7          6.88         89.38        59.17 o                         
  -4  -7   7        494.86        582.87        60.66 o                         
  -3  -7   7         74.11        135.76        49.70 o                         
  -2  -7   7        759.28        861.70        97.02 o                         
  -1  -7   7        185.43        232.97        42.42 o                         
   0  -7   7          2.50         58.13        95.80 o                         
   1  -7   7        422.74        374.92       151.93 o                         
   2  -7   7         20.84         38.28        35.61 o                         
  -8  -6   7         10.82         -2.07        91.94 o                         
  -7  -6   7        244.93        195.91        47.12 o                         
  -6  -6   7         82.18        121.00        41.05 o                         
  -5  -6   7         94.99         82.86        37.48 o                         
  -4  -6   7        163.51        170.24        56.91 o                         
  -3  -6   7        276.62        268.39        43.73 o                         
  -2  -6   7       1696.63       1922.29        80.63 o                         
  -1  -6   7        164.90        197.82        35.11 o                         
   0  -6   7         59.97         55.45        28.20 o                         
   1  -6   7         20.30         11.14        40.44 o                         
   2  -6   7          5.56         -4.66        42.00 o                         
   3  -6   7         17.64         38.14        31.78 o                         
   4  -6   7         87.88        127.94        57.94 o                         
  -8  -5   7         28.75         34.56        98.74 o                         
  -7  -5   7        260.90        244.05        43.51 o                         
  -6  -5   7         50.66         54.16        34.54 o                         
  -5  -5   7       1579.04       1337.09       117.83 o                         
  -4  -5   7        188.79        200.80        43.62 o                         
  -3  -5   7          5.63         18.54        29.10 o                         
  -2  -5   7        208.66        181.15        23.75 o                         
  -1  -5   7         84.42         87.45        17.73 o                         
   0  -5   7        262.90        232.17        15.55 o                         
   1  -5   7        104.35         65.64        23.24 o                         
   2  -5   7         38.28         15.86        32.52 o                         
   3  -5   7         13.12          2.38        42.64 o                         
   4  -5   7          6.20         10.38        23.20 o                         
   5  -5   7        672.98        872.87       129.53 o                         
  -8  -4   7        746.29        700.35       144.60 o                         
  -7  -4   7        484.21        403.99        41.23 o                         
  -6  -4   7          5.95         14.37        31.85 o                         
  -5  -4   7        960.87        881.79        45.21 o                         
  -4  -4   7         43.26         25.88        26.61 o                         
  -3  -4   7         23.97         38.36        25.73 o                         
  -2  -4   7        102.67        107.11        21.54 o                         
  -1  -4   7         19.93         27.30        15.11 o                         
   0  -4   7         61.26         65.95        14.92 o                         
   1  -4   7         40.13         27.70        20.69 o                         
   2  -4   7        428.55        406.32        34.83 o                         
   3  -4   7        186.19        207.42        45.59 o                         
   4  -4   7         86.60         89.63        27.95 o                         
   5  -4   7        375.52        485.05       104.88 o                         
   6  -4   7        148.17        154.99        54.54 o                         
  -9  -3   7         81.07        152.86       104.11 o                         
  -8  -3   7       1529.64       1557.40       101.02 o                         
  -7  -3   7        175.99        152.03        45.38 o                         
  -6  -3   7        239.51        180.04        29.40 o                         
  -5  -3   7        117.08        130.84        25.31 o                         
  -4  -3   7         23.58         17.81        24.22 o                         
  -3  -3   7        174.35        163.98        23.52 o                         
  -2  -3   7         29.02         18.28        16.79 o                         
  -1  -3   7        836.94        767.36        26.03 o                         
   0  -3   7       1979.93       1809.64        64.21 o                         
   1  -3   7         53.27         29.76        10.79 o                         
   2  -3   7        514.19        499.69        22.06 o                         
   3  -3   7        360.57        374.39        43.80 o                         
   4  -3   7        337.37        312.04        27.29 o                         
   5  -3   7        128.11         99.75        55.90 o                         
   6  -3   7         15.50         20.58        31.18 o                         
   7  -3   7        424.78        240.80        58.12 o                         
  -8  -2   7        991.66        943.66        68.90 o                         
  -7  -2   7         37.21         39.28        43.93 o                         
  -6  -2   7       1157.63       1197.24        55.37 o                         
  -5  -2   7        159.46        159.19        24.01 o                         
  -4  -2   7        835.74        972.68        45.63 o                         
  -3  -2   7         33.18         19.05        11.55 o                         
  -2  -2   7          2.44          9.26         7.24 o                         
  -1  -2   7       2170.26       2077.57        44.45 o                         
   0  -2   7       3439.35       3367.79       107.82 o                         
   1  -2   7        763.81        734.40        20.11 o                         
   2  -2   7        569.62        492.83        21.18 o                         
   3  -2   7         53.59         35.35        14.53 o                         
   4  -2   7        626.10        671.50        35.06 o                         
   5  -2   7         94.08         80.43        22.16 o                         
   6  -2   7         73.56         66.53        25.56 o                         
   7  -2   7          4.86          7.83        28.93 o                         
   8  -2   7         11.37         48.17        54.72 o                         
  -8  -1   7        312.56        263.42        75.48 o                         
  -7  -1   7        152.88        126.13        43.51 o                         
  -6  -1   7        379.60        407.73        25.34 o                         
  -5  -1   7        183.38        184.08        15.91 o                         
  -4  -1   7       1597.74       1700.18        47.73 o                         
  -3  -1   7        912.67        906.79        30.67 o                         
  -2  -1   7        259.82        277.24         9.98 o                         
  -1  -1   7       1272.34       1234.80        24.03 o                         
   0  -1   7        121.19        103.36         8.59 o                         
   1  -1   7       6582.25       6617.41       125.43 o                         
   2  -1   7       3574.62       3493.08        73.59 o                         
   3  -1   7          3.76          6.93        11.55 o                         
   4  -1   7        212.76        187.87        14.93 o                         
   5  -1   7          9.38         -5.33        15.04 o                         
   6  -1   7          1.31         -4.53        22.43 o                         
   7  -1   7        561.18        752.29        43.08 o                         
   8  -1   7          0.42         17.23        39.75 o                         
   9  -1   7         15.44         35.53        55.51 o                         
  -8   0   7          6.32          4.77        74.44 o                         
  -7   0   7         76.62         89.36        58.25 o                         
  -6   0   7          0.52         12.31        21.50 o                         
  -5   0   7        137.06        124.58        12.14 o                         
  -4   0   7        135.31        136.45        13.00 o                         
  -3   0   7        419.17        453.64        15.51 o                         
  -2   0   7       4221.88       4718.80        84.12 o                         
  -1   0   7       3367.99       3641.68        62.43 o                         
   0   0   7        495.84        515.09        12.75 o                         
   1   0   7       5304.64       5449.13        97.31 o                         
   2   0   7       4644.16       4708.84       100.87 o                         
   3   0   7        390.59        378.63        12.05 o                         
   4   0   7          2.17          0.50        12.26 o                         
   5   0   7         12.19         -5.63        12.53 o                         
   6   0   7        175.21        175.96        21.99 o                         
   7   0   7        200.11        219.22        34.58 o                         
   8   0   7         90.83        119.64        37.01 o                         
   9   0   7        539.58        441.61        61.43 o                         
  10   0   7          1.57         -4.14        60.09 o                         
  -7   1   7          0.59         16.36        61.02 o                         
  -6   1   7         14.85         19.84        15.31 o                         
  -5   1   7       1247.71       1296.29        76.05 o                         
  -4   1   7        147.28        149.52        12.88 o                         
  -3   1   7        268.94        259.17        21.55 o                         
  -2   1   7       8069.43       8862.93       167.03 o                         
  -1   1   7       1661.40       1849.88        36.13 o                         
   0   1   7        875.66       1033.17        53.46 o                         
   1   1   7         48.16         61.47         8.04 o                         
   2   1   7        504.08        554.22        12.71 o                         
   3   1   7       1810.05       1871.02        35.25 o                         
   4   1   7        212.18        203.87        10.90 o                         
   5   1   7        180.73        183.85        13.93 o                         
   6   1   7       1085.64        979.23        51.28 o                         
   7   1   7         24.75         13.56        19.72 o                         
   8   1   7        979.76       1007.09       129.73 o                         
   9   1   7       1521.84       1518.49       308.76 o                         
  -7   2   7         56.38         -8.18        74.94 o                         
  -6   2   7         68.29         96.55        30.62 o                         
  -5   2   7       1484.89       1514.08       138.12 o                         
  -4   2   7        577.77        611.87        24.72 o                         
  -3   2   7        993.09       1090.81        29.90 o                         
  -2   2   7       2278.00       2403.32        43.54 o                         
  -1   2   7         75.33         70.80         7.23 o                         
   0   2   7       3526.35       3930.19       111.42 o                         
   1   2   7        510.16        572.88        12.47 o                         
   2   2   7        299.84        310.49        13.05 o                         
   3   2   7        240.53        268.58         9.70 o                         
   4   2   7        427.47        472.07        12.29 o                         
   5   2   7        488.08        506.35        17.87 o                         
   6   2   7       1839.00       1551.54       105.01 o                         
   7   2   7        155.59        186.73        22.95 o                         
   8   2   7       1585.55       1702.99       136.91 o                         
   9   2   7        444.64        438.54        59.98 o                         
  -7   3   7        356.64        262.84        85.15 o                         
  -6   3   7         45.13         42.67        33.81 o                         
  -5   3   7        392.98        391.73        40.63 o                         
  -4   3   7        356.67        335.12        28.99 o                         
  -3   3   7       2372.53       2492.64        60.09 o                         
  -2   3   7        386.83        368.80        14.58 o                         
  -1   3   7        231.45        246.30        10.93 o                         
   0   3   7       2356.83       2437.71        44.51 o                         
   1   3   7        239.67        253.13        10.68 o                         
   2   3   7         65.35         52.24         6.55 o                         
   3   3   7       2664.59       2544.03        50.50 o                         
   4   3   7        671.93        662.44        29.77 o                         
   5   3   7        341.34        292.64        13.56 o                         
   6   3   7          7.41         30.17        15.78 o                         
   7   3   7        600.71        604.59        85.41 o                         
   8   3   7       1334.00       1442.53        60.34 o                         
   9   3   7         41.83         55.14        21.94 o                         
  -6   4   7        282.71        156.14        76.39 o                         
  -5   4   7        285.54        295.41        96.13 o                         
  -4   4   7          4.26          4.92        17.87 o                         
  -3   4   7       1067.01        979.61        32.54 o                         
  -2   4   7         16.56         22.98        11.99 o                         
  -1   4   7          3.50          5.64        11.78 o                         
   0   4   7        223.34        182.30         9.78 o                         
   1   4   7         12.85         28.94         9.16 o                         
   2   4   7         35.02         15.03         9.03 o                         
   3   4   7        725.53        642.43        18.83 o                         
   4   4   7        744.22        759.08        19.89 o                         
   5   4   7       1122.71       1068.50        37.49 o                         
   6   4   7        248.55        238.66        14.23 o                         
   7   4   7        832.35        950.32        43.60 o                         
   8   4   7       1068.33       1044.91        75.70 o                         
   9   4   7        281.08        305.96        29.93 o                         
  10   4   7        233.36        209.89        36.64 o                         
  -6   5   7        747.36        611.96        95.27 o                         
  -5   5   7        629.15        684.54        55.95 o                         
  -4   5   7         16.92         10.89        20.70 o                         
  -3   5   7          5.47        -21.70        21.70 o                         
  -2   5   7         10.15          5.41        14.15 o                         
  -1   5   7         33.58         34.13        12.76 o                         
   0   5   7        452.93        401.59        16.87 o                         
   1   5   7        166.88        171.54        11.56 o                         
   2   5   7         75.05         74.95        11.09 o                         
   3   5   7         58.25         51.80        11.02 o                         
   4   5   7        923.58        913.27        24.39 o                         
   5   5   7       4149.31       4076.66       153.21 o                         
   6   5   7        258.84        267.43        17.53 o                         
   7   5   7        182.83        160.85        19.09 o                         
   8   5   7          9.76         18.97        22.55 o                         
   9   5   7        125.70        174.87        32.57 o                         
  10   5   7         27.28         41.98        39.40 o                         
  -4   6   7          0.59         29.91        31.78 o                         
  -3   6   7        181.85        145.74        23.55 o                         
  -2   6   7         50.30         43.21        17.85 o                         
  -1   6   7         85.84         75.49        14.78 o                         
   0   6   7         29.82         28.68        14.08 o                         
   1   6   7       1134.14       1163.27        49.40 o                         
   2   6   7       2426.99       2482.74        83.47 o                         
   3   6   7        113.34         90.49        13.48 o                         
   4   6   7        116.91        129.22        13.75 o                         
   5   6   7        344.31        326.10        22.44 o                         
   6   6   7         81.27        105.67        18.29 o                         
   7   6   7          4.22         16.21        16.75 o                         
   8   6   7        308.65        326.48        23.34 o                         
   9   6   7         17.30         31.41        30.91 o                         
  10   6   7         43.87         49.76        34.86 o                         
  -3   7   7          2.93         32.50        37.66 o                         
  -2   7   7        383.51        416.01        61.65 o                         
  -1   7   7       1142.94       1232.55       106.88 o                         
   0   7   7         13.08          5.71        16.20 o                         
   1   7   7       1380.80       1381.98        88.62 o                         
   2   7   7       1518.66       1560.05        53.26 o                         
   3   7   7         36.84         31.42        16.04 o                         
   4   7   7         27.34         28.52        14.17 o                         
   5   7   7          0.97          1.16        18.54 o                         
   6   7   7         80.92         75.97        18.39 o                         
   7   7   7        530.21        517.03        23.75 o                         
   8   7   7         84.78         78.62        19.64 o                         
   9   7   7        334.59        308.67        34.04 o                         
  10   7   7         36.21         43.78        33.83 o                         
  -3   8   7         63.48         54.14        43.34 o                         
  -2   8   7        313.97        319.43        46.90 o                         
  -1   8   7        672.00        694.81        68.91 o                         
   0   8   7        158.94        153.23        24.23 o                         
   1   8   7        870.14        826.82        62.98 o                         
   2   8   7         43.62         35.42        18.33 o                         
   3   8   7        308.18        285.96        23.08 o                         
   4   8   7        518.11        555.79        33.15 o                         
   5   8   7          0.53          2.73        15.08 o                         
   6   8   7        158.39        140.88        24.71 o                         
   7   8   7         21.35          8.47        20.64 o                         
   8   8   7        313.08        281.48        22.43 o                         
   9   8   7        453.39        482.28        32.33 o                         
  10   8   7          6.73         55.55        35.05 o                         
  -2   9   7        119.55        116.31        48.36 o                         
  -1   9   7          0.64         11.52        45.91 o                         
   0   9   7        591.47        540.70        56.42 o                         
   1   9   7        869.84        783.30        64.99 o                         
   2   9   7         61.47         88.23        30.99 o                         
   3   9   7         79.14         94.24        19.07 o                         
   4   9   7        170.77        171.15        23.37 o                         
   5   9   7         57.84         78.87        20.88 o                         
   6   9   7        415.57        524.34        42.68 o                         
   7   9   7          0.96         13.25        22.24 o                         
   8   9   7        765.58        707.93        56.51 o                         
   9   9   7          1.28        -29.25        33.32 o                         
  10   9   7         35.37         76.92        57.66 o                         
  -1  10   7         38.40         60.78        52.11 o                         
   0  10   7        279.00        276.71        54.56 o                         
   1  10   7        178.90        162.47        38.73 o                         
   2  10   7         43.34         60.13        36.98 o                         
   3  10   7         20.84         25.03        36.34 o                         
   4  10   7          1.38         10.49        32.13 o                         
   5  10   7         11.38         21.48        29.54 o                         
   6  10   7          0.67         13.37        36.50 o                         
   7  10   7         95.48        107.32        40.54 o                         
   8  10   7        766.40        725.39       203.46 o                         
   6  11   7         24.94         93.73        48.19 o                         
   7  11   7        410.89        539.80        64.40 o                         
  -5  -7   8        184.32        287.84        73.29 o                         
  -4  -7   8         22.42         65.72        68.04 o                         
  -3  -7   8         63.95        118.60        64.45 o                         
  -2  -7   8        104.43        105.05        60.51 o                         
  -1  -7   8         15.09         64.85        38.28 o                         
   0  -7   8         59.85         47.56        38.28 o                         
   1  -7   8        154.41        186.73       125.41 o                         
  -7  -6   8         12.95        -36.26        95.39 o                         
  -6  -6   8         91.96        109.91        66.15 o                         
  -5  -6   8         47.44         47.22        47.91 o                         
  -4  -6   8         53.57        122.37        58.03 o                         
  -3  -6   8        148.71        153.18        37.06 o                         
  -2  -6   8        620.82        653.86        67.98 o                         
  -1  -6   8          8.26          6.90        31.98 o                         
   0  -6   8        123.32         48.28        32.70 o                         
   1  -6   8         40.20         78.90        33.71 o                         
   2  -6   8        337.91        251.25        95.90 o                         
  -7  -5   8         41.53         16.63       102.49 o                         
  -6  -5   8        167.67        154.64        44.63 o                         
  -5  -5   8        664.74        596.77        71.30 o                         
  -4  -5   8         10.99         21.68        37.17 o                         
  -3  -5   8         69.09         81.94        43.98 o                         
  -2  -5   8        394.21        422.87        34.24 o                         
  -1  -5   8        436.26        348.12        30.43 o                         
   0  -5   8        977.10        887.67        40.00 o                         
   1  -5   8         25.72        -10.82        28.61 o                         
   2  -5   8         48.38          2.70        29.74 o                         
   3  -5   8         21.60         11.44        43.90 o                         
   4  -5   8          8.20        -12.39        36.46 o                         
  -7  -4   8         52.25         -5.72        60.36 o                         
  -6  -4   8        120.04        126.53        41.45 o                         
  -5  -4   8        440.09        466.06        54.78 o                         
  -4  -4   8       1441.13       1468.64        96.79 o                         
  -3  -4   8       1178.43       1210.14        98.42 o                         
  -2  -4   8        156.65        165.32        24.75 o                         
  -1  -4   8        544.01        516.42        33.28 o                         
   0  -4   8       1150.84       1039.02        51.82 o                         
   1  -4   8          5.17         -4.89        17.60 o                         
   2  -4   8         26.50         24.55        19.84 o                         
   3  -4   8          0.06          4.89        23.55 o                         
   4  -4   8          7.23         -3.83        28.47 o                         
   5  -4   8        179.49        228.89        30.42 o                         
   6  -4   8          3.26         39.52        57.80 o                         
  -8  -3   8         24.32        118.07       102.58 o                         
  -7  -3   8        494.78        412.20        60.19 o                         
  -6  -3   8        743.88        696.49        69.48 o                         
  -5  -3   8         20.82          6.12        34.43 o                         
  -4  -3   8       2680.57       2765.06       180.92 o                         
  -3  -3   8       2922.42       2523.39       198.51 o                         
  -2  -3   8         13.68         -0.08        33.95 o                         
  -1  -3   8         80.67         74.95        24.33 o                         
   0  -3   8        136.12        140.03        14.18 o                         
   1  -3   8        177.06        190.38        15.85 o                         
   2  -3   8        103.77         66.55        20.98 o                         
   3  -3   8         67.52         55.36        33.65 o                         
   4  -3   8        426.91        454.23        98.89 o                         
   5  -3   8         84.42        110.58        30.76 o                         
   6  -3   8        158.43        202.08        34.73 o                         
   7  -3   8        739.13        733.46        73.32 o                         
  -7  -2   8        626.41        636.04        70.50 o                         
  -6  -2   8        723.53        690.57        62.69 o                         
  -5  -2   8        184.60        164.46        27.89 o                         
  -4  -2   8        675.50        754.73        42.02 o                         
  -3  -2   8       1706.68       1852.17        61.17 o                         
  -2  -2   8       1909.63       1956.11        66.59 o                         
  -1  -2   8        694.27        633.61        29.29 o                         
   0  -2   8         13.66         18.38        18.50 o                         
   1  -2   8         43.86         79.96        15.70 o                         
   2  -2   8        276.59        263.05        27.61 o                         
   3  -2   8        480.12        497.28        32.86 o                         
   4  -2   8       1576.65       1675.63       187.37 o                         
   5  -2   8          8.73          5.34        23.46 o                         
   6  -2   8        386.65        445.83        32.04 o                         
   7  -2   8        443.29        362.01        56.63 o                         
   8  -2   8          1.98         86.24        57.01 o                         
  -7  -1   8        442.71        437.99        81.48 o                         
  -6  -1   8        306.77        281.29        46.09 o                         
  -5  -1   8       1206.99       1240.28        60.96 o                         
  -4  -1   8        634.21        694.62        32.64 o                         
  -3  -1   8         70.75         71.52        27.47 o                         
  -2  -1   8       2521.05       2566.79       100.68 o                         
  -1  -1   8        760.19        723.67        16.25 o                         
   0  -1   8         85.05         69.51         8.73 o                         
   1  -1   8       2121.07       2056.76        66.23 o                         
   2  -1   8         44.08         35.76        12.10 o                         
   3  -1   8        848.32        835.88        67.83 o                         
   4  -1   8        484.99        532.75        71.28 o                         
   5  -1   8        196.31        183.02        29.41 o                         
   6  -1   8       1357.92       1613.30       117.70 o                         
   7  -1   8         16.94         16.03        27.87 o                         
   8  -1   8        177.77         76.25        52.56 o                         
   9  -1   8        419.08        363.60        63.97 o                         
  -7   0   8        539.81        455.19        79.15 o                         
  -6   0   8         19.91         -4.45        61.10 o                         
  -5   0   8        689.30        741.32        44.94 o                         
  -4   0   8        318.33        323.12        31.97 o                         
  -3   0   8        166.65        178.39        17.71 o                         
  -2   0   8         15.51          3.13         9.89 o                         
  -1   0   8        538.30        558.36        18.24 o                         
   0   0   8        175.88        174.80        11.02 o                         
   1   0   8        218.57        223.70        10.85 o                         
   2   0   8        124.57        120.26         9.82 o                         
   3   0   8       2087.04       2032.59        65.07 o                         
   4   0   8         26.68         -0.86        14.86 o                         
   5   0   8        869.23        819.61       116.93 o                         
   6   0   8       1788.64       2089.33       181.19 o                         
   7   0   8         10.42          8.76        25.96 o                         
   8   0   8        103.84         21.44        38.99 o                         
  -7   1   8        356.59        331.48        79.36 o                         
  -6   1   8         41.02          1.49        60.13 o                         
  -5   1   8          2.56         12.40        16.76 o                         
  -4   1   8         58.85         20.50        16.08 o                         
  -3   1   8        267.54        277.79        20.10 o                         
  -2   1   8        446.52        502.73        25.44 o                         
  -1   1   8          0.74         20.81         9.61 o                         
   0   1   8         12.09          4.09         8.68 o                         
   1   1   8         33.41         20.75         9.25 o                         
   2   1   8        946.20        950.96        29.05 o                         
   3   1   8       4968.60       4726.51       107.46 o                         
   4   1   8         78.20         79.25        13.04 o                         
   5   1   8        923.74        848.26       130.92 o                         
   6   1   8         47.00         58.22        22.16 o                         
   7   1   8         17.59         11.27        23.71 o                         
   8   1   8        130.82        107.36        36.92 o                         
  -7   2   8         44.48         55.26        84.68 o                         
  -6   2   8         95.58         91.96        67.79 o                         
  -5   2   8         18.55          0.79        19.37 o                         
  -4   2   8         78.91         64.52        15.52 o                         
  -3   2   8         73.42         76.22        15.24 o                         
  -2   2   8        670.18        694.66        21.82 o                         
  -1   2   8        625.36        590.70        16.01 o                         
   0   2   8       4486.18       4766.23        90.57 o                         
   1   2   8        142.30        130.78         8.82 o                         
   2   2   8         38.83         52.07         9.30 o                         
   3   2   8        366.84        330.25        12.06 o                         
   4   2   8        388.42        341.04        17.94 o                         
   5   2   8        777.28        799.58        45.95 o                         
   6   2   8         75.19         79.00        18.25 o                         
   7   2   8          0.18        -19.18        19.18 o                         
   8   2   8        285.25        281.25        37.94 o                         
   9   2   8          2.09        -12.15        57.93 o                         
  -6   3   8          9.27        -76.75        80.83 o                         
  -5   3   8         10.19        -12.66        23.17 o                         
  -4   3   8        139.07        130.35        21.18 o                         
  -3   3   8       1728.74       1755.55        65.00 o                         
  -2   3   8         47.96         62.81        14.07 o                         
  -1   3   8        547.84        579.78        19.74 o                         
   0   3   8       2685.52       2710.93        56.37 o                         
   1   3   8         37.56         53.26         7.94 o                         
   2   3   8         24.73         22.91         8.72 o                         
   3   3   8        118.08        113.56        12.05 o                         
   4   3   8        262.47        274.47        14.51 o                         
   5   3   8        853.86        828.74        52.85 o                         
   6   3   8          3.27          7.84        14.89 o                         
   7   3   8        179.44        200.00        29.28 o                         
   8   3   8         46.11         34.59        49.34 o                         
   9   3   8        193.86        185.32        31.38 o                         
  -6   4   8        321.96        221.57        89.65 o                         
  -5   4   8          0.56         -4.66        25.73 o                         
  -4   4   8        411.93        406.95        28.12 o                         
  -3   4   8       2036.34       2013.23        58.29 o                         
  -2   4   8          1.49         27.20        15.34 o                         
  -1   4   8       1118.99       1163.30        32.20 o                         
   0   4   8        436.39        404.44        15.24 o                         
   1   4   8        699.68        686.56        26.81 o                         
   2   4   8       2010.60       2102.06        53.74 o                         
   3   4   8        453.07        444.29        17.99 o                         
   4   4   8        786.47        691.74        22.88 o                         
   5   4   8        352.97        369.13        24.30 o                         
   6   4   8        231.41        231.17        22.25 o                         
   7   4   8        487.78        565.99        38.78 o                         
   8   4   8        288.29        330.57        37.15 o                         
   9   4   8        667.06        676.00        46.03 o                         
  -4   5   8        822.16        867.74        74.43 o                         
  -3   5   8        350.14        338.73        23.51 o                         
  -2   5   8        425.65        453.79        22.39 o                         
  -1   5   8       1819.22       1941.92        65.09 o                         
   0   5   8         18.82         22.85        17.50 o                         
   1   5   8        294.89        293.35        15.85 o                         
   2   5   8       1063.84       1074.27        31.61 o                         
   3   5   8        167.48        178.71        14.73 o                         
   4   5   8       2109.57       1997.68       122.07 o                         
   5   5   8        248.25        279.67        19.59 o                         
   6   5   8        537.11        541.73        24.97 o                         
   7   5   8         73.06         59.81        23.35 o                         
   8   5   8          1.44         16.72        21.57 o                         
   9   5   8        839.86        887.41        51.11 o                         
  -3   6   8         13.12         26.68        21.93 o                         
  -2   6   8        391.96        394.71        27.57 o                         
  -1   6   8        681.87        675.12        31.63 o                         
   0   6   8         11.80         10.89        19.55 o                         
   1   6   8          4.67          0.08        13.45 o                         
   2   6   8          0.22        -15.33        15.33 o                         
   3   6   8        431.29        426.34        23.80 o                         
   4   6   8         72.02         55.44        18.65 o                         
   5   6   8         27.44         30.13        18.82 o                         
   6   6   8       2561.12       2699.70        76.60 o                         
   7   6   8        566.95        627.89        28.45 o                         
   8   6   8        702.19        728.66        31.07 o                         
   9   6   8        543.31        604.26        36.36 o                         
  10   6   8         36.57         84.29        58.47 o                         
  -3   7   8        245.13        278.99        50.50 o                         
  -2   7   8        260.55        269.22        31.41 o                         
  -1   7   8          1.89         10.72        22.53 o                         
   0   7   8         80.48         64.95        22.10 o                         
   1   7   8         36.61         26.33        13.96 o                         
   2   7   8          0.58          5.92        17.02 o                         
   3   7   8       1310.22       1336.28        69.07 o                         
   4   7   8          1.92         -9.15        23.15 o                         
   5   7   8        683.22        745.56        72.48 o                         
   6   7   8       2746.63       2944.89        95.33 o                         
   7   7   8        180.71        235.49        20.53 o                         
   8   7   8        996.14       1039.90        63.60 o                         
   9   7   8         28.11         44.10        27.71 o                         
  10   7   8         19.86        -12.52        57.96 o                         
  -2   8   8        433.18        388.23        37.15 o                         
  -1   8   8         24.72         10.55        30.41 o                         
   0   8   8          0.53        -12.21        24.35 o                         
   1   8   8          0.47          8.96        22.97 o                         
   2   8   8        416.32        433.09        33.74 o                         
   3   8   8       1058.10       1048.07        41.30 o                         
   4   8   8          7.15         36.76        26.71 o                         
   5   8   8        617.50        607.89        53.45 o                         
   6   8   8        108.30         97.72        38.37 o                         
   7   8   8        134.63        116.25        22.37 o                         
   8   8   8        812.63        825.91        45.56 o                         
   9   8   8        105.34        136.37        53.49 o                         
  10   8   8          0.63        -53.86        58.37 o                         
  -2   9   8         69.26         37.28        49.25 o                         
  -1   9   8         44.80         34.96        47.37 o                         
   0   9   8        242.28        241.37        36.26 o                         
   1   9   8        148.09        170.90        46.76 o                         
   2   9   8        407.98        363.43        50.96 o                         
   3   9   8         66.60         74.82        32.37 o                         
   4   9   8         54.05         75.79        25.28 o                         
   5   9   8       1138.50       1293.36        92.36 o                         
   6   9   8         24.05         45.62        33.83 o                         
   7   9   8        557.79        538.37        62.99 o                         
   8   9   8        289.63        257.20        37.01 o                         
   1  10   8         25.24         42.11        50.86 o                         
   2  10   8        165.34        176.94        52.01 o                         
   3  10   8          1.34         19.57        38.29 o                         
   4  10   8        273.95        303.11        44.37 o                         
   5  10   8        658.97        706.24        48.06 o                         
   6  10   8          0.10        -16.44        44.68 o                         
   7  10   8         62.27         50.99        48.93 o                         
   7  11   8          0.12         28.70        51.37 o                         
  -5  -6   9        433.64        451.88        78.64 o                         
  -4  -6   9        149.55        136.77        56.80 o                         
  -3  -6   9        260.30        250.10        70.09 o                         
  -2  -6   9         22.62         40.59        40.77 o                         
  -1  -6   9         54.07         34.76        47.44 o                         
   0  -6   9          0.10          1.57        38.65 o                         
   1  -6   9         57.38         74.70        50.05 o                         
  -5  -5   9         70.54         84.01        52.46 o                         
  -4  -5   9        200.05        174.28        49.05 o                         
  -3  -5   9        509.86        542.89        63.82 o                         
  -2  -5   9         57.35         63.54        36.11 o                         
  -1  -5   9        510.31        438.48        36.59 o                         
   0  -5   9         16.70         53.84        33.44 o                         
   1  -5   9        112.90        125.89        34.67 o                         
   2  -5   9        510.75        482.85        40.14 o                         
   3  -5   9          1.01        -27.17        53.27 o                         
  -6  -4   9        242.26        265.37        66.80 o                         
  -5  -4   9         15.72         11.28        44.52 o                         
  -4  -4   9         34.29         42.67        42.89 o                         
  -3  -4   9        212.70        243.50        50.21 o                         
  -2  -4   9         16.90         28.66        44.77 o                         
  -1  -4   9         87.67         89.26        29.27 o                         
   0  -4   9          0.24         -1.20        28.73 o                         
   1  -4   9        952.86        842.26        69.75 o                         
   2  -4   9        122.66         94.40        33.12 o                         
   3  -4   9        272.11        255.20        44.87 o                         
   4  -4   9       1013.35        835.63        73.50 o                         
   5  -4   9        111.80        104.37        57.62 o                         
  -7  -3   9         64.29        109.12       101.78 o                         
  -6  -3   9        175.35        112.04        60.81 o                         
  -5  -3   9        326.20        276.72        71.21 o                         
  -4  -3   9         59.60         62.03        36.83 o                         
  -3  -3   9          3.44          1.21        32.27 o                         
  -2  -3   9        195.38        206.91        72.12 o                         
  -1  -3   9          4.56          8.54        27.59 o                         
   0  -3   9        211.00        181.29        29.08 o                         
   1  -3   9       2700.27       2720.51       171.86 o                         
   2  -3   9          6.03         -0.88        20.34 o                         
   3  -3   9        309.23        312.61        56.71 o                         
   4  -3   9        479.28        546.23       111.00 o                         
   5  -3   9         25.56         58.04        32.63 o                         
   6  -3   9        116.37         71.77        54.83 o                         
  -6  -2   9          4.14        -12.44        57.07 o                         
  -5  -2   9         47.52         24.18        47.86 o                         
  -4  -2   9        208.74        219.95        32.09 o                         
  -3  -2   9        135.15        117.86        28.18 o                         
  -2  -2   9       1905.50       1907.58        92.64 o                         
  -1  -2   9          5.68         14.57        34.09 o                         
   0  -2   9        377.33        364.60        28.70 o                         
   1  -2   9        298.40        348.94        27.44 o                         
   2  -2   9         33.66         28.10        21.19 o                         
   3  -2   9        497.53        369.38        46.43 o                         
   4  -2   9         27.07         11.40        26.98 o                         
   5  -2   9         13.02        -28.02        30.07 o                         
   6  -2   9        128.68        109.98        33.84 o                         
   7  -2   9         90.40         58.15        54.49 o                         
  -7  -1   9         21.33         67.66        90.14 o                         
  -6  -1   9         19.78         23.21        77.68 o                         
  -5  -1   9        916.56        937.06        60.17 o                         
  -4  -1   9         70.24         61.42        48.66 o                         
  -3  -1   9          4.82          5.12        33.92 o                         
  -2  -1   9       1455.86       1539.48        64.07 o                         
  -1  -1   9          6.57         -4.60        14.32 o                         
   0  -1   9        928.03        967.34        26.34 o                         
   1  -1   9        153.78        121.69        13.00 o                         
   2  -1   9        122.43        125.37        18.28 o                         
   3  -1   9       1050.17       1021.23       195.52 o                         
   4  -1   9         18.41         10.76        25.31 o                         
   5  -1   9         70.34         55.87        28.16 o                         
   6  -1   9         39.73         42.03        27.22 o                         
   7  -1   9        294.82        231.72        50.76 o                         
  -7   0   9        126.42        169.40        88.80 o                         
  -6   0   9          2.34         35.29        77.95 o                         
  -5   0   9       1329.61       1314.04        99.39 o                         
  -4   0   9        200.07        164.69        49.99 o                         
  -3   0   9         70.75        128.19        41.35 o                         
  -2   0   9        968.75        942.17        32.16 o                         
  -1   0   9        546.64        534.53        16.35 o                         
   0   0   9       2453.30       2533.11        46.61 o                         
   1   0   9        116.83        118.91        12.04 o                         
   2   0   9        106.51         89.96        14.37 o                         
   3   0   9         83.38         68.13        14.28 o                         
   4   0   9          5.12         17.90        17.61 o                         
   5   0   9        351.35        343.46        78.69 o                         
   6   0   9        144.87        186.74        50.96 o                         
   7   0   9        372.81        348.26        64.94 o                         
  -6   1   9        509.31        380.56        77.87 o                         
  -5   1   9        633.93        551.41        73.70 o                         
  -4   1   9         94.91        117.88        50.84 o                         
  -3   1   9       1677.33       1862.49       112.29 o                         
  -2   1   9         19.12         34.05        14.60 o                         
  -1   1   9         15.60         20.05        19.30 o                         
   0   1   9        101.71        106.31        11.07 o                         
   1   1   9        246.55        236.46        11.84 o                         
   2   1   9        554.70        521.92        43.75 o                         
   3   1   9       1559.85       1560.86        89.66 o                         
   4   1   9        258.88        257.85        18.15 o                         
   5   1   9        116.00        126.07        18.12 o                         
   6   1   9          5.13         30.67        21.44 o                         
   7   1   9        875.18        973.67       255.13 o                         
  -6   2   9       1953.99       1598.30       121.89 o                         
  -5   2   9        308.35        264.42        65.26 o                         
  -4   2   9        278.16        274.43        27.76 o                         
  -3   2   9       2048.06       2084.91        85.84 o                         
  -2   2   9          4.73         10.34        17.16 o                         
  -1   2   9        248.93        237.64        26.96 o                         
   0   2   9         72.07         75.23        12.52 o                         
   1   2   9         68.41         51.74        10.63 o                         
   2   2   9         17.95         12.92        13.69 o                         
   3   2   9        741.08        735.26        41.25 o                         
   4   2   9       2803.03       2807.48       111.30 o                         
   5   2   9        944.11        983.19        62.80 o                         
   6   2   9        206.91        194.85        18.89 o                         
   7   2   9        887.45       1005.32       198.90 o                         
   8   2   9        275.43        242.19        55.57 o                         
  -6   3   9       1026.30        782.46       103.20 o                         
  -5   3   9         32.38         74.70        71.98 o                         
  -4   3   9        794.13        786.57        35.79 o                         
  -3   3   9        350.39        291.97        23.35 o                         
  -2   3   9          5.11         12.23        16.24 o                         
  -1   3   9         48.26         43.69        21.79 o                         
   0   3   9         15.50         14.97        16.71 o                         
   1   3   9       1446.13       1457.95        43.48 o                         
   2   3   9        854.93        878.34        28.69 o                         
   3   3   9        669.87        720.71        26.50 o                         
   4   3   9       3836.81       3933.81       162.10 o                         
   5   3   9        874.79        872.41        74.34 o                         
   6   3   9        582.91        619.57        36.36 o                         
   7   3   9         86.11        106.63        25.69 o                         
   8   3   9         18.55          1.51        49.25 o                         
  -4   4   9       1317.69       1351.71       149.51 o                         
  -3   4   9          6.20          7.54        17.66 o                         
  -2   4   9        118.08         94.19        18.93 o                         
  -1   4   9         30.52         27.92        18.05 o                         
   0   4   9        207.62        203.89        17.20 o                         
   1   4   9       3717.44       4137.73       112.77 o                         
   2   4   9       1455.56       1377.43        77.74 o                         
   3   4   9       2270.84       2301.39       108.11 o                         
   4   4   9        805.18        828.64        34.92 o                         
   5   4   9         38.52         42.28        21.07 o                         
   6   4   9       1745.67       1767.60        97.91 o                         
   7   4   9        237.86        223.17        26.92 o                         
   8   4   9         10.15          2.33        35.68 o                         
   9   4   9          0.74         58.43        58.12 o                         
  -4   5   9        148.06        131.57        41.86 o                         
  -3   5   9         10.85         37.55        28.27 o                         
  -2   5   9        169.95        161.91        21.81 o                         
  -1   5   9        115.83        123.83        20.69 o                         
   0   5   9        208.35        216.43        21.17 o                         
   1   5   9       1419.47       1406.16        42.40 o                         
   2   5   9         22.39         16.40        17.45 o                         
   3   5   9       3715.26       3949.65       109.11 o                         
   4   5   9        573.97        562.28        28.89 o                         
   5   5   9        244.33        248.37        31.58 o                         
   6   5   9       1139.23       1177.60       175.16 o                         
   7   5   9        350.70        338.89        40.60 o                         
   8   5   9          2.21         -4.54        34.82 o                         
   9   5   9        196.49        221.39        58.10 o                         
  -4   6   9        231.20        234.92        49.38 o                         
  -3   6   9          4.51          3.20        42.67 o                         
  -2   6   9          4.83         14.36        22.31 o                         
  -1   6   9         35.06         42.91        21.82 o                         
   0   6   9        808.50        868.76        36.42 o                         
   1   6   9        266.90        247.25        17.43 o                         
   2   6   9       1178.98       1230.70        38.87 o                         
   3   6   9       2581.47       2782.00        89.96 o                         
   4   6   9        485.47        507.40        41.48 o                         
   5   6   9        237.88        191.41        33.12 o                         
   6   6   9         11.65         12.45        23.53 o                         
   7   6   9         20.11         35.92        25.31 o                         
   8   6   9          8.51         28.83        26.94 o                         
   9   6   9          6.12          4.79        54.79 o                         
  -3   7   9        120.89        111.05        49.71 o                         
  -2   7   9         80.69         44.67        31.06 o                         
  -1   7   9          7.17          6.36        29.05 o                         
   0   7   9       1252.27       1332.81        56.39 o                         
   1   7   9        138.52        158.45        23.39 o                         
   2   7   9        730.55        780.24        28.75 o                         
   3   7   9        116.21         99.36        25.59 o                         
   4   7   9          4.08         -3.29        21.13 o                         
   5   7   9        380.28        399.96        57.08 o                         
   6   7   9         26.58         17.13        20.10 o                         
   7   7   9          0.69         29.05        26.72 o                         
   8   7   9         36.63         32.92        27.75 o                         
   9   7   9        256.79        313.53        57.88 o                         
  -1   8   9         93.83         67.12        32.90 o                         
   0   8   9        134.31        131.56        32.93 o                         
   1   8   9          4.93        -15.63        31.66 o                         
   2   8   9         67.13         51.23        24.13 o                         
   3   8   9        100.39        109.27        49.32 o                         
   4   8   9        122.96        123.88        23.24 o                         
   5   8   9         61.84         71.17        40.45 o                         
   6   8   9        124.26        137.45        34.29 o                         
   7   8   9        255.73        274.30        34.29 o                         
   8   8   9        225.81        271.25        56.85 o                         
  -1   9   9        280.37        311.95        53.89 o                         
   0   9   9          5.23         35.96        48.46 o                         
   1   9   9         20.39         18.56        35.51 o                         
   2   9   9          1.28         18.68        49.87 o                         
   3   9   9         22.17         43.97        48.20 o                         
   4   9   9          0.78         -6.97        35.92 o                         
   5   9   9        462.77        488.33        52.78 o                         
   6   9   9         78.95        102.56        45.66 o                         
   7   9   9        306.10        385.52        56.55 o                         
   8   9   9         36.49         20.97        54.71 o                         
   7  10   9        140.38        172.51        53.99 o                         
  -4  -5  10        353.99        316.09        78.00 o                         
  -3  -5  10          3.35         54.40        71.64 o                         
  -2  -5  10        326.51        343.97        73.36 o                         
  -1  -5  10        124.46         94.96        41.94 o                         
   0  -5  10         56.27         94.20        43.04 o                         
   1  -5  10        424.87        405.34        56.81 o                         
   2  -5  10         10.80         38.54        57.19 o                         
  -4  -4  10         79.87         54.76        53.95 o                         
  -3  -4  10          3.19          6.85        49.93 o                         
  -2  -4  10        982.18       1042.65        95.84 o                         
  -1  -4  10          1.80         10.20        37.30 o                         
   0  -4  10         69.48         66.94        35.25 o                         
   1  -4  10          2.09         13.13        36.15 o                         
   2  -4  10         20.24          7.30        37.72 o                         
   3  -4  10         28.99         31.09        52.52 o                         
   4  -4  10        130.73         98.17        56.44 o                         
  -5  -3  10       1157.84        915.13        98.04 o                         
  -4  -3  10         10.43         36.83        73.22 o                         
  -3  -3  10         85.44         82.61        44.22 o                         
  -2  -3  10        164.12        185.81        53.19 o                         
  -1  -3  10         34.46         65.69        52.56 o                         
   0  -3  10          0.69        -25.44        33.44 o                         
   1  -3  10        337.76        325.21        37.04 o                         
   2  -3  10          5.18         20.40        34.84 o                         
   3  -3  10          3.11         14.96        41.58 o                         
   4  -3  10          1.83         28.15        49.37 o                         
   5  -3  10        536.96        349.16        58.09 o                         
  -6  -2  10          8.76         -1.46        94.72 o                         
  -5  -2  10        537.10        453.87        89.28 o                         
  -4  -2  10        176.61        135.18        73.67 o                         
  -3  -2  10         21.39         46.83        36.86 o                         
  -2  -2  10        123.20        124.92        37.80 o                         
  -1  -2  10          7.31         33.82        44.86 o                         
   0  -2  10         17.74         26.81        29.34 o                         
   1  -2  10        319.43        296.43        32.33 o                         
   2  -2  10        342.46        357.13        44.41 o                         
   3  -2  10        434.38        405.88        49.20 o                         
   4  -2  10         81.12         54.99        28.70 o                         
   5  -2  10        388.56        434.12       149.26 o                         
   6  -2  10        224.46        184.52        54.42 o                         
  -6  -1  10         95.29        124.33        93.31 o                         
  -5  -1  10        161.56        102.54        82.06 o                         
  -4  -1  10          2.20         11.48        67.09 o                         
  -3  -1  10        188.77        146.46        60.14 o                         
  -2  -1  10        674.80        710.29        46.12 o                         
  -1  -1  10        804.95        780.50        60.18 o                         
   0  -1  10       1048.19        995.28        42.31 o                         
   1  -1  10          1.15         23.07        20.58 o                         
   2  -1  10       1642.46       1565.89       136.63 o                         
   3  -1  10       1535.48       1539.81       299.32 o                         
   4  -1  10        192.14        205.78        55.70 o                         
   5  -1  10         31.39         47.96        29.57 o                         
   6  -1  10         14.38         41.36        46.04 o                         
  -6   0  10        425.53        381.84        94.89 o                         
  -5   0  10        167.24        128.49        79.03 o                         
  -4   0  10         47.18         61.63        67.87 o                         
  -3   0  10         10.04         37.37        60.91 o                         
  -2   0  10         26.76         29.81        44.75 o                         
  -1   0  10       2224.76       2265.51        85.22 o                         
   0   0  10       1986.24       1946.99        84.15 o                         
   1   0  10        256.44        272.29        21.51 o                         
   2   0  10       1249.08        967.08        46.70 o                         
   3   0  10        636.33        622.29        79.57 o                         
   4   0  10        697.54        729.17        92.48 o                         
   5   0  10        127.07         90.76        24.42 o                         
   6   0  10         81.55        109.19        46.00 o                         
  -6   1  10        116.54        142.51        87.20 o                         
  -5   1  10        111.16         64.18        77.71 o                         
  -4   1  10        147.88        172.17        67.02 o                         
  -3   1  10        543.26        453.21        60.56 o                         
  -2   1  10        233.96        146.93        44.76 o                         
  -1   1  10       1217.28       1252.00        54.95 o                         
   0   1  10        843.01        857.01        42.71 o                         
   1   1  10       2464.47       2457.17       250.73 o                         
   2   1  10       1839.26       1813.04       117.82 o                         
   3   1  10          8.33         17.42        16.48 o                         
   4   1  10       1014.10       1038.48        91.65 o                         
   5   1  10        427.84        423.35        44.62 o                         
   6   1  10          1.20         13.92        27.69 o                         
  -2   2  10       1640.57       1945.66       112.87 o                         
  -1   2  10       1336.56       1517.97       131.97 o                         
   0   2  10          2.00        -16.10        17.48 o                         
   1   2  10       3674.38       3613.20       201.61 o                         
   2   2  10       1914.61       1816.57        79.84 o                         
   3   2  10        260.41        326.94        28.26 o                         
   4   2  10         74.44         79.56        22.15 o                         
   5   2  10        146.56        178.45        25.12 o                         
   6   2  10         26.01         58.40        26.59 o                         
   7   2  10        119.64        162.94        50.73 o                         
  -3   3  10         40.97         10.52        33.47 o                         
  -2   3  10       1919.11       2192.12       126.92 o                         
  -1   3  10       1111.70       1208.48        76.05 o                         
   0   3  10        345.70        369.01        27.50 o                         
   1   3  10        631.22        607.87        34.13 o                         
   2   3  10        145.13        129.17        19.74 o                         
   3   3  10        506.38        539.62        34.96 o                         
   4   3  10          4.94         11.27        21.66 o                         
   5   3  10        195.80        216.80        24.99 o                         
   6   3  10        148.11        204.87        27.11 o                         
   7   3  10        192.86        222.18        37.56 o                         
  -3   4  10        149.15        118.11        28.42 o                         
  -2   4  10        380.94        365.71        31.26 o                         
  -1   4  10        135.13        117.11        37.25 o                         
   0   4  10       1070.84       1194.91        75.99 o                         
   1   4  10         36.27         48.01        23.94 o                         
   2   4  10        282.02        301.94        28.99 o                         
   3   4  10        143.33        130.50        21.04 o                         
   4   4  10        169.30        177.39        33.43 o                         
   5   4  10        560.06        584.57        32.11 o                         
   6   4  10        811.31        887.23        53.86 o                         
   7   4  10        196.48        234.75        37.24 o                         
  -3   5  10        207.51        194.50        43.29 o                         
  -2   5  10        130.33        111.52        22.45 o                         
  -1   5  10         54.65         72.84        21.75 o                         
   0   5  10        638.59        697.66        32.19 o                         
   1   5  10         41.54         49.14        24.73 o                         
   2   5  10         58.84         64.45        19.42 o                         
   3   5  10        480.63        534.23        44.21 o                         
   4   5  10         59.44         39.02        21.44 o                         
   5   5  10        480.42        485.04        56.93 o                         
   6   5  10        364.22        425.18        42.51 o                         
   7   5  10        413.71        453.38        53.82 o                         
   8   5  10        481.63        665.23        67.47 o                         
   9   5  10        318.77        446.37        66.00 o                         
  -3   6  10        141.00        152.17        47.11 o                         
  -2   6  10        103.84         90.93        44.29 o                         
  -1   6  10         28.45         21.28        23.69 o                         
   0   6  10        154.20        179.81        23.94 o                         
   1   6  10          0.33        -22.04        22.04 o                         
   2   6  10        148.19        167.47        20.37 o                         
   3   6  10        918.03        997.12        39.49 o                         
   4   6  10         24.09         22.41        19.26 o                         
   5   6  10        524.54        607.95        40.25 o                         
   6   6  10         62.25         87.17        33.71 o                         
   7   6  10        995.11       1117.89       169.40 o                         
   8   6  10        290.65        372.92        59.28 o                         
   9   6  10        401.84        507.65        66.25 o                         
  -2   7  10         44.44         40.92        48.26 o                         
  -1   7  10          6.38         37.47        30.78 o                         
   0   7  10        472.48        520.47        38.60 o                         
   1   7  10         17.17         39.53        30.11 o                         
   2   7  10        490.80        528.60        53.66 o                         
   3   7  10        119.03        135.22        29.86 o                         
   4   7  10        183.73        187.15        21.74 o                         
   5   7  10       1198.82       1245.14       116.41 o                         
   6   7  10         68.92         43.74        33.55 o                         
   7   7  10        503.69        624.95        64.08 o                         
  -1   8  10         69.11         78.68        47.24 o                         
   0   8  10         91.37         75.35        33.59 o                         
   1   8  10        238.03        252.38        35.79 o                         
   2   8  10       1385.71       1532.33        71.09 o                         
   3   8  10         19.05         38.49        33.15 o                         
   4   8  10        318.37        343.55        53.99 o                         
   5   8  10        469.00        402.22        32.76 o                         
   6   8  10         21.71         -0.28        46.50 o                         
   7   8  10         42.68         62.19        51.22 o                         
   0   9  10          1.37         63.32        51.91 o                         
   1   9  10        471.02        560.26        62.24 o                         
   2   9  10        915.60        940.11        76.82 o                         
   3   9  10         24.65         88.14        51.54 o                         
   6   9  10         85.29         80.69        47.58 o                         
   7   9  10         50.67         48.41        51.38 o                         
  -3  -4  11        153.88        153.89        62.03 o                         
  -2  -4  11        840.57        957.09       137.31 o                         
  -1  -4  11          1.10          4.22        74.48 o                         
   0  -4  11        175.34         81.13        53.37 o                         
   1  -4  11        306.79        261.51        57.94 o                         
   2  -4  11        180.61        190.81        59.21 o                         
  -4  -3  11          9.92        -28.54        90.48 o                         
  -3  -3  11        239.93         96.85        91.51 o                         
  -2  -3  11        883.33        977.75        78.00 o                         
  -1  -3  11        151.10        110.73        66.85 o                         
   0  -3  11        750.73        647.36       101.93 o                         
   1  -3  11         27.06          7.79        39.17 o                         
   2  -3  11        213.45        178.42        46.62 o                         
   3  -3  11        454.83        398.40        60.14 o                         
   4  -3  11          6.59        -34.43        53.75 o                         
  -4  -2  11        378.84        216.01        91.65 o                         
  -3  -2  11       1114.37        692.27        88.79 o                         
  -2  -2  11        277.14        125.90        80.70 o                         
  -1  -2  11        740.00        804.85        67.63 o                         
   0  -2  11       1272.08       1343.00       107.73 o                         
   1  -2  11         11.98          4.88        34.89 o                         
   2  -2  11          2.01          9.25        36.06 o                         
   3  -2  11        159.49        145.84        44.81 o                         
   4  -2  11          0.05        -39.92        49.51 o                         
  -5  -1  11         42.21          3.25        95.09 o                         
  -4  -1  11       1203.53        980.41       103.74 o                         
  -3  -1  11       1748.47       1399.56       111.39 o                         
  -2  -1  11         11.57        -13.94        64.77 o                         
  -1  -1  11        660.96        836.28        61.12 o                         
   0  -1  11        401.26        448.23        56.18 o                         
   1  -1  11         54.71         42.23        53.73 o                         
   2  -1  11          2.27         20.05        35.56 o                         
   3  -1  11         22.68         36.84        26.54 o                         
   4  -1  11        162.15        206.16        48.82 o                         
   5  -1  11          9.14         50.05        44.97 o                         
   0   0  11         58.53         39.08        46.38 o                         
   1   0  11         34.95         11.80        31.82 o                         
   2   0  11        203.89        142.58        43.34 o                         
   3   0  11         96.98         91.40        23.79 o                         
   4   0  11       1315.01       1315.00       315.22 o                         
   5   0  11         20.06         82.10        43.68 o                         
   1   1  11        165.07        103.88        35.29 o                         
   2   1  11          4.95         -6.45        42.62 o                         
   3   1  11        477.65        515.95       103.03 o                         
   4   1  11       1288.74       1425.99       162.76 o                         
   5   1  11        216.54        219.89        30.36 o                         
   6   1  11        912.31        674.88        81.16 o                         
   0   2  11          3.10         12.37        36.36 o                         
   1   2  11        262.50        336.68        47.99 o                         
   2   2  11          1.42         -9.87        25.44 o                         
   3   2  11        816.70        691.06        62.56 o                         
   4   2  11          8.31         15.09        26.19 o                         
   5   2  11        789.29        887.31        85.06 o                         
   6   2  11       1553.52       1625.46       305.60 o                         
   0   3  11        138.29        154.49        27.06 o                         
   1   3  11         54.89         45.10        26.71 o                         
   2   3  11        122.31        126.80        27.38 o                         
   3   3  11       1354.56       1435.56       125.15 o                         
   4   3  11         74.95         70.16        32.01 o                         
   5   3  11        808.26        936.40       103.99 o                         
   6   3  11        652.32        713.55       150.15 o                         
  -1   4  11         17.94         39.27        39.42 o                         
   0   4  11       2000.28       2215.60       346.05 o                         
   1   4  11        178.06        158.54        28.93 o                         
   2   4  11        573.15        583.27        95.44 o                         
   3   4  11        736.79        852.70        81.87 o                         
   4   4  11        113.20        120.85        32.61 o                         
   5   4  11        322.75        329.29        61.06 o                         
   6   4  11         92.27        138.20        38.29 o                         
   7   4  11        187.26        246.92        55.52 o                         
  -2   5  11         75.33         62.37        42.72 o                         
  -1   5  11         94.97         95.80        29.26 o                         
   0   5  11       1934.20       2198.44        90.63 o                         
   1   5  11        162.01        185.31        38.52 o                         
   2   5  11        897.07        978.70        99.84 o                         
   3   5  11          9.75         13.94        23.10 o                         
   4   5  11         47.30         52.97        24.61 o                         
   5   5  11        118.55        102.01        35.16 o                         
   6   5  11         92.58         79.73        59.15 o                         
   7   5  11          0.34         -5.67        50.86 o                         
  -2   6  11         37.43        101.92        47.74 o                         
  -1   6  11        441.61        502.01        56.03 o                         
   0   6  11        467.14        455.71        36.68 o                         
   1   6  11        163.40        181.95        45.39 o                         
   2   6  11       1515.58       1807.28        82.30 o                         
   3   6  11          3.39          4.90        34.89 o                         
   4   6  11          1.99         -3.70        25.92 o                         
   5   6  11          2.31        -20.02        34.15 o                         
   6   6  11          2.08         17.30        46.79 o                         
   7   6  11        361.13        498.08        61.22 o                         
   0   7  11         32.16         53.39        33.11 o                         
   1   7  11        200.29        206.72        34.74 o                         
   2   7  11        697.15        729.41        65.43 o                         
   3   7  11        151.96        163.61        48.68 o                         
   4   7  11          4.11         -6.67        38.20 o                         
   5   7  11        179.39        204.64        34.57 o                         
   6   7  11         71.72         87.35        48.05 o                         
   7   7  11        366.06        509.68        61.90 o                         
   0   8  11          6.76         88.15        49.99 o                         
   1   8  11         55.97         69.14        49.63 o                         
   2   8  11         14.08         66.34        50.28 o                         
   3   8  11         81.20         36.60        50.88 o                         
   6   8  11        507.81        615.85        62.96 o                         
   7   8  11        143.54        232.31        57.23 o                         
   1  -3  12         92.22         53.55        53.70 o                         
   2  -3  12        604.01        495.24        64.55 o                         
   0  -2  12         31.53         96.27        76.27 o                         
   1  -2  12        333.06        369.28        78.29 o                         
   2  -2  12         50.86         55.30        49.01 o                         
   1  -1  12        982.64       1074.82       149.68 o                         
   2  -1  12         17.38          5.85        71.40 o                         
   1   0  12        833.79        867.87        88.05 o                         
   2   0  12          9.40        -31.75       107.76 o                         
   3   0  12        376.81        298.06        58.28 o                         
   4   0  12          6.95         64.51        45.25 o                         
   2   1  12         70.84         -0.40        50.47 o                         
   3   1  12        339.57        322.09        64.97 o                         
   4   1  12        142.31        182.39        40.57 o                         
   2   2  12         72.81         85.79        57.15 o                         
   3   2  12         45.38         63.14        59.16 o                         
   4   2  12         61.54         82.25        64.87 o                         
   5   2  12         85.16         91.23        42.70 o                         
   1   3  12        180.71        150.46        58.19 o                         
   2   3  12          2.38         32.54        29.86 o                         
   3   3  12        287.98        363.39       110.16 o                         
   4   3  12         39.76        103.22        38.92 o                         
   5   3  12        206.15        269.45        43.71 o                         
   1   4  12          8.81         11.73        31.03 o                         
   2   4  12          7.44         34.09        32.21 o                         
   3   4  12         72.70         76.88        26.13 o                         
   4   4  12        439.64        533.34        76.26 o                         
   5   4  12        302.05        401.25       119.27 o                         
   6   4  12          1.64         51.08        53.61 o                         
   1   5  12        301.83        168.07        68.20 o                         
   2   5  12        127.39         59.93        65.19 o                         
   3   5  12        317.21        251.65        67.86 o                         
   4   5  12        635.33        735.25        97.04 o                         
   5   5  12        620.25        849.16        69.18 o                         
   6   5  12        127.82        190.28        54.00 o                         
   2   6  12        333.19        331.93        76.81 o                         
   3   6  12        550.93        375.10        74.52 o                         
   5   6  12        124.94        192.27        50.58 o                         
   6   6  12        483.82        714.77        67.75 o                         
   1   7  12        141.56        171.09        51.51 o                         
   2   7  12         54.62        103.29        50.58 o                         
   3   2  13        330.24        234.63        76.29 o                         
   3   3  13         19.24          5.99        72.26 o                         
   2   4  13        641.88        583.12        84.50 o                         
                                                                                
